# Supplementary material for: Call me maybe: Risk factors of impaired social contact during the COVID‐19 pandemic and associations with well‐being
Source: Br J Soc Psychol. 2022 May 26:10.1111/bjso.12546. Online ahead of print. doi: 10.1111/bjso.12546 (PMC9348265; doi:10.1111/bjso.12546)
Supplement: Supplementary file 1 — Appendix S1 [file BJSO-9999-0-s001.zip]

Archive with 44 entries (44 files):
- Supplemental tables and figures/Supplemental table 2 - Undirected associations for quantity.pdf
- Supplemental tables and figures/Supplemental table 3 - Undirected associations for mode.pdf
- Supplemental tables and figures/Supplemental table 1 - Zero-order correlations.pdf
- Data analysis/Analyses conducted with SPSS (Descriptives and Step 01)/Main analyses/Reduced Datafile Corona SC.sav
- Data analysis/Analyses conducted with SPSS (Descriptives and Step 01)/Data file/Data Analysis Descriptives + Step 01 Risk factors Social Contact.sps
- Data analysis/Analyses conducted with SPSS (Descriptives and Step 01)/Data file/Codebook SPSS Datafile.pdf
- Data analysis/Analyses conducted with Mplus Version 8.6 (Step 02 + Step 03 of data analysis)/Data file/Mplus data file.dat
- Data analysis/Analyses conducted with Mplus Version 8.6 (Step 02 + Step 03 of data analysis)/Data file/Variable labels in Mplus file.txt
- Data analysis/Analyses conducted with Mplus Version 8.6 (Step 02 + Step 03 of data analysis)/Main analyses/Output files/Step 03 - Path models 02 - Mode of social contact/Path model 02c - Mode of communication and life satisfaction.out
- Data analysis/Analyses conducted with Mplus Version 8.6 (Step 02 + Step 03 of data analysis)/Main analyses/Output files/Step 03 - Path models 02 - Mode of social contact/Path model 02a - Mode of communication and anxiety.out
- Data analysis/Analyses conducted with Mplus Version 8.6 (Step 02 + Step 03 of data analysis)/Main analyses/Output files/Step 03 - Path models 02 - Mode of social contact/Path model 02b - Mode of communication and depression.out
- Data analysis/Analyses conducted with Mplus Version 8.6 (Step 02 + Step 03 of data analysis)/Main analyses/Output files/Step 02 - Path models 01 - Quantity of social contact/Path model 01c - Quantity of social contact and life satisfaction.out
- Data analysis/Analyses conducted with Mplus Version 8.6 (Step 02 + Step 03 of data analysis)/Main analyses/Output files/Step 02 - Path models 01 - Quantity of social contact/Path model 01a - Quantity of social contact and anxiety.out
- Data analysis/Analyses conducted with Mplus Version 8.6 (Step 02 + Step 03 of data analysis)/Main analyses/Output files/Step 02 - Path models 01 - Quantity of social contact/Path model 01b - Quantity of social contact and depression.out
- Data analysis/Analyses conducted with Mplus Version 8.6 (Step 02 + Step 03 of data analysis)/Main analyses/Input files/Step 02 - Path models 01 - Quantity of social contact/Path model 01a - Quantity of social contact and anxiety.inp
- Data analysis/Analyses conducted with Mplus Version 8.6 (Step 02 + Step 03 of data analysis)/Main analyses/Input files/Step 02 - Path models 01 - Quantity of social contact/Path model 01b - Quantity of social contact and depression.inp
- Data analysis/Analyses conducted with Mplus Version 8.6 (Step 02 + Step 03 of data analysis)/Main analyses/Input files/Step 02 - Path models 01 - Quantity of social contact/Path model 01c - Quantity of social contact and life satisfaction.inp
- Data analysis/Analyses conducted with Mplus Version 8.6 (Step 02 + Step 03 of data analysis)/Main analyses/Input files/Step 03 - Path models 02 - Mode of social contact/Path model 02c - Mode of communication and life satisfaction.inp
- Data analysis/Analyses conducted with Mplus Version 8.6 (Step 02 + Step 03 of data analysis)/Main analyses/Input files/Step 03 - Path models 02 - Mode of social contact/Path model 02b - Mode of communication and depression.inp
- Data analysis/Analyses conducted with Mplus Version 8.6 (Step 02 + Step 03 of data analysis)/Main analyses/Input files/Step 03 - Path models 02 - Mode of social contact/Path model 02a - Mode of communication and anxiety.inp
- Data analysis/Analyses conducted with Mplus Version 8.6 (Step 02 + Step 03 of data analysis)/Supplemental analyses/Output files/Multigroup analyses (employment)/Supplemental multigroup analysis (unemployed vs. employed).out
- Data analysis/Analyses conducted with Mplus Version 8.6 (Step 02 + Step 03 of data analysis)/Supplemental analyses/Output files/Moderation analyses/Supplemental moderationanalyses 01d - Extraversion + relative frequency.out
- Data analysis/Analyses conducted with Mplus Version 8.6 (Step 02 + Step 03 of data analysis)/Supplemental analyses/Output files/Moderation analyses/Supplemental moderationanalyses 02 - Digital competencies.out
- Data analysis/Analyses conducted with Mplus Version 8.6 (Step 02 + Step 03 of data analysis)/Supplemental analyses/Output files/Moderation analyses/Supplemental moderationanalyses 01c - Extraversion + absolute frequency.out
- Data analysis/Analyses conducted with Mplus Version 8.6 (Step 02 + Step 03 of data analysis)/Supplemental analyses/Output files/Moderation analyses/Supplemental moderationanalyses 01a - Extraversion + absolute amount.out
- Data analysis/Analyses conducted with Mplus Version 8.6 (Step 02 + Step 03 of data analysis)/Supplemental analyses/Output files/Moderation analyses/Supplemental moderationanalyses 01b - Extraversion + relative amount.out
- Data analysis/Analyses conducted with Mplus Version 8.6 (Step 02 + Step 03 of data analysis)/Supplemental analyses/Output files/Analyses for loneliness/Path model w loneliness 02c - Mode of communication and life satisfaction.out
- Data analysis/Analyses conducted with Mplus Version 8.6 (Step 02 + Step 03 of data analysis)/Supplemental analyses/Output files/Analyses for loneliness/Path model w loneliness 01a - Quantity of social contact and anxiety.out
- Data analysis/Analyses conducted with Mplus Version 8.6 (Step 02 + Step 03 of data analysis)/Supplemental analyses/Output files/Analyses for loneliness/Path model w loneliness 02b - Mode of communication and depression.out
- Data analysis/Analyses conducted with Mplus Version 8.6 (Step 02 + Step 03 of data analysis)/Supplemental analyses/Output files/Analyses for loneliness/Path model w loneliness 01b - Quantity of social contact and depression.out
- Data analysis/Analyses conducted with Mplus Version 8.6 (Step 02 + Step 03 of data analysis)/Supplemental analyses/Output files/Analyses for loneliness/Path model w loneliness 01c - Quantity of social contact and life satisfaction.out
- Data analysis/Analyses conducted with Mplus Version 8.6 (Step 02 + Step 03 of data analysis)/Supplemental analyses/Output files/Analyses for loneliness/Path model w loneliness 02a - Mode of communication and anxiety.out
- Data analysis/Analyses conducted with Mplus Version 8.6 (Step 02 + Step 03 of data analysis)/Supplemental analyses/Input files/Moderation analyses/Supplemental moderationanalyses 01c - Extraversion + absolute frequency.inp
- Data analysis/Analyses conducted with Mplus Version 8.6 (Step 02 + Step 03 of data analysis)/Supplemental analyses/Input files/Moderation analyses/Supplemental moderationanalyses 02 - Digital competencies.inp
- Data analysis/Analyses conducted with Mplus Version 8.6 (Step 02 + Step 03 of data analysis)/Supplemental analyses/Input files/Moderation analyses/Supplemental moderationanalyses 01b - Extraversion + relative amount.inp
- Data analysis/Analyses conducted with Mplus Version 8.6 (Step 02 + Step 03 of data analysis)/Supplemental analyses/Input files/Moderation analyses/Supplemental moderationanalyses 01d - Extraversion + relative frequency.inp
- Data analysis/Analyses conducted with Mplus Version 8.6 (Step 02 + Step 03 of data analysis)/Supplemental analyses/Input files/Moderation analyses/Supplemental moderationanalyses 01a - Extraversion + absolute amount.inp
- Data analysis/Analyses conducted with Mplus Version 8.6 (Step 02 + Step 03 of data analysis)/Supplemental analyses/Input files/Multigroup analyses (employment)/Supplemental multigroup analysis (unemployed vs. employed).inp
- Data analysis/Analyses conducted with Mplus Version 8.6 (Step 02 + Step 03 of data analysis)/Supplemental analyses/Input files/Analyses for loneliness/Path model w loneliness 02c - Mode of communication and life satisfaction.inp
- Data analysis/Analyses conducted with Mplus Version 8.6 (Step 02 + Step 03 of data analysis)/Supplemental analyses/Input files/Analyses for loneliness/Path model w loneliness 01c - Quantity of social contact and life satisfaction.inp
- Data analysis/Analyses conducted with Mplus Version 8.6 (Step 02 + Step 03 of data analysis)/Supplemental analyses/Input files/Analyses for loneliness/Path model w loneliness 01b - Quantity of social contact and depression.inp
- Data analysis/Analyses conducted with Mplus Version 8.6 (Step 02 + Step 03 of data analysis)/Supplemental analyses/Input files/Analyses for loneliness/Path model w loneliness 01a - Quantity of social contact and anxiety.inp
- Data analysis/Analyses conducted with Mplus Version 8.6 (Step 02 + Step 03 of data analysis)/Supplemental analyses/Input files/Analyses for loneliness/Path model w loneliness 02a - Mode of communication and anxiety.inp
- Data analysis/Analyses conducted with Mplus Version 8.6 (Step 02 + Step 03 of data analysis)/Supplemental analyses/Input files/Analyses for loneliness/Path model w loneliness 02b - Mode of communication and depression.inp
