# Supplementary material for: Call me maybe: Risk factors of impaired social contact during the COVID‐19 pandemic and associations with well‐being
Source: Br J Soc Psychol. 2022 May 26:10.1111/bjso.12546. Online ahead of print. doi: 10.1111/bjso.12546 (PMC9348265; doi:10.1111/bjso.12546)
Supplement: Supplementary file 1 — Appendix S1 [file BJSO-9999-0-s001.zip › Data analysis/Analyses conducted with SPSS (Descriptives and Step 01)/Data file/Data Analysis Descriptives + Step 01 Risk factors Social Contact.sps]

* Encoding: UTF-8.
* Encoding: .

**computation of individuals living alone vs. with others
# after the first 150 ppts: specified that household member question is about OTHER household members* --> ambiguity with answer "1"
# individuals living with others: all individuals who report either having MORE than 1 household member OR who report at least one person category  they live with
# individuals living alone: individuals who either report 0 household members OR report none of the person categories

compute live_alone=-77.
do if hh_member_t1 > 1 OR hh_partner_t1 = 1 OR hh_child_t1=1 OR  hh_parents_t1=1 OR  hh_Family_t1=1 OR  hh_friends_T1 =1 OR hh_colleagues_t1=1 OR  hh_students_t1=1.
compute live_alone=0.
end if.
do if hh_member_t1 = 0 OR (hh_member_t1 = 1 AND hh_partner_t1 = 0 AND  hh_child_t1=0 AND   hh_parents_t1=0 AND   hh_Family_t1=0 AND hh_friends_T1 =0 AND hh_colleagues_t1=0 AND  hh_students_t1=0 AND  hh_member_na_t1=0).
compute live_alone=1.
end if.
execute.
value labels live_alone
1 living alone
0 living with others.
execute.

**computation working condition (summarize home office as usual + home office due to pandemic)**

RECODE work_con_t1 (1=1) (2=2)(3=2)(4=3) (ELSE=-77) INTO working_condition.
EXECUTE.

value labels working_condition
1 on-site
2 home office
3 could not work.
execute.

**compute relative frequency and amount of social contact (increase, decrease, same)

RECODE si_confreq_comp_t1 (1=1)(2=1)(3=1)(4=2)(5=3)(6=3)(7=3) (ELSE=SYSMIS) INTO confreq_com_group.
execute.
RECODE si1_conam_comp_t1 (1=1)(2=1)(3=1)(4=2)(5=3)(6=3)(7=3) (ELSE=SYSMIS) INTO conam_com_group.
execute.
value labels confreq_com_group
1 decreased frequency
2 same frequency
3 increased frequency.
execute.

value labels conam_com_group
1 decreased number
2 same number
3 increased number.
execute.

****METHOD: DESCRIPTIVES****
# in manuscript: report valid percentages excluding missings (-77)

DESCRIPTIVES VARIABLES=age_t1
  /STATISTICS=MEAN STDDEV MIN MAX.

FREQUENCIES VARIABLES=sex_t1 edu_t1 live_alone hh_partner_t1 hh_child_t1 hh_parents_t1 hh_Family_t1  hh_friends_T1  hh_colleagues_t1  hh_students_t1 working_condition work_con_t1
/ORDER=ANALYSIS.


****RESULTS: Descriptives Social Sontact and Communication Mode****
# in manuscript: report valid percentages excluding missings (-77)

**frequencies social contact and communication mode

FREQUENCIES VARIABLES=si_confreq_t1 si_confreq_comp_t1 si1_conam_t1 si1_conam_comp_t1 
    confreq_com_group conam_com_group si_con_face_t1 si2_con_skype_t1 si2_con_phone_t1 si2_con_TM_t1
  /ORDER=ANALYSIS.


**Changes in life satisfaction, anxiety and depression from T1 to T2"***

T-TEST PAIRS=dep_t1 anx_t1 life_sat_t1 WITH dep_t2 anx_t2 life_sat_t2 (PAIRED)
  /CRITERIA=CI(.9500)
  /MISSING=ANALYSIS.

***Step 01: Antecedents of Contact uantity nd Mode of Communication***
***Age***

CORRELATIONS
  /VARIABLES=age_t1 si_con_face_t1 si2_con_skype_t1 si2_con_phone_t1 si2_con_TM_t1 
    si_confreq_t1 si_confreq_comp_t1 si1_conam_t1 si1_conam_comp_t1
  /PRINT=TWOTAIL NOSIG
  /MISSING=PAIRWISE.


***Living Conditions***

GLM si_confreq_t1 si_confreq_comp_t1 si1_conam_t1 si1_conam_comp_t1 si_con_face_t1 si2_con_skype_t1 
    si2_con_phone_t1 si2_con_TM_t1 BY live_alone
  /METHOD=SSTYPE(3)
  /INTERCEPT=INCLUDE
  /PRINT=DESCRIPTIVE ETASQ HOMOGENEITY
  /CRITERIA=ALPHA(.05)
  /DESIGN= live_alone.

***Work Environment***

GLM si_confreq_t1 si_confreq_comp_t1 si1_conam_t1 si1_conam_comp_t1 si_con_face_t1 si2_con_skype_t1 
    si2_con_phone_t1 si2_con_TM_t1 BY working_condition
  /METHOD=SSTYPE(3)
  /INTERCEPT=INCLUDE
  /PRINT=DESCRIPTIVE ETASQ HOMOGENEITY
  /CRITERIA=ALPHA(.05)
  /DESIGN= working_condition.

***Exploratory Analysis: Work environment x Living Conditions***

GLM si_confreq_t1 si_confreq_comp_t1 si1_conam_t1 si1_conam_comp_t1 si_con_face_t1 si2_con_skype_t1 
    si2_con_phone_t1 si2_con_TM_t1 BY working_condition live_alone
  /METHOD=SSTYPE(3)
  /INTERCEPT=INCLUDE
  /EMMEANS = TABLES(working_condition*live_alone) COMPARE (working_condition) ADJ(LSD)
  /PRINT=DESCRIPTIVE ETASQ HOMOGENEITY
  /CRITERIA=ALPHA(.05)
  /DESIGN= working_condition*live_alone.
