# Supplementary material for: Call me maybe: Risk factors of impaired social contact during the COVID‐19 pandemic and associations with well‐being
Source: Br J Soc Psychol. 2022 May 26:10.1111/bjso.12546. Online ahead of print. doi: 10.1111/bjso.12546 (PMC9348265; doi:10.1111/bjso.12546)
Supplement: Supplementary file 1 — Appendix S1 [file BJSO-9999-0-s001.zip › Data analysis/Analyses conducted with Mplus Version 8.6 (Step 02 + Step 03 of data analysis)/Data file/Mplus data file.dat]

  -77.00000  -77.00  -77.00    1.00     .49937    2.17969     .41264    2.45826   -1.34809     .43724    1.23538     .42595    1.09533     .76483     .69495    -.00765     .73398     .69099     .88385    -.53665     .19192     .32046     .33478     .59328     .71013     .02624
    -.47263  -77.00  -77.00     .00     .49937    2.17969     .41264    2.45826   -2.05586    1.98120    -.48935     .42595    -.83004     .31055     .37840   -1.52789     .73398  -77.00000     .68996  -77.00000     .39766  -77.00000     .73198     .22860    -.15237     .02624
    1.68508  -77.00  -77.00     .00     .49937    1.04267    1.79649    1.23519     .77521    -.33475    1.23538     .42595     .20670     .91626    1.32805   -1.22384    1.15327     .69099    -.27946    -.63690   -1.24829   -1.23095    1.92357     .59328     .71013     .02624
    -.69584    2.00    1.00     .00     .49937    2.17969     .41264    2.45826     .77521    1.98120    1.23538     .42595    1.09533     .15913    -.41297     .90449    1.57256  -77.00000    -.08558  -77.00000     .19192  -77.00000    -.85681    1.32263     .71013     .82986
    1.83389    2.00    1.00     .00     .49937    1.04267    1.79649    1.23519     .06744   -1.10673    1.23538     .42595    -.97814     .76483    1.16977   -1.22384    1.15327  -77.00000     .10831  -77.00000    -.42531  -77.00000   -1.25401    -.50074     .71013     .02624
    -.17502    2.00    1.00     .00     .49937    1.04267    1.79649    1.23519     .77521    1.98120    1.23538   -1.72453    -.38572    1.37054     .53668    -.31170     .73398    1.58069    -.27946    -.23592    -.83680    -.92067    -.45961     .95795   -1.87738     .82986
    -.32382    2.00    1.00     .00     .49937    1.61118     .41264    1.23519     .77521     .43724    -.48935     .42595    1.24343    1.67339    1.48632    -.91979    1.15327    1.13584   -1.05501    -.93763   -1.35116   -1.33438    -.06242    -.13607   -1.87738    -.77737
    1.01545    2.00    1.00     .00     .49937    1.04267     .41264    1.23519     .77521   -1.10673     .37302     .42595    1.24343     .46198    1.16977   -1.22384     .73398     .69099    -.76418    -.73714   -1.04254    -.61039    -.06242     .59328    -.15237     .02624
     .56902    1.00    1.00    1.00     .49937    2.17969     .41264    1.84673     .77521    -.33475    1.23538     .42595    -.38572     .91626     .37840    -.61575     .31469     .69099   -1.05501    -.93763   -1.45403   -1.23095     .73198    1.32263     .71013     .82986
    1.31306    2.00    1.00     .00     .49937    1.04267     .41264    1.23519     .77521     .43724     .37302     .42595    1.24343     .00770    1.48632   -1.52789    1.57256  -77.00000    -.95806  -77.00000    -.63105  -77.00000    1.52637   -1.59477    -.15237    -.77737
    1.08985    2.00    1.00     .00     .49937    1.04267     .41264    1.23519    -.64032    -.33475   -1.35172     .42595    -.83004    -.74943    -.57124     .29640     .31469     .24614    -.18252    -.03543     .60341     .42389    -.06242     .95795     .71013     .82986
    1.23866    2.00    1.00     .00     .49937    1.04267    1.79649    1.84673     .77521   -1.10673    1.23538     .42595   -1.12625     .15913     .22013    -.00765     .73398     .24614    -.37641    -.73714    -.52818   -1.02410     .33478     .59328    -.15237    -.77737
     .49462    1.00    1.00     .00     .49937    1.04267    1.79649    1.23519     .77521   -1.10673     .37302     .42595    1.98396     .76483    1.01150   -1.52789     .31469  -77.00000    -.86112  -77.00000   -1.24829  -77.00000     .73198     .22860     .71013     .02624
     .04820    3.00     .00     .00     .49937    1.61118     .41264    1.23519     .77521   -1.10673    -.48935     .42595    -.68193   -1.96084    -.72952    -.00765     .73398     .24614    -.76418    -.93763    -.11669     .83760     .73198   -1.59477   -1.01487    -.77737
    1.61068    1.00    1.00     .00   -1.75382    1.61118    -.97121    1.23519    -.64032     .43724     .37302     .42595     .65101    1.52196     .69495    -.91979     .73398  -77.00000   -1.05501  -77.00000   -1.24829  -77.00000    -.06242    1.32263    -.15237     .82986
    3.02435    1.00    1.00     .00     .49937    2.17969     .41264    2.45826     .77521   -1.10673    1.23538   -3.87501     .35480    -.44658     .06185    -.91979    -.52389    -.64355    -.66723    -.53665    -.73393   -1.12753     .33478    -.50074     .71013   -2.38460
    1.75948    1.00    1.00    1.00     .49937    1.04267    1.79649    1.84673     .77521   -1.10673    1.23538     .42595    1.09533    1.52196     .85322   -1.52789     .73398   -1.08840   -1.05501     .66628    -.42531    -.19667    1.12917     .22860    -.15237   -2.38460
    -.84465    1.00    1.00     .00     .49937    2.17969     .41264    2.45826    -.64032    1.20922    1.23538     .42595    -.83004    -.74943   -1.36262     .90449   -1.36247   -2.42295     .59302     .26530     .50054     .83760    -.06242    -.86542    -.15237     .82986
    -.02621  -77.00     .00     .00     .49937    1.61118     .41264    1.23519     .77521   -1.10673     .37302     .42595    -.97814     .76483    1.16977   -1.52789    -.52389     .69099    -.47335    -.63690    -.63105    -.40353    -.85681     .22860     .71013     .02624
  -77.00000  -77.00     .00    1.00     .49937    2.17969     .41264    1.23519    -.64032    -.33475     .37302     .42595    -.38572     .00770   -1.52089    -.31170   -1.36247  -77.00000     .98079  -77.00000     .70628  -77.00000    -.06242     .22860    -.15237     .82986
    -.84465  -77.00     .00     .00    -.62723    1.61118     .41264    1.84673     .77521     .43724   -1.35172     .42595     .05859   -1.05228     .06185    -.61575     .73398     .24614     .10831    1.46823     .50054    2.18217    -.06242    1.32263    -.15237     .82986
    1.90829  -77.00     .00    1.00     .49937    1.04267     .41264    1.23519   -1.34809    1.98120    1.23538     .42595    1.09533     .15913    -.25470     .29640   -1.36247  -77.00000     .78691  -77.00000    -.01382  -77.00000    -.45961    -.50074     .71013    -.77737
     .94104    1.00    1.00    1.00     .49937    1.04267     .41264    1.23519   -1.34809     .43724    -.48935     .42595     .20670    1.37054     .85322    -.31170     .31469     .24614   -1.05501    -.93763   -1.04254   -1.02410    1.92357    1.32263     .71013     .82986
    1.90829  -77.00     .00     .00     .49937    1.04267     .41264    1.23519     .77521   -1.10673     .37302     .42595    1.53964     .46198    1.32805    -.00765   -1.36247   -1.08840    -.27946    -.53665    -.52818    -.40353     .73198    -.13607    -.15237     .02624
    2.20591    2.00    1.00     .00     .49937    1.04267     .41264    1.23519     .77521   -1.10673    1.23538   -3.87501    1.09533     .00770    1.01150     .29640     .73398    1.13584   -1.05501    -.83739   -1.14541   -1.02410     .33478    1.32263     .71013     .02624
    1.01545    2.00    1.00     .00     .49937    1.61118    1.79649    1.23519     .77521     .43724    1.23538     .42595    1.24343    1.06768    1.48632    -.61575    1.57256    1.58069    -.86112    -.93763   -1.24829   -1.12753     .73198    1.32263     .71013     .82986
    1.46187  -77.00     .00    1.00     .49937    1.61118     .41264    1.23519    -.64032   -1.10673    1.23538     .42595     .50291     .00770    1.01150    -.91979    1.15327     .24614     .78691    -.73714    -.63105    -.40353    -.45961    -.86542   -1.01487    -.77737
    -.10061    3.00     .00     .00     .49937    1.04267     .41264    1.23519    -.64032     .43724    -.48935     .42595     .20670     .31055    -.41297     .29640    -.10460     .24614    -.27946    -.73714     .08905    -.61039     .33478     .59328    -.15237     .82986
    1.16425    2.00    1.00     .00     .49937    1.04267    1.79649    1.23519     .06744     .43724    -.48935     .42595    -.53383     .15913    -.57124    -.91979    1.15327     .69099    -.86112    -.73714    -.52818    -.50696    -.06242     .59328     .71013     .02624
     .86664    2.00    1.00     .00     .49937    1.61118     .41264    1.23519   -1.34809     .43724    1.23538     .42595    -.68193    -.29515    -.57124    -.31170   -1.36247  -77.00000    -.08558  -77.00000     .39766  -77.00000     .33478    -.13607    -.15237     .02624
    -.24942    3.00     .00    1.00     .49937    1.04267     .41264    1.23519    -.64032     .43724    1.23538     .42595    -.97814   -2.56654   -1.20434    1.20854   -1.36247  -77.00000    2.24105  -77.00000    2.04361  -77.00000   -2.84279   -2.32412   -3.60238   -2.38460
     .12260    2.00    1.00     .00     .49937    1.04267     .41264    1.23519     .06744     .43724    -.48935     .42595   -1.27435    -.14373   -1.04607     .29640     .73398    -.19871    -.66723     .56603    -.63105     .63075    1.92357     .59328     .71013     .02624
    1.90829    2.00    1.00    1.00     .49937    2.17969     .41264    2.45826    -.64032   -1.10673    -.48935     .42595     .05859     .46198     .06185   -1.22384     .73398  -77.00000    -.86112  -77.00000    -.63105  -77.00000     .73198    -.13607     .71013     .02624
    1.83389    2.00    1.00     .00    -.62723    1.04267    -.97121    1.23519     .77521   -1.10673     .37302   -3.87501    -.38572    1.06768    1.48632    -.00765    -.52389    1.13584    -.86112    -.83739    -.83680   -1.12753     .33478     .22860     .71013     .02624
    1.31306  -77.00  -77.00     .00     .49937    1.04267     .41264    1.84673     .77521   -1.10673    1.23538     .42595    1.83585     .00770    1.01150    -.61575   -1.36247    1.13584     .01137    -.13568    -.11669    -.09325     .73198    1.32263     .71013     .82986
    -.39823    2.00    1.00     .00   -1.75382    1.04267     .41264    1.23519   -1.34809     .43724    -.48935     .42595     .05859     .15913     .06185    -.00765     .31469    1.13584    -.95806    -.93763    -.01382    -.81724    -.06242     .22860     .71013     .82986
     .12260    1.00    1.00    1.00    -.62723    1.04267    -.97121    1.23519    -.64032   -1.10673    -.48935     .42595   -1.12625    -.74943   -1.36262     .90449    -.10460    -.19871     .01137    -.63690     .60341     .52732     .33478   -1.59477   -1.01487     .82986
    1.68508    2.00    1.00     .00   -1.75382    1.61118    -.97121    1.84673   -2.05586   -1.10673     .37302     .42595    -.53383   -1.80941     .22013    1.51259   -1.78176  -77.00000     .88385  -77.00000    1.52926  -77.00000    -.06242   -1.23009     .71013     .82986
     .79223    3.00     .00     .00   -1.75382    1.61118     .41264    1.23519   -1.34809   -1.10673    1.23538     .42595     .94722     .91626   -1.36262    1.51259    -.52389   -1.97810    -.57029    -.43641     .08905     .83760    1.92357    -.50074     .71013     .02624
     .86664    2.00    1.00    1.00     .49937    2.17969     .41264    1.84673   -1.34809    1.20922    1.23538     .42595   -1.27435   -1.80941   -1.36262    1.51259   -1.36247   -1.53325    3.30742     .96701    1.73500    1.35474    1.12917     .59328     .71013     .82986
    -.24942    2.00    1.00    1.00     .49937    2.17969    1.79649    2.45826   -1.34809    1.98120     .37302     .42595     .05859     .91626     .53668    -.61575    1.57256   -1.08840    -.95806    -.93763   -1.24829   -1.23095    1.12917     .59328     .71013     .02624
     .34581    2.00    1.00     .00     .49937    1.61118     .41264    1.84673   -2.05586    1.98120     .37302     .42595     .65101     .15913     .37840    -.91979     .73398     .24614    -.47335    -.43641   -1.04254    -.81724    -.06242    1.32263     .71013     .82986
    -.02621  -77.00  -77.00     .00     .49937    1.04267     .41264    1.23519     .77521     .43724    -.48935   -2.79977    -.83004    -.59800     .85322    -.91979     .31469     .24614    -.76418    -.93763    -.11669     .83760     .73198    -.50074     .71013    -.77737
    -.24942    2.00    1.00     .00     .49937    1.04267     .41264    1.23519     .77521    -.33475    -.48935     .42595   -2.60730   -1.80941   -2.15399     .90449   -1.78176   -1.97810    2.33799    2.77140    2.24936    2.38902    -.45961     .95795   -2.73988     .02624
     .42021    1.00    1.00    1.00     .49937    2.17969    -.97121    1.84673     .77521   -1.10673     .37302     .42595     .94722    1.52196     .06185    -.61575     .73398  -77.00000    -.66723  -77.00000    -.52818  -77.00000    -.06242     .22860     .71013     .02624
    -.47263  -77.00     .00     .00   -1.75382    2.17969     .41264    2.45826   -2.05586     .43724    -.48935     .42595     .65101     .76483    -.41297     .60044    1.57256  -77.00000     .20525  -77.00000    -.73393  -77.00000    -.45961    -.86542     .71013    -.77737
     .34581    1.00    1.00     .00     .49937    2.17969    1.79649    1.23519     .77521    1.20922    1.23538     .42595    -.83004     .15913    1.32805    -.31170     .73398     .69099    -.27946    -.13568    -.83680    -.09325     .73198    -.13607    -.15237     .02624
    -.39823    3.00     .00     .00     .49937    1.61118     .41264    1.84673     .77521    1.98120    1.23538     .42595     .05859     .76483     .37840    -.91979    1.15327  -77.00000    -.86112  -77.00000    -.73393  -77.00000     .33478     .59328     .71013     .82986
     .79223  -77.00  -77.00    1.00     .49937    1.61118     .41264    1.84673   -1.34809   -1.10673    1.23538     .42595    -.53383   -1.50656    -.57124     .60044   -2.20105  -77.00000    1.17468  -77.00000    1.94074  -77.00000     .33478   -2.32412    -.15237   -2.38460
    -.47263  -77.00  -77.00     .00     .49937    2.17969     .41264    2.45826     .77521     .43724    1.23538     .42595    1.24343    1.52196     .37840     .29640     .31469  -77.00000    2.91965  -77.00000     .80915  -77.00000     .73198    1.32263     .71013     .82986
    -.39823    2.00    1.00     .00     .49937    1.04267     .41264    1.23519     .77521    1.98120     .37302     .42595     .05859    1.21911    1.16977   -1.22384     .31469  -77.00000    -.76418  -77.00000    -.63105  -77.00000   -1.25401    -.13607    -.15237     .02624
     .27141    2.00    1.00     .00   -1.75382    1.61118     .41264    1.84673   -2.05586     .43724    -.48935   -1.72453     .05859     .00770    -.09642    -.00765     .31469    1.58069    -.95806    -.93763   -1.14541    -.81724     .33478    -.13607     .71013     .82986
    -.91905    3.00     .00     .00     .49937    2.17969     .41264    2.45826     .77521    -.33475     .37302     .42595     .65101    -.14373     .69495    -.91979     .31469    -.19871     .68996    1.36798     .29479     .63075    -.85681     .22860    -.15237     .02624
     .64343    2.00    1.00    1.00     .49937    1.04267    1.79649    1.84673   -2.05586    1.98120    1.23538     .42595    -.38572    -.44658   -1.04607    -.00765   -1.36247  -77.00000    -.57029  -77.00000    -.21957  -77.00000    -.45961     .22860     .71013     .02624
    -.91905    3.00     .00     .00     .49937    1.04267     .41264    1.23519     .77521    -.33475   -1.35172     .42595    1.53964    -.90086     .69495    -.61575    1.57256    1.13584    -.86112    -.73714     .08905    -.71381     .33478     .22860     .71013     .82986
    -.47263    2.00    1.00    1.00     .49937    1.61118     .41264    1.23519    -.64032     .43724    1.23538     .42595    -.23762    -.59800     .53668     .29640    -.52389    -.64355     .88385     .16506    -.11669     .11361     .73198     .59328    -.15237     .82986
    -.24942    2.00    1.00     .00     .49937    2.17969     .41264    1.23519     .77521     .43724     .37302     .42595    -.23762    -.44658    1.48632    -.91979     .73398     .69099    -.57029    -.53665    -.11669    -.92067    1.12917   -1.23009    -.15237     .02624
    2.50352    2.00    1.00     .00     .49937    1.61118     .41264    1.84673     .77521   -1.10673    1.23538   -1.72453     .65101     .31055     .53668    -.31170     .31469     .24614    -.86112    -.73714    -.21957    -.19667    -.06242     .59328    -.15237     .02624
     .42021    2.00    1.00     .00     .49937    2.17969     .41264    2.45826   -1.34809    1.98120    1.23538     .42595     .94722    1.82481    1.48632   -1.52789    1.57256    1.58069    -.76418    -.93763    -.93967   -1.43781    1.92357    1.32263     .71013     .82986
    1.31306    3.00     .00     .00     .49937    1.61118    -.97121    1.23519     .77521   -1.10673     .37302     .42595     .50291    -.74943    -.09642    1.81663    -.94318    -.64355    1.17468     .56603    1.22064     .42389     .33478   -1.59477     .71013     .82986
    -.69584    1.00    1.00     .00     .49937    1.04267    1.79649    1.23519     .77521   -1.10673    1.23538     .42595    -.83004     .61341    1.01150   -1.22384     .31469     .69099    -.86112    -.63690    -.73393    -.40353    -.06242     .95795     .71013     .82986
    -.39823  -77.00  -77.00    1.00     .49937    1.04267     .41264    1.23519    -.64032     .43724    -.48935     .42595     .94722    -.14373    1.48632    -.31170     .31469     .69099     .39914    -.63690     .39766    -.09325     .73198    -.13607     .71013     .02624
    -.62144    3.00     .00    1.00     .49937    2.17969    -.97121    1.23519   -2.05586   -1.10673    1.23538   -1.72453     .79912    1.06768     .69495    -.00765     .73398     .69099    -.47335    -.63690    -.63105   -1.33438    -.85681     .95795     .71013     .82986
    1.08985  -77.00     .00     .00     .49937    1.04267     .41264    1.23519     .77521   -1.10673     .37302     .42595     .35480     .00770     .85322    -.61575     .31469     .69099     .88385    -.63690    -.52818    -.09325     .33478    1.32263     .71013     .82986
    -.54704    1.00    1.00    1.00     .49937    1.04267    1.79649    1.23519    -.64032     .43724    1.23538     .42595    -.23762    1.37054    -.09642    -.00765     .73398  -77.00000    1.36856  -77.00000     .29479  -77.00000    1.52637     .22860     .71013     .82986
    -.77025    1.00    1.00     .00   -1.75382    1.04267    -.97121    1.23519     .77521     .43724    -.48935     .42595    -.08951     .00770    -.25470     .60044     .31469  -77.00000    1.56245  -77.00000     .60341  -77.00000    -.06242    -.13607    -.15237     .02624
    1.53627    2.00    1.00     .00     .49937    1.61118     .41264    1.23519     .77521    1.98120    1.23538     .42595     .05859     .00770    1.16977    -.91979     .73398     .69099    -.86112    -.53665    -.73393    -.50696     .73198    -.13607     .71013    -.77737
    -.54704  -77.00     .00     .00    -.62723    1.61118     .41264    1.84673   -2.05586   -1.10673     .37302    -.64929    1.39154     .76483     .85322    -.91979    1.57256     .69099    -.27946    -.03543    -.52818   -1.02410     .33478    -.50074   -1.01487    -.77737
     .04820  -77.00     .00     .00     .49937    1.04267     .41264    1.23519   -2.05586    -.33475    -.48935     .42595     .35480    1.06768    1.01150    -.61575    -.94318   -1.08840    -.27946    1.46823    -.83680    -.09325    1.12917     .22860     .71013     .82986
     .27141    2.00    1.00     .00     .49937    1.04267     .41264    1.23519    -.64032     .43724     .37302     .42595   -1.57056   -1.35513    -.41297    -.61575   -1.36247  -77.00000    2.14411  -77.00000    1.63213  -77.00000   -1.65120    1.32263     .71013     .82986
     .34581    2.00    1.00     .00     .49937    1.04267     .41264    1.23519     .77521    1.98120    1.23538     .42595     .79912    1.52196     .53668    -.61575     .73398     .69099    -.66723    -.53665   -1.14541    -.92067    1.92357     .59328     .71013     .82986
     .49462    1.00    1.00     .00     .49937    2.17969     .41264    2.45826     .77521    1.98120   -2.21408     .42595    -.38572     .91626     .22013     .29640    1.57256  -77.00000    -.76418  -77.00000    -.42531  -77.00000    1.12917     .59328     .71013     .02624
    -.24942    2.00    1.00     .00     .49937    1.04267     .41264    1.23519     .77521     .43724    1.23538     .42595     .65101    1.06768     .53668     .60044     .73398     .69099    -.47335    -.33617    -.93967    -.40353     .73198    -.13607   -1.01487     .02624
    -.32382    2.00    1.00     .00     .49937    1.04267    1.79649    1.23519     .77521    1.98120    1.23538     .42595    -.83004   -1.80941   -1.67916    1.81663     .73398  -77.00000     .30219  -77.00000    1.32351  -77.00000     .73198    -.86542   -1.87738    -.77737
    1.75948    1.00    1.00     .00     .49937    1.61118     .41264    1.84673    -.64032    -.33475     .37302   -2.79977    -.38572     .61341     .37840    -.00765   -1.36247  -77.00000    -.37641  -77.00000    -.32244  -77.00000   -1.25401    -.13607    -.15237     .02624
     .86664    2.00    1.00     .00     .49937    1.61118     .41264    1.84673   -1.34809    1.98120    1.23538     .42595    -.68193    -.74943     .69495   -1.22384   -1.36247     .24614    1.75634    -.13568     .39766    -.50696    1.12917   -1.23009   -1.01487   -1.58099
     .04820    3.00     .00    1.00     .49937    1.04267     .41264    1.23519   -2.05586    -.33475     .37302     .42595     .65101    -.29515   -2.15399    2.12068   -2.20105   -2.42295    -.18252    -.33617     .08905     .42389    1.12917    -.86542     .71013   -1.58099
     .49462    2.00    1.00     .00     .49937    1.04267     .41264    1.23519     .77521    1.20922    -.48935     .42595   -1.57056    -.29515    1.48632   -1.22384   -1.36247   -1.53325    1.07774     .66628     .19192     .01018     .33478    1.32263     .71013     .82986
    -.84465    2.00    1.00     .00     .49937    1.04267    1.79649    1.23519    -.64032    1.20922    -.48935     .42595   -1.12625     .31055   -1.04607    1.81663     .31469    -.19871    -.66723    -.73714    -.42531     .01018     .33478     .22860     .71013   -1.58099
    1.08985  -77.00     .00     .00     .49937    1.61118     .41264    1.84673     .77521   -1.10673     .37302     .42595    -.08951    -.74943    1.01150    -.00765   -1.36247  -77.00000    -.47335  -77.00000    -.01382  -77.00000    1.12917     .59328     .71013     .02624
    -.91905    1.00    1.00     .00     .49937    2.17969     .41264    2.45826     .77521    -.33475    1.23538     .42595    -.53383    1.67339     .85322    -.61575    1.57256    1.13584     .01137    -.33617    -.52818    -.61039     .73198    -.86542     .71013     .82986
     .19700    2.00    1.00    1.00     .49937    2.17969    1.79649    1.23519   -1.34809     .43724    1.23538     .42595   -2.16298   -1.80941    -.25470    1.20854    -.52389  -77.00000    3.01659  -77.00000    1.63213  -77.00000    -.06242    -.13607     .71013    -.77737
     .27141    2.00    1.00     .00     .49937    1.61118    1.79649    1.84673     .77521     .43724    1.23538     .42595    -.23762    -.44658    -.57124   -1.22384   -2.20105  -77.00000     .49608  -77.00000     .08905  -77.00000     .33478    -.50074     .71013     .82986
    -.54704    2.00    1.00     .00     .49937    1.61118     .41264    1.23519   -1.34809   -1.10673    -.48935    -.64929     .50291    1.52196    1.01150    -.61575    1.15327  -77.00000   -1.05501  -77.00000   -1.35116  -77.00000   -1.65120     .59328    -.15237     .02624
     .64343    2.00    1.00    1.00     .49937    1.04267     .41264    1.23519   -1.34809    -.33475    -.48935     .42595    -.08951     .15913    -.72952     .90449    -.94318   -1.08840    -.37641     .86676     .29479     .52732    -.85681    -.50074   -1.01487     .02624
     .19700    2.00    1.00     .00     .49937    1.61118     .41264    1.23519   -2.05586    1.98120    1.23538     .42595     .79912    1.37054     .85322    -.31170    1.15327    1.58069    -.66723    -.03543   -1.45403   -1.02410     .33478    1.32263     .71013     .82986
     .42021    2.00    1.00     .00     .49937    1.04267    1.79649    1.23519     .77521   -1.10673     .37302     .42595    -.08951    -.14373    1.48632   -1.52789     .73398  -77.00000    -.37641  -77.00000   -1.14541  -77.00000     .73198     .59328     .71013     .02624
    -.77025    3.00     .00     .00     .49937    1.04267    -.97121    1.23519    -.64032    -.33475    -.48935     .42595    1.24343     .31055     .06185     .60044     .73398     .24614    -.66723    -.23592    -.42531     .01018    -.06242    -.13607    -.15237     .02624
    -.39823    2.00    1.00     .00    -.62723    1.04267     .41264    2.45826     .77521     .43724    -.48935     .42595    1.09533   -1.20371     .37840    -.91979     .31469   -1.53325    -.66723     .06481     .19192    1.76845    1.12917     .59328    -.15237     .02624
    -.39823    2.00    1.00     .00     .49937    2.17969    1.79649    2.45826    -.64032     .43724    1.23538     .42595     .35480    1.21911    1.16977     .60044    1.57256    1.58069    -.37641    -.93763   -1.45403    -.92067    1.92357    -.50074    -.15237    -.77737
    1.01545    2.00    1.00     .00     .49937    1.61118     .41264    1.84673     .77521   -1.10673    1.23538     .42595    -.38572    -.29515     .53668    -.91979     .73398     .24614    -.37641    -.43641    -.52818    -.50696     .73198    -.86542     .71013   -1.58099
    -.02621    2.00    1.00     .00     .49937    1.61118    1.79649    2.45826     .77521   -1.10673    1.23538     .42595    -.08951    1.37054     .37840    -.31170     .73398  -77.00000    -.86112  -77.00000   -1.24829  -77.00000    -.06242     .59328     .71013     .02624
    1.53627    2.00    1.00     .00   -1.75382    2.17969     .41264    2.45826   -1.34809   -1.10673    -.48935     .42595     .20670    1.37054    1.01150    -.91979     .73398    -.19871    -.76418    -.53665   -1.14541    -.92067     .33478    1.32263     .71013     .82986
    -.54704    2.00    1.00     .00     .49937    2.17969     .41264    2.45826     .77521   -1.10673     .37302     .42595    1.83585    1.67339    1.32805   -1.52789    1.15327    1.13584     .10831    -.83739    -.63105   -1.23095    -.85681    1.32263     .71013     .82986
    -.32382  -77.00     .00     .00     .49937    1.04267     .41264    1.23519     .06744    -.33475     .37302     .42595     .20670    -.90086    -.09642     .29640    -.52389   -1.08840     .30219    -.33617    -.32244     .21704    -.45961    -.50074     .71013   -1.58099
     .64343    2.00    1.00     .00     .49937    1.61118     .41264    2.45826     .77521    1.98120     .37302     .42595    1.53964     .76483    1.48632   -1.22384     .73398     .24614     .30219     .36554    -.73393    -.50696     .73198     .59328     .71013     .82986
    2.20591    2.00    1.00     .00    -.62723    2.17969     .41264    1.23519     .06744   -1.10673   -2.21408     .42595    1.09533     .76483     .37840    -.91979     .73398     .69099    -.95806    -.93763   -1.04254   -1.02410     .73198     .22860    -.15237     .02624
    -.69584    2.00    1.00     .00     .49937    2.17969    1.79649    2.45826    -.64032     .43724    -.48935     .42595     .35480     .46198    -.57124     .60044     .31469    -.64355    -.76418    1.26774     .08905     .73418     .73198    -.50074    -.15237     .02624
    1.16425    1.00    1.00    1.00     .49937    1.61118     .41264    1.84673    -.64032   -1.10673    1.23538   -1.72453    -.08951    1.37054     .53668    -.61575     .31469    -.19871    -.66723    -.43641    -.63105    -.71381     .73198    1.32263   -1.01487    -.77737
     .12260    2.00    1.00    1.00     .49937    2.17969     .41264    2.45826    -.64032     .43724    1.23538     .42595    1.53964     .46198     .69495    -.00765    -.10460     .24614    -.66723     .16506    -.32244    -.09325    1.12917   -1.59477    -.15237    -.77737
    -.91905  -77.00    1.00     .00     .49937    1.61118     .41264    1.23519     .77521    -.33475    -.48935     .42595    -.83004     .61341     .53668    -.91979     .73398  -77.00000     .10831  -77.00000    -.11669  -77.00000    -.45961     .95795     .71013     .82986
    -.39823  -77.00    1.00     .00     .49937    2.17969     .41264    2.45826     .06744    1.98120    -.48935   -1.72453     .65101    1.37054     .85322     .29640    -.94318  -77.00000     .10831  -77.00000    1.73500  -77.00000   -1.65120     .95795     .71013     .02624
    -.77025    2.00    1.00    1.00     .49937    1.04267    1.79649    1.23519   -2.05586    1.98120    1.23538     .42595   -1.42246   -1.65799    -.09642     .60044    -.94318   -1.08840    1.46551    1.06725    2.35223     .42389    1.92357     .95795     .71013     .82986
    -.99346    2.00    1.00     .00     .49937    1.04267     .41264    1.23519     .77521   -1.10673    1.23538     .42595     .94722    1.52196    1.32805   -1.22384    1.57256     .69099   -1.05501    -.63690   -1.35116    -.40353    1.12917    1.32263     .71013     .82986
     .12260    1.00    1.00    1.00     .49937    1.61118     .41264    1.84673    -.64032    1.98120    1.23538     .42595     .35480     .76483     .69495    -.91979    -.10460     .24614    -.66723    -.63690    -.73393    -.81724     .73198    1.32263     .71013     .82986
    1.08985    3.00     .00     .00     .49937    1.61118     .41264    2.45826     .77521     .43724    -.48935     .42595    -.08951    1.06768     .37840    -.61575    -.10460   -1.08840     .20525    -.03543    -.73393    -.92067     .33478     .22860    -.15237     .02624
    -.24942  -77.00     .00     .00     .49937    2.17969     .41264    1.84673     .77521    -.33475     .37302     .42595     .20670    -.44658    1.32805   -1.22384    -.52389    -.19871     .78691     .66628    -.11669    -.30010     .33478   -1.59477     .71013    -.77737
     .86664    2.00    1.00    1.00     .49937    1.61118     .41264    1.23519   -1.34809     .43724    1.23538     .42595     .79912     .15913    -.25470    -.00765     .31469  -77.00000     .39914  -77.00000    -.42531  -77.00000     .33478    1.32263     .71013     .82986
    -.69584    1.00    1.00     .00     .49937    2.17969    1.79649    2.45826     .77521    1.20922     .37302     .42595     .20670     .31055     .22013    -.00765     .31469     .24614     .98079    1.36798     .80915    1.04446    1.12917     .22860     .71013     .82986
    1.31306    1.00    1.00    1.00     .49937    1.04267    1.79649    1.23519     .77521   -1.10673     .37302     .42595     .50291    1.82481    1.32805    -.91979    1.15327     .69099    -.66723    -.03543   -1.24829    -.92067     .73198     .95795     .71013     .02624
    2.35472  -77.00     .00    1.00     .49937    2.17969    1.79649    2.45826   -1.34809    1.98120    1.23538     .42595     .20670     .15913     .85322    -.31170    -.10460    1.13584    -.95806    -.23592    -.93967    -.61039    -.85681   -2.68879   -1.87738   -3.18821
     .49462    2.00    1.00     .00     .49937    2.17969    1.79649    2.45826     .77521    1.20922    1.23538     .42595    -.38572    1.06768     .06185    -.61575    1.15327  -77.00000     .49608  -77.00000    -.11669  -77.00000    -.85681    -.50074     .71013     .82986
     .12260    2.00    1.00     .00     .49937    2.17969     .41264    1.84673   -2.05586     .43724    1.23538     .42595    -.97814    -.74943    -.57124    -.00765    -.94318   -1.08840     .88385    1.66872     .39766    1.14789     .33478    1.32263     .71013     .82986
    -.10061    1.00    1.00     .00     .49937    1.04267     .41264    1.23519     .77521   -1.10673    -.48935     .42595    -.23762    1.06768     .37840    -.31170   -1.78176   -1.08840    2.53188     .16506    2.04361    1.56160    -.45961     .22860   -1.01487     .82986
    -.47263    1.00    1.00    1.00     .49937    2.17969     .41264    2.45826   -2.05586    1.98120    1.23538     .42595    -.83004    -.44658   -1.36262     .90449   -1.78176    -.19871     .30219    -.43641    1.42638    1.04446    -.85681    -.86542     .71013     .82986
    -.02621  -77.00  -77.00     .00     .49937    1.61118     .41264    1.23519     .77521     .43724    -.48935     .42595    -.23762   -1.20371     .69495   -1.22384    -.10460   -1.08840     .20525    1.46823    -.52818     .42389    -.06242    -.86542     .71013     .82986
    1.38747    1.00    1.00     .00     .49937    1.61118     .41264    1.84673     .77521   -1.10673    -.48935     .42595    -.38572     .00770     .37840    -.61575     .31469    1.13584    2.24105     .26530     .70628    -.50696    -.45961     .22860     .71013     .02624
    -.91905    2.00    1.00     .00     .49937    1.61118    1.79649    1.84673     .77521     .43724     .37302     .42595    -.23762    -.90086   -1.04607     .90449    -.10460     .69099    -.27946    -.73714     .80915    -.19667    1.52637    1.32263     .71013     .82986
     .42021    2.00    1.00    1.00     .49937    2.17969     .41264    2.45826     .06744    1.98120    1.23538     .42595    -.23762   -1.50656    -.09642    1.81663     .31469    -.19871    -.47335    -.63690    -.93967    -.40353    1.92357    1.32263     .71013     .82986
    -.69584    2.00    1.00    1.00     .49937    1.61118     .41264    1.84673   -2.05586     .43724    -.48935     .42595    -.53383    -.74943    -.41297     .60044    -.10460  -77.00000    -.47335  -77.00000     .08905  -77.00000    -.06242    1.32263     .71013     .82986
     .56902    2.00    1.00     .00     .49937    2.17969     .41264    1.23519    -.64032    1.20922    1.23538     .42595     .79912    1.52196     .37840    -.91979    1.57256    1.58069    -.86112    -.93763   -1.14541   -1.23095     .33478    -.13607     .71013    -.77737
     .42021    2.00    1.00     .00     .49937    1.61118    1.79649    1.84673     .77521     .43724    -.48935     .42595    -.97814    -.44658     .06185    -.00765   -1.78176    -.19871   -1.05501    -.73714   -1.45403    -.09325    -.06242    -.13607     .71013    -.77737
     .27141    2.00    1.00     .00    -.62723    1.61118     .41264    1.84673     .77521     .43724    -.48935     .42595   -1.57056     .00770    -.88779     .60044    -.94318   -1.08840     .59302    -.13568     .39766     .01018     .73198    -.50074     .71013    -.77737
    -.24942    2.00    1.00     .00   -1.75382    1.04267    -.97121    1.23519   -1.34809     .43724     .37302     .42595     .79912     .31055   -1.04607    -.00765   -1.36247    -.19871    -.18252    -.23592    -.83680    -.40353    -.06242     .22860     .71013    -.77737
    -.10061    2.00    1.00     .00     .49937    1.61118     .41264    1.23519     .77521    1.98120     .37302     .42595    -.38572    -.90086     .53668     .90449    -.94318     .69099     .20525    -.23592     .70628     .94103   -1.65120    -.50074     .71013     .02624
    -.77025    1.00    1.00     .00   -1.75382    1.61118     .41264    1.84673     .77521     .43724    -.48935     .42595     .79912     .31055     .69495   -1.52789    1.15327  -77.00000   -1.05501  -77.00000   -1.14541  -77.00000    -.06242   -1.23009     .71013     .02624
    -.39823    1.00    1.00    1.00     .49937    1.04267     .41264    1.23519   -1.34809     .43724    1.23538     .42595     .79912     .15913    -.57124     .60044     .73398     .69099    -.37641    -.43641     .19192    -.92067     .33478    -.13607     .71013     .82986
    -.17502    1.00    1.00     .00     .49937    1.61118    1.79649    1.84673     .77521     .43724    -.48935     .42595    -.23762     .61341     .53668     .29640     .73398     .69099    -.18252    -.33617     .08905    -.50696    1.12917     .59328     .71013     .82986
    -.10061    1.00    1.00    1.00     .49937    1.61118     .41264    1.23519     .06744     .43724    1.23538     .42595     .65101     .00770     .22013    -.31170     .31469   -1.08840     .59302     .26530     .29479    1.25132     .33478    -.13607     .71013     .02624
    2.57793    2.00    1.00     .00     .49937    1.61118    1.79649    1.84673     .77521     .43724    1.23538     .42595    -.97814     .00770     .69495   -1.22384    -.52389  -77.00000     .10831  -77.00000    -.32244  -77.00000    -.06242     .59328    -.15237     .02624
    -.77025    1.00    1.00     .00     .49937    1.61118    1.79649    1.23519     .06744     .43724    -.48935     .42595     .20670   -2.41512    1.32805   -1.52789    -.10460     .24614    -.95806    -.63690    -.21957     .11361     .73198    -.86542   -1.87738   -1.58099
    -.69584    2.00    1.00    1.00     .49937    1.04267     .41264    1.84673   -1.34809     .43724    1.23538     .42595    -.23762    -.14373    -.88779    2.12068     .31469   -1.53325    -.66723     .26530    -.01382     .94103    1.12917    1.32263     .71013     .82986
    -.17502    2.00    1.00    1.00     .49937    1.61118     .41264    1.23519    -.64032     .43724    -.48935     .42595    -.83004     .00770     .22013    -.31170    -.10460    -.19871     .10831    1.26774    -.01382     .52732   -1.65120     .22860    -.15237     .02624
    1.53627    2.00    1.00    1.00     .49937    1.04267     .41264    1.23519     .06744    1.98120    1.23538     .42595    -.08951    -.90086   -1.52089    -.00765    -.10460     .24614     .20525     .56603     .50054     .42389    1.12917    -.13607     .71013     .02624
    1.23866    2.00    1.00     .00     .49937    1.61118     .41264    1.84673     .77521    -.33475    1.23538     .42595    -.38572     .46198    1.32805    -.91979   -2.20105     .69099    -.76418    -.63690   -1.24829    -.81724    1.52637   -2.32412   -1.87738   -1.58099
    1.31306  -77.00     .00    1.00     .49937    2.17969     .41264    2.45826   -2.05586   -1.10673   -2.21408     .42595    -.68193     .31055     .85322    1.20854   -2.20105   -1.53325     .98079     .76652    1.42638    1.25132    1.12917    -.86542     .71013     .82986
    2.28031  -77.00     .00     .00     .49937    1.04267     .41264    1.23519    -.64032    -.33475    1.23538     .42595    1.83585    1.37054     .53668    -.91979    1.15327    -.64355    -.86112    -.73714   -1.45403   -1.23095    -.06242     .22860     .71013   -1.58099
    2.35472  -77.00     .00    1.00   -1.75382    2.17969    -.97121    1.84673   -2.05586   -1.10673    1.23538     .42595    1.98396     .15913     .53668   -1.22384    1.57256    1.13584    -.86112    -.53665   -1.14541    -.81724    -.85681   -1.59477   -1.87738   -2.38460
    1.98270  -77.00     .00     .00   -1.75382    1.04267    1.79649    1.23519    -.64032   -1.10673    -.48935     .42595     .50291    -.14373     .53668     .29640     .73398    1.13584    -.57029    -.23592    -.63105    -.50696     .33478    -.13607    -.15237    -.77737
    1.90829  -77.00     .00     .00     .49937    2.17969     .41264    2.45826     .77521   -1.10673    1.23538   -1.72453    1.39154     .15913    1.48632    -.91979    -.10460    -.64355    -.47335    -.63690    -.83680    -.61039     .33478    -.86542   -1.01487   -1.58099
    2.20591  -77.00     .00    1.00     .49937    2.17969    -.97121    2.45826    -.64032   -1.10673    1.23538    -.64929     .79912    1.97624    1.16977   -1.52789    1.15327  -77.00000    -.66723  -77.00000   -1.45403  -77.00000    1.12917    -.86542   -1.01487   -3.99183
    2.20591    3.00     .00     .00     .49937    1.61118     .41264    1.84673     .77521    -.33475    1.23538    -.64929   -1.27435    -.90086   -2.31226     .29640   -1.36247     .69099    -.08558    2.06969    1.22064    2.38902    1.52637    -.13607     .71013     .02624
    2.42912  -77.00     .00     .00     .49937    1.61118     .41264    1.23519     .77521   -1.10673    1.23538   -1.72453     .94722    -.59800    1.32805   -1.22384    -.10460     .69099    -.27946    -.33617     .08905     .01018     .33478   -1.59477   -1.87738   -3.18821
    3.09875  -77.00     .00     .00     .49937    1.61118     .41264    1.23519     .77521   -1.10673    1.23538   -3.87501    1.24343     .31055     .53668   -1.22384     .73398     .24614    -.86112    -.73714    -.63105    -.71381     .33478     .95795   -2.73988   -3.99183
    2.65233  -77.00     .00    1.00     .49937    2.17969    1.79649    2.45826     .06744   -1.10673    1.23538     .42595    1.68775    1.21911    1.32805   -1.22384    1.15327    1.13584    -.95806    -.83739   -1.24829   -1.12753     .73198   -2.32412     .71013   -2.38460
    2.65233  -77.00     .00     .00     .49937    1.61118    1.79649    2.45826    -.64032   -1.10673    1.23538     .42595     .50291    1.21911    1.16977    -.00765    1.15327     .69099    -.27946    -.03543    -.63105    -.40353    1.12917   -2.32412    -.15237   -2.38460
    -.39823    2.00    1.00     .00   -1.75382    1.04267     .41264    1.84673     .77521   -1.10673    -.48935     .42595     .79912    1.37054    -.09642    -.00765    1.15327    1.13584    -.76418    -.33617    -.11669    -.09325    -.45961    -.13607     .71013     .82986
    1.01545    2.00    1.00     .00     .49937    1.04267     .41264    1.23519     .77521    1.20922    1.23538     .42595     .79912    1.52196    1.32805   -1.52789    1.15327     .69099    -.37641    -.93763   -1.24829    -.71381    -.06242     .59328     .71013     .02624
    -.24942    2.00    1.00     .00     .49937    1.61118    -.97121    1.23519     .77521    1.98120    1.23538     .42595    -.38572    -.14373     .06185     .90449    -.52389    1.13584    -.47335    -.73714    -.11669    -.19667    -.45961    -.13607    -.15237     .02624
     .04820    2.00    1.00     .00     .49937    1.61118     .41264    1.84673   -1.34809     .43724    -.48935   -1.72453    1.24343    1.37054     .06185    -.31170     .73398     .69099    -.86112    -.93763   -1.45403   -1.33438    1.12917    -.86542     .71013     .02624
     .71783  -77.00  -77.00     .00     .49937    2.17969     .41264    2.45826   -2.05586    1.98120    1.23538     .42595    -.23762    -.29515    -.41297    2.12068   -2.20105   -2.42295    1.36856     .86676    2.35223    1.66503    1.92357    1.32263     .71013     .82986
     .42021    3.00     .00     .00   -1.75382    1.61118    1.79649    1.84673   -1.34809   -1.10673    -.48935     .42595    -.53383   -1.35513    -.25470    1.51259   -1.36247    -.64355     .10831     .56603     .29479     .21704     .33478    -.86542   -1.87738   -1.58099
   -1.43988  -77.00    1.00     .00     .49937    1.04267     .41264    1.23519     .06744   -1.10673    -.48935     .42595    -.68193   -1.50656    -.25470    -.00765   -1.36247    -.64355     .78691    1.36798     .29479     .83760     .73198     .59328    -.15237     .82986
   -1.51429    2.00    1.00     .00     .49937    2.17969    -.97121    1.23519     .77521   -1.10673    -.48935    -.64929   -1.86677   -1.05228     .06185     .29640    -.94318     .69099    1.27162    -.93763    1.83787   -1.43781    -.85681     .22860    -.15237     .02624
   -1.36548  -77.00    1.00     .00     .49937    1.61118     .41264    1.23519     .77521    1.98120     .37302     .42595     .79912     .15913    -.09642   -1.22384     .73398  -77.00000    -.95806  -77.00000    -.73393  -77.00000     .73198     .22860     .71013     .02624
    2.20591    3.00     .00    1.00   -1.75382    2.17969    -.97121    1.23519   -1.34809   -1.10673    -.48935     .42595    1.39154    1.67339     .85322     .90449     .73398  -77.00000    -.86112  -77.00000    -.63105  -77.00000     .73198     .22860    -.15237     .02624
    1.16425    1.00    1.00    1.00     .49937    1.04267    1.79649    1.23519    -.64032     .43724    1.23538     .42595     .20670    1.37054    -.25470    -.91979    -.94318  -77.00000    -.37641  -77.00000    -.73393  -77.00000    -.45961     .22860    -.15237     .02624
    -.77025    2.00    1.00     .00     .49937    2.17969     .41264    2.45826     .77521   -1.10673    1.23538     .42595    1.09533    1.67339     .37840    -.00765     .31469  -77.00000     .30219  -77.00000    -.11669  -77.00000     .73198    1.32263     .71013     .82986
     .19700    1.00    1.00     .00     .49937    2.17969     .41264    2.45826     .77521     .43724     .37302    -.64929     .50291    1.97624     .22013   -1.22384    1.57256    1.58069   -1.05501    -.93763    -.73393    -.92067     .33478    1.32263     .71013     .82986
    1.68508    3.00     .00     .00     .49937    1.04267     .41264    1.23519     .77521   -1.10673    1.23538     .42595     .65101     .46198     .53668    -.61575    -.52389    1.58069     .20525    -.63690    -.83680    -.81724    1.52637    -.13607     .71013     .02624
    -.39823    2.00    1.00    1.00     .49937    1.04267    1.79649    1.84673   -1.34809    1.20922    -.48935     .42595    1.09533     .15913     .22013    -.31170     .73398     .69099    -.86112    -.43641    -.01382     .01018    -.85681    -.13607     .71013     .02624
    -.02621  -77.00  -77.00     .00     .49937    1.61118     .41264    1.23519   -1.34809     .43724     .37302     .42595     .05859     .15913     .22013    -.61575    1.15327     .69099     .20525    -.53665    1.01490     .63075     .33478     .22860     .71013     .02624
    -.10061  -77.00  -77.00     .00     .49937    1.61118    1.79649    1.84673   -1.34809    1.98120    -.48935     .42595     .05859     .15913    -.57124     .90449     .31469     .24614    1.17468    1.56847    -.21957    -.40353     .73198     .59328     .71013     .02624
     .19700    2.00    1.00     .00     .49937    2.17969     .41264    1.23519     .77521     .43724    1.23538     .42595    -.08951    1.06768    1.32805    -.61575     .31469     .69099     .59302     .86676    -.32244     .11361     .73198    -.86542   -1.01487   -2.38460
    1.90829    1.00    1.00     .00     .49937    1.61118    1.79649    1.23519     .77521     .43724    1.23538     .42595     .35480    1.37054    1.48632     .60044    1.15327     .24614    -.57029    -.03543    -.52818     .21704    1.52637    -.50074   -1.01487    -.77737
    1.46187    2.00    1.00     .00     .49937    2.17969     .41264    2.45826     .06744     .43724    1.23538     .42595    1.24343    1.97624     .53668    -.00765     .31469     .69099    -.86112    -.03543    -.93967    -.30010     .73198    -.86542    -.15237    -.77737
     .19700    2.00    1.00    1.00     .49937    1.61118    1.79649    1.23519   -1.34809    -.33475    1.23538     .42595     .05859     .61341   -1.04607     .60044    -.10460  -77.00000    -.76418  -77.00000    -.83680  -77.00000    -.85681    -.13607     .71013     .82986
   -1.14227    2.00    1.00     .00     .49937    2.17969    1.79649    2.45826     .77521    1.98120    1.23538     .42595    1.53964    1.37054     .53668    -.91979    1.57256  -77.00000   -1.05501  -77.00000   -1.45403  -77.00000   -1.65120     .95795     .71013     .82986
    -.69584    3.00    1.00     .00     .49937    2.17969     .41264    2.45826     .77521     .43724    -.48935     .42595     .05859    -.74943     .06185    -.61575     .31469    -.19871     .88385    1.06725    1.42638    1.45817    1.12917    -.13607     .71013     .82986
    -.91905  -77.00    1.00     .00     .49937    1.04267     .41264    1.23519     .77521    1.20922    1.23538     .42595    -.38572     .15913     .22013   -1.22384     .73398  -77.00000    1.27162  -77.00000     .60341  -77.00000    1.12917     .59328     .71013     .82986
   -1.21667  -77.00    1.00     .00     .49937    1.61118    -.97121    1.84673     .77521     .43724    -.48935     .42595   -2.75541    -.59800    -.72952    1.51259    -.94318  -77.00000    -.08558  -77.00000    1.22064  -77.00000    1.52637    1.32263     .71013     .82986
   -1.14227  -77.00    1.00     .00     .49937    1.04267     .41264    1.23519     .77521    -.33475    -.48935     .42595    1.68775     .31055    1.32805   -1.52789    -.52389    1.58069    -.76418    -.93763   -1.04254   -1.12753     .73198     .95795   -1.01487     .82986
   -1.29107  -77.00    1.00     .00     .49937    1.04267     .41264    1.23519     .77521     .43724    -.48935     .42595    -.97814   -2.11226     .69495    -.00765    -.10460     .69099    -.27946     .46579    1.32351     .63075    -.06242    -.13607   -1.87738     .02624
   -1.21667  -77.00    1.00     .00     .49937    1.04267     .41264    1.23519     .77521    1.98120    1.23538     .42595    -.97814     .46198     .37840    -.00765    -.10460    1.13584     .10831    -.23592    -.21957    -.19667    1.12917   -2.32412   -2.73988    -.77737
   -1.14227  -77.00    1.00     .00     .49937    2.17969     .41264    2.45826     .77521     .43724     .37302     .42595    1.98396    -.29515    1.48632    -.00765     .73398     .69099    -.76418    -.73714   -1.35116   -1.23095     .33478     .22860   -1.01487     .82986
   -1.21667  -77.00    1.00     .00    -.62723    1.04267     .41264    1.84673     .06744    1.20922     .37302     .42595     .35480    -.59800     .22013    -.61575   -1.36247   -1.97810    -.66723    1.06725    1.73500    2.18217    -.85681     .59328     .71013     .02624
   -1.14227    2.00    1.00     .00     .49937    1.04267     .41264    1.23519     .77521    1.20922     .37302     .42595    -.08951     .61341    1.01150     .60044     .31469     .24614    -.27946    -.23592    -.21957    -.40353     .73198     .22860     .71013     .82986
    -.77025  -77.00    1.00     .00     .49937    1.04267     .41264    1.23519     .77521     .43724    -.48935     .42595     .65101    -.59800    -.41297    -.31170     .31469     .24614    -.08558    -.33617     .29479    -.19667    -.85681     .59328   -1.01487     .02624
    -.91905  -77.00    1.00     .00    -.62723    1.04267    1.79649    1.23519   -1.34809     .43724    1.23538     .42595   -1.71867    -.90086     .37840    -.31170   -1.36247    -.64355    -.08558    -.43641    -.11669     .83760     .33478     .59328     .71013     .82986
    -.91905    3.00    1.00     .00     .49937    2.17969   -2.35506    1.23519   -1.34809    -.33475    -.48935     .42595    -.23762    -.44658     .69495     .60044    -.52389     .24614    2.14411     .86676    -.73393    -.30010   -2.04840    1.32263   -1.01487     .82986
    -.24942    3.00    1.00    1.00     .49937    1.61118     .41264    1.23519   -1.34809    -.33475    1.23538     .42595     .35480    -.59800     .85322     .29640     .31469  -77.00000    -.37641  -77.00000    -.63105  -77.00000     .73198    1.32263     .71013     .82986
    -.77025    2.00    1.00     .00     .49937    1.04267     .41264    1.23519     .77521    1.98120     .37302     .42595    -.83004   -1.50656   -1.99571    1.20854    -.10460     .24614     .10831    -.63690    2.24936    1.35474    -.45961     .59328   -1.01487     .82986
    -.77025    1.00    1.00     .00     .49937    2.17969     .41264    1.23519     .77521     .43724    1.23538     .42595    -.08951     .46198    -.57124    1.20854     .31469  -77.00000    2.33799  -77.00000    1.94074  -77.00000    -.06242    -.86542     .71013     .82986
   -1.06786  -77.00    1.00     .00     .49937    2.17969     .41264    2.45826     .77521    1.20922    1.23538     .42595    -.23762     .00770    -.72952    1.20854     .31469  -77.00000    1.36856  -77.00000    1.73500  -77.00000    1.12917    -.86542     .71013     .02624
    -.77025    2.00    1.00    1.00    -.62723    1.04267    -.97121    1.23519   -1.34809     .43724     .37302     .42595   -1.12625    -.90086    -.72952     .60044     .31469     .24614     .10831    -.33617    1.11777     .63075    -.45961    -.86542   -2.73988     .02624
    -.99346    2.00    1.00     .00     .49937    1.61118    1.79649    2.45826     .77521     .43724    -.48935     .42595    1.24343    -.14373     .22013    -.91979    1.15327    1.13584    -.57029    -.43641   -1.04254    -.19667    -.85681     .95795     .71013     .02624
    -.99346    1.00    1.00     .00     .49937    2.17969     .41264    2.45826   -1.34809     .43724    1.23538     .42595     .65101    -.74943     .53668    -.91979     .73398    1.13584    -.47335    -.13568   -1.14541    -.92067    -.45961     .22860    -.15237     .02624
    -.91905  -77.00    1.00    1.00     .49937    2.17969     .41264    1.84673   -1.34809    1.98120     .37302     .42595    -.23762    -.74943   -1.83744    1.81663    -.10460     .69099    1.07774     .96701    1.52926     .52732     .73198    1.32263     .71013     .82986
    -.77025    2.00    1.00     .00     .49937    2.17969    1.79649    2.45826     .77521     .43724    1.23538     .42595     .35480     .76483    1.16977    -.91979    -.52389  -77.00000     .88385  -77.00000     .80915  -77.00000    -.06242     .59328    -.15237     .82986
    -.91905  -77.00    1.00     .00     .49937    1.61118    1.79649    1.23519     .77521     .43724     .37302     .42595     .05859     .46198     .53668    -.00765     .73398  -77.00000    -.08558  -77.00000    -.01382  -77.00000    1.12917     .95795     .71013     .82986
   -1.21667  -77.00    1.00     .00     .49937    2.17969     .41264    1.23519     .06744    1.98120   -2.21408     .42595     .50291     .46198    -.72952   -1.52789   -2.20105  -77.00000   -1.05501  -77.00000    2.24936  -77.00000   -2.44560     .22860     .71013     .82986
   -1.06786    2.00    1.00     .00     .49937    1.04267     .41264    1.23519     .77521    1.98120    1.23538     .42595    -.83004     .00770    -.88779     .90449    -.94318   -1.08840    2.24105    1.76896    1.94074    1.97531    -.85681     .95795     .71013     .82986
    -.99346  -77.00    1.00     .00     .49937    1.61118     .41264    1.84673     .77521    1.20922     .37302     .42595   -3.05162    -.14373     .37840    -.61575   -1.78176  -77.00000    1.75634  -77.00000     .80915  -77.00000    1.52637     .59328     .71013     .02624
    -.91905  -77.00    1.00     .00   -1.75382    1.04267     .41264    1.23519     .77521     .43724    -.48935     .42595     .35480     .46198     .37840    -.91979    1.15327    1.13584    -.86112    -.63690    -.21957    -.61039    -.45961     .59328     .71013     .02624
    -.62144    3.00    1.00     .00     .49937    2.17969     .41264    2.45826     .77521    1.20922    1.23538     .42595    1.53964     .61341   -2.15399     .90449    1.15327    1.58069    -.27946    -.73714    -.21957    -.92067     .73198    1.32263     .71013     .82986
   -1.06786  -77.00    1.00     .00     .49937    1.61118     .41264    1.23519     .77521    1.20922     .37302     .42595    -.23762    -.29515   -1.20434    2.12068    -.94318  -77.00000     .20525  -77.00000    1.11777  -77.00000   -1.25401    -.13607    -.15237     .02624
    -.77025    2.00    1.00     .00     .49937    1.04267     .41264    1.23519     .77521     .43724    1.23538     .42595    -.08951    -.59800    -.88779    -.31170     .73398  -77.00000     .01137  -77.00000    -.21957  -77.00000    -.06242     .59328     .71013     .02624
   -1.06786  -77.00    1.00     .00     .49937    1.61118     .41264    1.84673    -.64032    1.98120    1.23538     .42595    1.53964     .46198     .85322   -1.52789    1.15327    1.13584   -1.05501    -.93763   -1.35116   -1.33438     .33478    -.13607   -1.01487     .02624
   -1.06786  -77.00    1.00     .00     .49937    2.17969     .41264    2.45826   -2.05586    -.33475     .37302     .42595   -1.12625   -2.11226    -.25470     .60044   -1.36247   -1.53325    1.56245     .66628    2.04361    1.35474   -2.44560    -.13607    -.15237     .02624
   -1.06786    2.00    1.00     .00     .49937    1.04267     .41264    1.84673     .77521   -1.10673   -2.21408     .42595     .79912    -.74943    -.88779    -.00765     .73398    -.64355    -.08558    -.23592    -.01382    1.66503   -1.25401     .95795   -1.01487     .82986
   -1.14227  -77.00    1.00     .00     .49937    1.04267    -.97121    1.23519     .77521    -.33475    -.48935     .42595    1.53964     .46198    1.48632    -.91979     .73398    1.58069    -.66723    -.53665    -.83680   -1.02410    -.06242    -.86542     .71013     .02624
   -1.06786    2.00    1.00    1.00     .49937    2.17969     .41264    1.23519   -2.05586    1.98120    -.48935     .42595    1.83585    -.59800   -1.04607    -.31170     .73398     .24614    -.08558    1.26774    -.21957    1.14789    1.12917    -.13607     .71013     .02624
    -.91905  -77.00    1.00     .00     .49937    1.04267     .41264    1.23519     .77521     .43724    -.48935     .42595   -1.12625     .00770    -.41297    -.00765    -.94318     .69099    -.66723    -.53665     .39766    -.71381     .33478    1.32263     .71013     .82986
   -1.06786    1.00    1.00     .00     .49937    1.04267     .41264    1.84673     .77521   -1.10673    -.48935     .42595   -2.31109   -2.26369   -2.15399   -1.22384   -1.36247   -1.53325    2.53188    2.57091    2.45510    2.59588    -.06242     .95795     .71013     .82986
   -1.14227  -77.00    1.00     .00     .49937    1.04267     .41264    1.23519    -.64032    -.33475    1.23538     .42595    1.09533     .15913    -.09642    1.20854     .73398     .69099    -.27946    -.23592    -.01382    -.09325    -.06242    -.50074     .71013     .02624
    -.69584    1.00    1.00     .00     .49937    1.61118     .41264    1.23519     .77521     .43724    1.23538     .42595    -.23762    -.14373     .85322   -1.22384    1.15327    1.13584     .10831     .06481    -.83680   -1.02410    1.12917     .59328    -.15237     .82986
    -.84465    3.00    1.00     .00     .49937    1.61118    -.97121    1.84673     .77521     .43724    -.48935     .42595     .65101     .15913    1.48632    -.00765     .31469     .24614    -.95806    -.93763   -1.45403   -1.02410    -.45961   -1.23009     .71013     .82986
    -.99346    2.00    1.00     .00     .49937    1.04267    -.97121    1.84673     .77521    -.33475   -2.21408    -.64929    -.08951    -.14373     .53668   -1.22384     .73398     .69099     .49608    -.43641    -.11669     .73418   -1.65120     .22860    -.15237    -.77737
   -1.14227    1.00    1.00     .00     .49937    1.61118     .41264    1.84673     .77521   -1.10673    -.48935     .42595    -.97814    -.90086    -.41297   -1.52789   -2.20105   -2.42295    -.37641    -.03543    2.66085    2.49245   -2.44560    -.50074   -2.73988     .02624
    -.02621    2.00    1.00     .00     .49937    1.61118    1.79649    2.45826     .77521    1.98120     .37302     .42595     .05859     .46198     .37840    1.81663     .31469     .69099    -.47335    -.43641    -.32244    -.71381     .73198    -.13607   -1.87738     .82986
    -.99346    1.00    1.00     .00     .49937    2.17969    1.79649    1.23519     .06744    1.20922     .37302     .42595    1.39154    1.21911    1.16977   -1.22384     .73398     .24614   -1.05501    -.43641   -1.35116    -.50696    -.45961     .59328    -.15237     .82986
   -1.36548    2.00    1.00     .00     .49937    1.04267    -.97121    1.23519     .77521     .43724   -1.35172     .42595    -.23762     .31055     .53668    -.00765     .73398     .24614     .49608    -.03543    -.01382     .01018     .73198     .22860    -.15237     .02624
   -1.06786    2.00    1.00    1.00     .49937    1.04267     .41264    1.23519     .77521     .43724   -1.35172     .42595    -.23762    -.74943    -.25470    -.31170    -.10460    -.19871     .39914     .36554    -.32244     .63075    -.85681    -.50074   -1.01487     .82986
   -1.14227    2.00    1.00     .00     .49937    1.04267     .41264    1.23519     .77521   -1.10673    -.48935     .42595     .05859     .15913     .22013    -.00765    -.52389    -.64355    -.27946     .56603     .08905     .94103   -1.25401    1.32263    -.15237     .82986
   -1.14227  -77.00    1.00     .00     .49937    2.17969    -.97121    1.23519   -1.34809    1.20922    -.48935     .42595     .35480     .76483     .37840    -.00765    1.15327     .69099    -.86112    -.53665    -.52818    -.30010    -.85681    1.32263     .71013     .82986
   -1.06786  -77.00    1.00     .00     .49937    2.17969     .41264    2.45826     .77521    -.33475    -.48935    -.64929     .35480     .00770    1.01150    -.61575     .31469     .69099    -.18252    -.83739    -.83680    -.09325    -.06242     .95795     .71013     .82986
   -1.29107  -77.00    1.00     .00     .49937    1.61118     .41264    1.84673     .77521     .43724   -1.35172     .42595     .35480     .31055    -.25470     .29640     .31469    -.19871    -.95806    -.73714    -.32244    -.30010     .73198    1.32263     .71013     .82986
   -1.06786  -77.00    1.00     .00     .49937    1.61118     .41264    1.23519     .77521    -.33475     .37302     .42595    -.08951   -1.65799   -1.83744     .60044    -.94318    -.19871    1.65939     .86676     .80915     .94103     .33478     .22860     .71013     .82986
   -1.14227  -77.00    1.00     .00   -1.75382    1.04267     .41264    1.23519   -1.34809    -.33475    -.48935     .42595   -1.27435   -1.20371     .69495   -1.52789   -1.36247     .24614    1.46551     .56603    1.42638    1.45817    -.85681   -1.95944   -1.87738    -.77737
     .49462    3.00     .00    1.00     .49937    1.04267     .41264    1.23519   -1.34809     .43724    1.23538     .42595    1.09533    -.59800     .06185    2.12068    -.94318   -1.53325    -.57029     .36554     .91202    1.14789    1.12917     .22860     .71013     .82986
    -.02621    2.00    1.00     .00     .49937    2.17969    1.79649    2.45826    -.64032    -.33475    1.23538     .42595    -.97814    -.29515     .06185    -.61575   -1.36247   -1.53325     .98079     .26530    -.52818    -.61039     .73198    -.13607    -.15237     .02624
    -.02621    3.00     .00     .00     .49937    1.61118     .41264    1.23519    -.64032     .43724    -.48935     .42595    1.68775     .31055    1.32805    -.91979    1.15327   -1.53325    -.76418    -.23592   -1.45403     .01018     .73198     .59328     .71013     .02624
    2.13150    2.00    1.00     .00     .49937    2.17969     .41264    2.45826     .77521    -.33475     .37302     .42595     .35480    1.82481    1.32805   -1.52789    1.57256     .69099    -.95806    -.83739   -1.35116   -1.33438    -.85681    -.50074     .71013    -.77737
     .94104    2.00    1.00     .00     .49937    1.04267    1.79649    1.23519     .77521     .43724    1.23538     .42595    -.97814     .46198    1.16977   -1.52789     .73398  -77.00000     .78691  -77.00000    -.83680  -77.00000    1.12917    -.50074     .71013     .02624
   -1.06786    2.00    1.00  -77.00     .49937    1.04267     .41264    1.23519     .06744    1.20922    1.23538     .42595     .35480    -.44658    -.09642    -.61575     .73398     .24614    -.08558    1.16750     .39766     .63075   -1.25401    1.32263     .71013     .82986
     .49462    1.00    1.00     .00     .49937    1.04267     .41264    1.23519    -.64032   -1.10673    -.48935     .42595     .65101    1.37054    -.72952   -1.52789    1.15327    1.13584    -.76418    1.86920    -.42531     .52732   -1.65120   -1.23009     .71013     .02624
     .12260    2.00    1.00    1.00     .49937    2.17969     .41264    1.23519   -1.34809   -1.10673    1.23538     .42595     .35480    -.29515   -1.04607     .29640    -.52389     .24614    1.07774     .86676    -.11669    -.40353    -.06242    -.86542   -1.01487    -.77737
    1.16425    2.00    1.00    1.00     .49937    1.04267     .41264    1.23519     .06744     .43724    1.23538     .42595    -.53383    -.14373     .22013    -.00765     .31469     .24614     .01137    -.53665    -.32244    -.81724    -.06242     .95795     .71013     .82986
    1.08985    1.00    1.00     .00     .49937    1.04267    1.79649    1.23519     .77521   -1.10673    1.23538     .42595    -.97814    1.52196    1.48632    -.91979     .31469  -77.00000     .30219  -77.00000    -.63105  -77.00000    1.52637   -1.59477     .71013     .02624
    -.02621  -77.00  -77.00     .00     .49937    1.61118     .41264    1.84673     .06744    -.33475    -.48935     .42595    -.83004    -.29515     .06185     .90449     .31469     .24614     .30219    -.53665    1.22064     .52732    -.06242   -1.23009   -1.01487    -.77737
    1.46187    2.00    1.00    1.00     .49937    2.17969    1.79649    2.45826   -1.34809    1.98120    1.23538     .42595     .94722    1.97624     .53668    2.12068   -1.36247  -77.00000     .39914  -77.00000    -.93967  -77.00000    1.12917    1.32263     .71013     .82986
    -.32382  -77.00     .00     .00     .49937    1.04267     .41264    1.23519     .77521    -.33475    -.48935     .42595    -.53383     .00770     .22013     .90449    -.52389    -.19871    -.18252     .06481    -.73393    -.40353    -.06242     .22860     .71013     .82986
    2.05710    2.00    1.00    1.00     .49937    1.61118     .41264    1.84673   -1.34809   -1.10673    1.23538     .42595   -1.12625    -.90086   -1.36262     .60044    -.94318   -1.53325    1.85328    2.16994    1.11777    1.35474   -1.25401    -.50074    -.15237    -.77737
     .19700    2.00    1.00     .00     .49937    1.61118    1.79649    2.45826     .77521     .43724    1.23538     .42595   -2.75541   -1.20371    -.41297   -1.52789    -.10460  -77.00000    2.33799  -77.00000     .70628  -77.00000     .73198    -.86542     .71013     .02624
    -.69584    2.00    1.00     .00     .49937    1.61118     .41264    1.23519     .77521     .43724    -.48935     .42595     .35480     .00770    -.09642    -.31170     .73398     .69099     .59302     .36554     .19192    -.81724    -.06242     .59328     .71013     .82986
     .42021    2.00    1.00     .00     .49937    1.04267    1.79649    1.23519     .77521     .43724    1.23538     .42595     .35480    1.67339    1.01150    -.31170     .31469   -1.53325    -.66723    -.53665    -.52818    -.92067    1.12917    1.32263     .71013     .82986
    -.77025    2.00    1.00     .00     .49937    1.04267    -.97121    1.23519     .77521     .43724    -.48935     .42595    1.39154     .31055     .53668    -.91979    1.15327  -77.00000    -.95806  -77.00000   -1.45403  -77.00000     .33478    1.32263     .71013     .82986
    -.54704    2.00    1.00     .00     .49937    2.17969     .41264    1.84673     .77521    1.20922    1.23538     .42595     .79912    1.21911    1.32805    -.91979     .73398     .24614    -.95806    -.83739    -.73393    -.81724    -.06242    -.86542     .71013     .82986
    -.47263    2.00    1.00    1.00     .49937    1.61118     .41264    1.84673   -1.34809    1.98120   -2.21408     .42595    -.97814   -1.20371   -1.99571     .90449    -.10460  -77.00000    -.47335  -77.00000    1.22064  -77.00000    -.06242     .59328     .71013     .02624
    -.69584    2.00    1.00     .00     .49937    2.17969     .41264    1.23519     .77521    1.98120   -1.35172     .42595    1.09533    1.06768    1.48632   -1.22384    1.57256    1.58069    -.76418    -.63690    -.73393   -1.12753    1.52637     .22860   -1.87738     .02624
    -.02621    2.00    1.00     .00     .49937    1.04267     .41264    1.23519     .77521     .43724    -.48935    -.64929   -1.86677   -1.65799   -1.04607    1.20854    -.52389    -.64355    2.04716     .16506    1.32351    -.09325    1.12917     .22860     .71013     .02624
    -.54704    2.00    1.00     .00     .49937    2.17969     .41264    2.45826   -2.05586    1.20922    1.23538     .42595     .20670   -2.11226    1.01150   -1.52789    -.10460   -1.97810    1.85328    1.76896    1.22064    1.87188    1.12917    -.86542    -.15237     .02624
     .04820    2.00    1.00     .00     .49937    1.04267    1.79649    1.23519     .77521     .43724    -.48935     .42595    1.09533     .91626     .53668    -.91979     .73398     .69099    -.57029    -.73714   -1.04254    -.50696     .33478     .22860     .71013     .02624
    -.62144    2.00    1.00     .00     .49937    1.04267     .41264    1.23519   -2.05586    1.98120    1.23538     .42595    -.97814     .46198     .06185    -.00765    -.10460     .24614    -.37641    -.23592     .19192    -.40353     .33478     .59328     .71013     .82986
    -.54704    2.00    1.00     .00     .49937    2.17969     .41264    1.23519     .77521    1.98120     .37302     .42595    1.53964    1.97624     .06185    -.00765    1.57256  -77.00000   -1.05501  -77.00000   -1.04254  -77.00000    -.06242    1.32263     .71013     .82986
    1.38747    2.00    1.00     .00     .49937    1.04267    1.79649    1.23519    -.64032     .43724    1.23538     .42595    1.24343    1.97624    1.48632   -1.52789    1.57256     .69099    -.76418    -.63690   -1.45403   -1.23095    -.06242     .95795     .71013     .02624
    -.17502    1.00    1.00    1.00   -1.75382    1.04267    -.97121    1.23519    -.64032    -.33475    -.48935     .42595    -.97814    -.74943    -.72952     .29640   -1.36247   -1.97810     .59302     .26530    1.63213    1.45817     .73198    -.13607    -.15237     .02624
    -.47263    2.00    1.00     .00   -1.75382    1.61118    1.79649    1.84673    -.64032    1.20922     .37302     .42595     .05859     .61341    -.57124    1.20854    -.94318     .24614     .49608     .66628    -.21957    -.40353     .73198     .59328   -1.01487    -.77737
    -.62144    2.00    1.00     .00   -1.75382    1.04267     .41264    1.23519   -1.34809     .43724    -.48935    -.64929    1.39154     .00770    1.16977   -1.22384     .73398     .69099   -1.05501    -.83739   -1.04254    -.61039    -.06242    1.32263     .71013     .82986
    -.32382    2.00    1.00     .00     .49937    1.04267     .41264    1.84673   -2.05586    1.98120     .37302     .42595    1.53964     .46198     .69495   -1.52789    1.15327     .69099    -.37641    -.43641   -1.04254    -.50696    1.12917    1.32263     .71013     .82986
     .86664    2.00    1.00     .00     .49937    1.04267    1.79649    1.23519     .77521     .43724    1.23538     .42595    -.23762     .91626    1.16977   -1.52789     .31469     .69099    -.66723    -.73714    -.83680    -.30010    -.45961    -.50074     .71013     .02624
   -1.36548  -77.00  -77.00     .00     .49937    2.17969     .41264     .62365   -1.34809    1.98120    1.23538     .42595    -.08951   -1.35513    -.41297    -.00765     .31469  -77.00000    -.95806  -77.00000     .70628  -77.00000    -.45961    1.32263     .71013     .82986
     .94104  -77.00  -77.00     .00     .49937    2.17969     .41264     .62365     .77521   -1.10673    1.23538   -3.87501    1.98396    1.97624    1.48632    -.31170    1.57256  -77.00000    -.76418  -77.00000    -.73393  -77.00000    1.52637    1.32263     .71013     .82986
    -.69584  -77.00  -77.00    1.00     .49937    1.04267    -.97121     .62365    -.64032    -.33475    1.23538     .42595   -2.31109   -2.41512   -1.67916     .60044   -1.78176   -1.97810    1.65939    3.07213    1.94074    1.87188    -.85681    -.86542    -.15237     .02624
    -.69584    2.00    1.00     .00     .49937    2.17969     .41264     .62365    -.64032    1.98120    1.23538     .42595   -1.12625   -1.05228   -1.04607    -.91979    -.52389  -77.00000    2.04716  -77.00000    1.11777  -77.00000     .33478     .22860     .71013     .02624
    -.17502    2.00    1.00     .00     .49937    1.04267    -.97121     .62365     .77521    -.33475    1.23538     .42595     .35480     .76483     .53668    -.61575    -.52389  -77.00000     .20525  -77.00000    -.73393  -77.00000    1.12917    -.86542    -.15237     .82986
     .94104    2.00    1.00     .00     .49937    1.04267     .41264     .62365     .77521    1.20922     .37302     .42595    -.23762    -.44658     .22013   -1.22384    -.10460    -.19871    1.85328    2.16994     .91202     .94103    -.06242   -1.59477   -1.87738    -.77737
    -.39823    1.00    1.00     .00     .49937    1.04267    -.97121     .62365     .77521     .43724    1.23538     .42595     .50291    -.90086   -1.04607     .90449    -.10460  -77.00000    -.08558  -77.00000     .70628  -77.00000   -1.65120    -.13607    -.15237    -.77737
    1.38747    1.00    1.00     .00     .49937    2.17969    -.97121     .62365   -2.05586   -1.10673    1.23538     .42595     .79912     .76483    1.32805   -1.52789     .31469  -77.00000    -.76418  -77.00000   -1.24829  -77.00000     .73198    -.13607     .71013     .02624
    -.32382    2.00    1.00     .00   -1.75382    1.04267     .41264     .62365     .77521   -1.10673    -.48935    -.64929     .50291     .61341     .53668     .90449     .31469   -1.08840    -.86112    -.93763    -.83680     .11361    -.45961    -.50074     .71013     .82986
    1.01545    2.00    1.00    1.00     .49937    1.04267    1.79649     .62365   -1.34809     .43724    1.23538   -3.87501     .50291    1.06768    1.16977    -.91979     .31469     .69099    -.76418    -.83739   -1.35116   -1.43781   -1.25401   -1.59477   -1.01487   -3.99183
    1.98270    2.00    1.00     .00     .49937    2.17969    -.97121     .62365     .06744   -1.10673    1.23538     .42595   -1.42246    -.14373     .06185    1.51259    -.52389  -77.00000     .49608  -77.00000     .60341  -77.00000     .33478   -3.05346   -4.46489   -3.99183
    -.84465  -77.00     .00     .00     .49937    1.04267    -.97121     .62365     .77521   -1.10673    1.23538     .42595    -.53383   -1.05228     .69495   -1.22384   -2.20105   -1.53325    1.65939    1.06725    -.11669    -.71381     .33478    -.86542    -.15237     .82986
    -.54704  -77.00     .00    1.00     .49937    2.17969    -.97121     .62365   -2.05586    1.98120    1.23538     .42595   -2.31109    -.74943   -2.15399    1.81663   -1.78176   -1.53325    3.01659    2.77140    2.96946    2.49245    1.12917    -.13607   -1.87738     .82986
     .12260  -77.00     .00    1.00     .49937    1.04267    -.97121     .62365   -2.05586    -.33475    -.48935     .42595    1.09533    -.14373   -1.04607     .90449   -1.36247    -.19871     .78691     .36554    1.42638     .63075    -.85681     .95795    -.15237     .02624
    1.46187    1.00    1.00     .00     .49937    1.61118    1.79649     .62365     .77521   -1.10673    1.23538     .42595   -1.27435    1.21911    1.16977    -.91979     .73398   -1.08840    -.37641     .36554    -.01382     .52732     .33478     .59328    -.15237     .02624
    1.98270    2.00    1.00     .00     .49937    1.04267     .41264     .62365     .77521   -1.10673    1.23538   -3.87501    -.83004     .46198     .06185     .60044     .31469     .24614     .10831    -.03543    -.52818    -.92067    -.85681   -1.59477    -.15237   -3.99183
    -.77025    2.00    1.00     .00     .49937    1.04267     .41264     .62365     .77521    -.33475    1.23538     .42595     .79912     .46198     .53668    -.61575    -.10460  -77.00000    -.66723  -77.00000   -1.04254  -77.00000    -.45961     .59328    -.15237    -.77737
    -.69584    1.00    1.00     .00     .49937    1.04267    -.97121     .62365   -2.05586   -1.10673   -1.35172     .42595    1.98396     .31055    1.32805   -1.22384     .31469     .24614    -.57029    -.73714   -1.24829    -.92067    1.52637   -1.23009   -1.01487   -1.58099
     .04820    1.00    1.00     .00     .49937    1.04267    -.97121     .62365   -2.05586   -1.10673     .37302     .42595     .79912    1.06768    1.16977    -.61575     .31469  -77.00000     .01137  -77.00000    -.21957  -77.00000    -.45961   -2.32412     .71013     .02624
     .86664    3.00     .00    1.00     .49937    2.17969     .41264     .62365    -.64032     .43724     .37302     .42595    -.53383   -1.35513   -1.04607    1.20854   -1.36247  -77.00000     .10831  -77.00000     .39766  -77.00000     .73198     .22860     .71013     .02624
    1.68508    1.00    1.00     .00     .49937    1.61118     .41264     .62365    -.64032    1.98120    1.23538     .42595    -.97814    -.90086    -.41297     .90449    -.94318   -1.53325    1.95022     .96701    1.22064     .83760    -.45961     .59328     .71013     .02624
    -.39823    1.00    1.00     .00   -1.75382    1.04267    -.97121     .62365    -.64032   -1.10673    -.48935     .42595     .05859     .61341     .53668    -.91979     .73398     .69099    -.57029    -.73714   -1.04254    -.71381    -.06242   -1.23009     .71013     .02624
     .79223    2.00    1.00     .00     .49937    2.17969     .41264     .62365     .77521     .43724    1.23538     .42595   -1.71867    -.14373     .37840     .29640    -.94318   -1.08840    -.27946    -.23592     .50054     .21704    -.45961     .22860   -1.01487     .02624
    2.20591    2.00    1.00     .00     .49937    1.04267    -.97121     .62365     .77521   -1.10673    1.23538   -2.79977   -2.45919   -2.56654   -3.26191     .29640    1.57256  -77.00000    1.65939  -77.00000   -1.04254  -77.00000   -1.25401    -.50074    -.15237   -1.58099
    1.53627    2.00    1.00     .00     .49937    1.04267    1.79649     .62365     .77521    1.98120    1.23538     .42595    1.53964    1.67339    -.09642    -.61575     .73398  -77.00000     .20525  -77.00000   -1.24829  -77.00000    1.12917     .59328     .71013     .02624
    -.47263    2.00    1.00     .00     .49937    1.61118     .41264     .62365     .77521    -.33475    -.48935     .42595   -1.27435    -.29515     .85322    -.61575     .31469    -.19871    2.43493    2.67116    1.73500    2.38902     .33478     .22860     .71013     .02624
    -.47263    3.00     .00    1.00     .49937    1.04267    -.97121     .62365    -.64032   -1.10673     .37302     .42595   -2.01488   -1.35513   -2.15399    1.81663    1.15327   -1.97810    3.11353    3.07213    2.24936    1.87188     .33478    -.13607     .71013     .82986
    1.01545    3.00     .00     .00   -1.75382    1.61118    -.97121     .62365     .77521    -.33475    -.48935     .42595    1.68775    -.29515     .69495    -.91979     .73398     .69099    -.08558    -.23592    -.83680    -.50696    -.06242     .59328    -.15237     .02624
    -.99346    2.00    1.00     .00     .49937    1.04267     .41264     .62365     .77521    -.33475    -.48935     .42595     .50291     .31055    1.32805    -.91979     .73398     .69099   -1.05501    -.93763    -.73393    -.50696     .33478    1.32263     .71013     .82986
   -1.21667    3.00     .00     .00     .49937    1.04267     .41264     .62365     .77521    1.98120   -1.35172     .42595     .65101     .46198     .53668     .90449     .73398     .69099    -.66723    -.13568     .50054     .63075     .33478     .95795    -.15237     .82986
    1.75948    1.00    1.00     .00     .49937    1.61118     .41264     .62365    -.64032     .43724    1.23538     .42595    1.09533    1.37054    1.16977   -1.22384    1.15327    1.13584    -.57029    -.33617   -1.35116   -1.02410     .33478    -.13607   -1.87738   -1.58099
     .04820  -77.00     .00     .00   -1.75382    1.04267    -.97121     .62365   -1.34809    -.33475    -.48935   -1.72453    -.23762    -.74943    -.72952     .90449     .73398  -77.00000     .10831  -77.00000     .19192  -77.00000     .33478     .22860     .71013     .82986
    -.84465    2.00     .00     .00     .49937    2.17969     .41264     .62365   -1.34809    -.33475    1.23538     .42595   -1.86677   -1.50656   -1.20434   -1.22384   -1.36247  -77.00000    3.11353  -77.00000    -.11669  -77.00000    1.52637   -1.23009     .71013     .82986
    -.24942    2.00    1.00     .00     .49937    1.04267    -.97121     .62365     .77521    1.20922    -.48935     .42595    -.83004    -.44658     .37840     .60044     .73398     .69099    1.56245    1.56847    1.01490    1.76845     .33478    -.13607     .71013     .02624
    -.24942  -77.00  -77.00    1.00     .49937    1.04267     .41264     .62365     .77521   -1.10673    -.48935     .42595     .50291     .15913    -.88779     .60044   -1.36247     .69099     .49608    -.53665    -.11669    -.09325     .73198     .95795   -2.73988     .02624
    -.32382    3.00     .00     .00     .49937    1.04267     .41264     .62365     .77521     .43724   -1.35172   -1.72453    -.53383    -.14373    -.25470    -.91979     .31469  -77.00000    -.76418  -77.00000    -.93967  -77.00000   -1.25401    1.32263     .71013     .82986
    -.39823    1.00    1.00    1.00   -1.75382    1.04267    -.97121     .62365   -2.05586   -1.10673    -.48935   -1.72453     .94722    1.21911   -1.20434    -.61575   -1.36247   -1.53325    -.95806    -.83739   -1.04254    -.50696   -2.04840   -1.23009   -1.87738   -1.58099
    2.20591    2.00    1.00     .00    -.62723    1.04267    -.97121     .62365   -2.05586    1.98120     .37302     .42595   -3.05162    -.90086   -2.31226    1.81663   -2.20105   -1.97810     .49608     .36554    1.94074    1.66503    -.06242    1.32263     .71013     .82986
    -.17502  -77.00  -77.00     .00     .49937    1.04267     .41264     .62365     .77521    1.20922    1.23538     .42595   -1.57056   -1.80941     .85322    -.31170    -.52389   -1.53325    1.07774    -.33617     .08905     .52732    -.45961     .95795     .71013     .82986
    -.24942    2.00    1.00    1.00     .49937    1.04267     .41264     .62365   -2.05586     .43724    1.23538     .42595     .35480    -.14373    1.01150   -1.22384    1.15327    1.13584    -.66723    -.53665   -1.04254   -1.02410     .33478    -.50074     .71013    -.77737
    -.84465  -77.00  -77.00     .00     .49937    1.04267     .41264     .62365     .77521    1.20922    1.23538     .42595    1.68775     .91626    1.48632    -.00765    1.57256  -77.00000    -.86112  -77.00000    -.21957  -77.00000     .33478    -.86542   -2.73988     .82986
    1.68508  -77.00     .00     .00     .49937    1.04267     .41264     .62365     .77521   -1.10673    1.23538   -3.87501    1.53964     .46198    1.16977   -1.52789     .73398    1.13584    -.66723    -.73714    -.52818   -1.02410    -.06242   -1.95944     .71013   -1.58099
    2.20591  -77.00     .00    1.00   -1.75382    1.04267    -.97121     .62365    -.64032   -1.10673    1.23538     .42595    1.53964    1.06768    1.32805    -.91979    1.15327    1.13584    -.95806    -.93763   -1.35116   -1.33438     .33478    -.50074    -.15237    -.77737
    -.24942    1.00    1.00    1.00     .49937    2.17969    -.97121     .62365   -1.34809   -1.10673    -.48935     .42595   -1.12625   -2.41512   -1.52089    2.12068   -2.20105  -77.00000    3.59825  -77.00000    3.38095  -77.00000    1.12917   -1.95944     .71013     .82986
    -.24942  -77.00     .00     .00     .49937    2.17969     .41264     .62365   -1.34809     .43724    1.23538     .42595     .20670    -.44658     .69495    -.91979    -.52389     .24614    -.08558    -.43641    -.42531    -.81724   -1.25401    1.32263     .71013     .82986
    -.32382    2.00    1.00     .00     .49937    2.17969     .41264     .62365     .77521     .43724     .37302     .42595    1.24343     .15913    1.48632   -1.52789    -.10460     .24614    -.66723    -.23592    -.73393     .42389     .73198     .95795     .71013     .82986
     .27141    3.00     .00    1.00    -.62723    1.61118     .41264     .62365   -1.34809   -1.10673    -.48935    -.64929     .20670    -.59800     .06185    -.00765    -.94318  -77.00000    -.08558  -77.00000     .29479  -77.00000     .73198     .59328     .71013     .02624
    -.84465    2.00    1.00     .00     .49937    1.04267     .41264     .62365     .77521    -.33475    -.48935     .42595    1.24343    1.82481     .37840    -.61575    1.57256    1.58069    -.18252    -.63690    -.63105    -.19667    -.06242     .95795     .71013     .82986
    -.62144    2.00    1.00    1.00     .49937    1.61118     .41264     .62365   -2.05586     .43724    1.23538     .42595    -.97814    1.67339    1.32805     .29640     .73398    -.19871    -.66723    -.53665   -1.04254   -1.43781     .33478     .59328     .71013     .82986
     .64343    2.00    1.00     .00   -1.75382    1.04267    -.97121     .62365     .77521    -.33475     .37302     .42595   -1.12625     .76483     .69495    1.51259   -1.36247  -77.00000    1.27162  -77.00000    -.63105  -77.00000    1.52637    -.13607     .71013    -.77737
    1.08985  -77.00  -77.00    1.00     .49937    1.04267     .41264     .62365    -.64032     .43724    1.23538     .42595     .20670    1.52196     .53668     .60044    1.15327  -77.00000    -.66723  -77.00000    -.63105  -77.00000    -.06242   -1.59477     .71013    -.77737
     .71783    2.00    1.00     .00     .49937    1.04267     .41264     .62365     .77521   -1.10673     .37302     .42595    1.53964    1.67339     .37840    -.00765     .73398    -.64355    -.08558    -.13568    -.63105     .01018     .33478    -.13607    -.15237     .02624
    -.17502    2.00    1.00     .00     .49937    1.61118    1.79649     .62365     .77521    1.20922     .37302     .42595     .05859    -.90086     .06185    -.61575     .31469  -77.00000   -1.05501  -77.00000    -.01382  -77.00000   -1.65120    1.32263     .71013     .82986
    -.99346    2.00    1.00     .00     .49937    1.61118     .41264     .62365     .77521     .43724    -.48935     .42595    1.24343    1.06768     .37840    -.61575    1.15327     .69099    -.57029    -.63690    -.42531     .11361     .33478    -.50074   -1.01487     .02624
    -.91905    2.00    1.00     .00     .49937    1.04267    1.79649     .62365     .06744    1.20922    -.48935     .42595    -.53383     .46198    1.01150   -1.52789     .73398     .24614     .68996     .96701    -.21957    1.25132     .73198     .22860    -.15237     .82986
    -.62144    3.00    1.00     .00     .49937    1.04267     .41264     .62365     .06744    1.98120    1.23538     .42595     .65101   -1.05228    1.16977    -.31170     .31469   -1.08840    -.47335    -.23592     .19192     .42389    1.12917    -.86542    -.15237    -.77737
    -.77025  -77.00     .00    1.00     .49937    1.04267     .41264     .62365    -.64032   -1.10673    -.48935     .42595     .50291   -2.41512     .85322     .29640    -.94318  -77.00000     .59302  -77.00000    1.32351  -77.00000     .73198    1.32263     .71013     .82986
     .42021    1.00    1.00     .00     .49937    2.17969     .41264     .62365     .77521     .43724    -.48935     .42595     .65101     .61341     .69495    -.91979    1.15327     .24614    -.66723    -.23592    -.73393    -.61039     .73198    -.50074   -1.01487     .82986
    2.50352    2.00    1.00     .00     .49937    1.04267     .41264     .62365     .77521     .43724    1.23538   -1.72453    1.39154     .91626    -.09642    -.61575     .31469    -.64355    -.37641     .36554     .19192     .01018     .33478    -.86542    -.15237   -2.38460
   -1.14227    3.00     .00     .00     .49937    1.04267     .41264     .62365     .77521    -.33475   -1.35172     .42595   -2.16298    -.29515   -1.04607   -1.52789    1.15327     .69099    -.76418    -.83739   -1.45403    -.92067   -1.25401     .59328   -1.87738     .82986
   -1.06786    1.00    1.00    1.00     .49937    1.04267     .41264     .62365     .06744   -1.10673    -.48935     .42595    -.53383     .00770    -.72952     .90449   -1.36247     .69099     .39914    -.83739    -.63105    -.50696    -.06242   -1.59477    -.15237    -.77737
    1.23866    3.00     .00     .00     .49937    2.17969     .41264     .62365     .77521   -1.10673    -.48935     .42595   -2.75541     .31055    -.72952    1.81663    -.10460  -77.00000    -.08558  -77.00000    -.42531  -77.00000     .33478   -1.23009     .71013    -.77737
    -.69584    2.00    1.00    1.00     .49937    1.04267     .41264     .62365     .06744     .43724     .37302     .42595    -.08951     .46198     .22013     .90449    -.52389  -77.00000    -.95806  -77.00000     .08905  -77.00000    -.45961    -.13607   -2.73988    -.77737
    -.84465    2.00    1.00     .00     .49937    1.04267     .41264     .62365    -.64032    -.33475    1.23538     .42595     .35480    1.06768    -.72952     .60044     .73398  -77.00000    -.66723  -77.00000    -.83680  -77.00000    -.06242    -.86542    -.15237     .02624
    -.62144    2.00    1.00    1.00     .49937    2.17969     .41264     .62365   -1.34809    1.98120    1.23538     .42595    1.39154    1.37054    1.16977    -.61575    1.57256    1.58069   -1.05501    -.93763   -1.35116   -1.43781     .73198    1.32263     .71013     .82986
     .79223    2.00    1.00     .00   -1.75382    1.61118    -.97121     .62365   -1.34809    1.98120    -.48935   -3.87501    -.08951     .76483     .53668    -.91979     .73398  -77.00000    -.95806  -77.00000   -1.35116  -77.00000    -.85681     .59328   -1.01487     .02624
    -.39823    2.00    1.00     .00     .49937    1.04267    1.79649     .62365     .77521    1.98120    1.23538     .42595   -1.42246    -.90086   -1.36262    1.51259   -1.78176   -1.97810    -.47335    -.43641     .50054    1.04446    -.06242     .59328     .71013     .82986
    -.54704    2.00    1.00     .00     .49937    2.17969     .41264     .62365     .77521     .43724    1.23538     .42595   -1.86677   -1.05228    -.57124    1.51259   -1.36247    -.64355    1.07774     .36554     .19192     .11361     .33478     .59328    -.15237     .02624
    -.77025  -77.00  -77.00    1.00     .49937    1.04267     .41264     .62365     .77521   -1.10673   -1.35172     .42595   -1.71867   -1.50656    -.25470    -.00765   -1.36247   -1.53325    1.17468    1.86920    1.42638    1.45817   -1.25401   -1.23009     .71013   -1.58099
    -.24942    2.00    1.00     .00     .49937    1.04267     .41264     .62365     .77521    1.98120     .37302     .42595     .79912     .46198     .85322   -1.22384     .73398  -77.00000    -.57029  -77.00000    -.93967  -77.00000    -.06242     .22860    -.15237     .82986
    1.46187    2.00    1.00     .00     .49937    1.04267    -.97121     .62365     .77521     .43724    1.23538     .42595     .20670    1.06768    1.01150    1.51259    -.10460    1.58069     .88385     .06481     .39766     .11361    -.85681    1.32263     .71013     .82986
     .56902    2.00    1.00     .00   -1.75382    1.61118     .41264     .62365    -.64032   -1.10673    1.23538     .42595    -.53383    -.14373    -.41297     .60044     .73398     .69099    -.57029    -.73714   -1.35116   -1.33438    1.52637    -.50074     .71013    -.77737
    2.13150  -77.00     .00  -77.00     .49937    1.61118     .41264     .62365    -.64032   -1.10673    1.23538     .42595    -.08951    -.14373    -.41297    1.20854    -.10460    1.13584    -.66723    -.93763    -.83680    -.50696    1.12917   -1.23009    -.15237     .02624
    2.20591  -77.00     .00    1.00     .49937    1.04267     .41264     .62365   -2.05586     .43724    1.23538     .42595    1.39154     .61341     .69495    -.61575     .31469     .24614    -.95806    -.73714   -1.24829   -1.23095    1.92357    -.50074    -.15237     .02624
    2.42912  -77.00     .00     .00   -1.75382    1.04267     .41264     .62365     .77521   -1.10673    -.48935    -.64929    1.53964    1.21911     .69495    -.61575     .73398     .69099    -.57029    -.43641    -.83680   -1.02410    1.52637    -.86542     .71013     .02624
    -.84465    2.00    1.00    1.00     .49937    1.61118     .41264     .62365    -.64032    1.20922    1.23538     .42595     .20670    -.29515     .37840     .29640     .73398     .24614    2.24105    1.56847    1.83787    1.25132     .33478     .59328     .71013     .02624
    1.08985    3.00     .00     .00     .49937    2.17969     .41264     .62365     .77521   -1.10673    -.48935     .42595     .20670     .61341     .22013    1.51259    -.52389    -.64355    -.66723    -.63690    1.01490     .52732     .33478   -1.23009     .71013    -.77737
   -1.36548    2.00    1.00     .00     .49937    1.61118     .41264     .62365   -1.34809    1.20922    1.23538     .42595     .65101    -.14373    -.41297   -1.22384     .31469  -77.00000    -.57029  -77.00000    1.73500  -77.00000    -.06242    -.50074    -.15237     .82986
   -1.36548    2.00    1.00     .00   -1.75382    1.04267    1.79649     .62365    -.64032     .43724    -.48935   -1.72453     .35480     .46198    -.09642    -.00765     .73398  -77.00000   -1.05501  -77.00000    -.52818  -77.00000   -1.25401     .22860    -.15237     .02624
    1.23866    1.00    1.00     .00   -1.75382    1.61118     .41264     .62365     .77521   -1.10673    -.48935     .42595   -2.01488   -1.50656   -1.83744   -1.52789   -2.20105   -1.97810    2.62882     .76652    1.73500     .42389    -.85681   -1.59477   -2.73988    -.77737
     .12260    2.00    1.00     .00     .49937    1.04267     .41264     .62365     .06744   -1.10673    1.23538     .42595     .94722    1.21911     .69495    -.61575     .73398     .69099    -.57029    -.83739    -.52818    -.61039     .33478     .59328     .71013     .02624
    -.32382    3.00     .00    1.00    -.62723    1.04267     .41264     .62365    -.64032     .43724    1.23538     .42595     .35480     .76483     .06185     .90449   -1.36247   -1.53325    -.37641    1.06725     .19192    1.25132    1.52637    -.13607     .71013     .82986
     .64343    3.00     .00     .00   -1.75382    2.17969     .41264     .62365   -1.34809   -1.10673    -.48935   -1.72453    1.83585     .91626     .53668    -.31170    1.15327  -77.00000     .98079  -77.00000    -.83680  -77.00000    -.45961   -2.68879     .71013     .02624
    1.16425    2.00    1.00     .00   -1.75382    1.04267    -.97121     .62365     .77521   -1.10673   -2.21408     .42595     .94722     .76483     .06185    1.20854     .73398  -77.00000     .59302  -77.00000   -1.14541  -77.00000    -.45961    1.32263     .71013     .82986
    -.47263    2.00    1.00     .00     .49937    1.04267     .41264     .62365     .77521    -.33475     .37302    -.64929   -1.42246   -1.20371    1.16977   -1.22384    1.15327     .69099    1.85328    2.06969    1.52926     .94103    -.45961    -.13607     .71013     .82986
    -.91905    2.00    1.00     .00   -1.75382    1.04267    -.97121     .62365     .06744     .43724    -.48935   -3.87501     .94722    1.37054    -.41297     .29640    -.10460     .24614    -.76418    -.33617    -.42531    -.61039    1.12917   -1.23009     .71013     .82986
   -1.06786    2.00    1.00     .00     .49937    1.04267     .41264     .62365     .06744    -.33475    -.48935     .42595     .20670    -.90086   -1.36262    -.00765     .73398  -77.00000    -.37641  -77.00000     .60341  -77.00000   -1.65120     .95795    -.15237     .82986
    -.77025  -77.00    1.00     .00    -.62723    1.04267    -.97121     .62365     .06744    -.33475   -2.21408     .42595    1.68775   -1.35513    1.32805    -.61575   -1.36247     .69099     .98079    -.03543    2.14649    1.04446   -2.04840    -.13607   -1.87738     .02624
   -1.21667    2.00    1.00     .00     .49937    1.04267     .41264     .62365   -1.34809     .43724    1.23538     .42595    -.83004     .46198     .53668     .29640     .73398  -77.00000    -.37641  -77.00000    -.32244  -77.00000    -.45961   -1.59477     .71013     .82986
    -.62144    2.00    1.00     .00     .49937    2.17969     .41264     .62365     .77521   -1.10673    1.23538     .42595     .65101    1.37054     .85322    -.31170    1.15327    1.13584    -.47335    -.73714    -.63105   -1.23095     .33478   -1.59477     .71013     .82986
   -1.06786    3.00    1.00     .00     .49937    1.04267    -.97121     .62365     .77521    -.33475    -.48935   -1.72453     .79912   -1.50656     .69495    -.00765   -1.36247  -77.00000    -.47335  -77.00000    -.32244  -77.00000     .73198    -.13607     .71013     .82986
    -.84465    2.00    1.00     .00     .49937    1.04267     .41264     .62365     .77521    -.33475    1.23538     .42595     .79912     .61341    -.09642    1.20854     .73398  -77.00000   -1.05501  -77.00000   -1.24829  -77.00000    -.45961     .22860     .71013     .02624
    -.84465  -77.00    1.00    1.00     .49937    1.04267    -.97121     .62365   -2.05586     .43724    1.23538     .42595    1.24343     .00770    1.32805   -1.22384    1.57256    1.13584    -.95806    -.83739    -.32244    -.61039    -.85681    1.32263     .71013     .82986
    -.54704    2.00    1.00    1.00     .49937    1.04267    -.97121     .62365   -2.05586   -1.10673    -.48935     .42595     .65101    -.29515     .53668    -.00765     .31469     .24614    -.27946    -.83739    -.73393    -.92067     .33478    1.32263     .71013     .82986
   -1.21667  -77.00    1.00    1.00    -.62723    1.04267     .41264     .62365   -2.05586     .43724   -1.35172     .42595     .79912    1.37054     .22013    -.91979     .31469    -.19871    -.08558    -.43641    -.11669    -.40353    -.45961     .59328    -.15237     .02624
   -1.06786    2.00    1.00     .00    -.62723    1.04267     .41264     .62365     .77521     .43724     .37302     .42595   -1.27435   -1.05228    -.88779     .29640     .31469  -77.00000    -.86112  -77.00000    -.11669  -77.00000    1.52637     .22860     .71013     .82986
    -.47263    2.00    1.00    1.00     .49937    1.61118     .41264     .62365    -.64032    -.33475    1.23538     .42595   -1.12625    -.44658   -1.67916    1.20854    -.52389  -77.00000    1.75634  -77.00000    1.32351  -77.00000   -1.65120    -.50074   -1.87738     .02624
    -.77025    2.00    1.00     .00     .49937    1.04267    1.79649     .62365     .77521    1.20922    1.23538     .42595    -.08951    -.74943    -.09642     .29640     .31469   -1.08840    -.37641    1.36798    -.21957     .63075    -.06242     .95795     .71013     .82986
    -.62144    2.00    1.00     .00     .49937    1.61118     .41264     .62365     .77521     .43724    1.23538     .42595    -.83004     .61341     .85322   -1.52789     .31469    -.64355    -.27946     .86676    -.83680     .32046     .73198    -.50074     .71013     .82986
    -.69584  -77.00    1.00     .00    -.62723    1.04267     .41264     .62365   -2.05586     .43724    -.48935     .42595     .35480    -.29515     .06185     .60044     .31469    -.19871    -.57029     .46579     .29479     .94103   -2.44560    1.32263     .71013     .82986
    -.99346  -77.00    1.00     .00     .49937    1.04267    -.97121     .62365   -2.05586   -1.10673    -.48935     .42595    -.83004    -.59800   -1.67916    1.81663   -1.36247    -.64355    2.82271    1.26774    1.73500     .21704     .73198    -.86542   -1.01487     .82986
   -1.14227    2.00    1.00     .00     .49937    1.04267    -.97121     .62365     .77521    -.33475    -.48935     .42595     .20670     .00770     .37840   -1.52789    -.52389    -.64355    -.86112    -.13568    -.83680    -.50696    1.52637     .22860     .71013     .82986
    -.24942    2.00    1.00     .00     .49937    1.61118     .41264     .62365   -2.05586     .43724    -.48935     .42595    -.68193     .00770     .22013   -1.52789     .73398    1.13584    -.76418    -.93763   -1.35116   -1.02410    1.12917     .59328     .71013     .02624
    -.02621    2.00    1.00     .00     .49937    2.17969     .41264     .62365    -.64032    1.98120    1.23538     .42595     .79912    1.06768    -.88779    -.61575    -.10460   -1.08840    -.95806     .26530     .39766    1.14789    -.45961     .95795     .71013     .02624
    -.54704    2.00    1.00     .00     .49937    1.04267     .41264     .62365     .77521    -.33475    -.48935     .42595    -.23762   -1.05228     .37840     .60044    -.10460   -1.08840    -.27946    -.33617     .91202     .52732     .73198    -.50074    -.15237     .02624
     .12260    2.00    1.00     .00     .49937    1.61118    1.79649     .62365     .77521    1.20922    1.23538     .42595     .79912     .61341    1.48632   -1.52789    1.15327     .69099   -1.05501    -.93763    -.63105    -.61039     .73198     .59328     .71013     .02624
    -.10061    2.00    1.00    1.00     .49937    1.04267    -.97121     .62365     .77521    1.20922   -1.35172   -1.72453    -.38572   -2.11226    1.16977   -1.22384     .31469     .24614    -.08558    -.53665    -.93967   -1.02410   -2.84279    1.32263   -1.87738     .82986
    -.24942    2.00    1.00     .00     .49937    2.17969     .41264     .62365     .77521    1.20922    1.23538     .42595    1.24343     .46198     .85322    -.91979    1.57256    1.58069    -.66723    -.93763   -1.04254   -1.43781    1.12917    -.86542     .71013     .02624
    -.10061    2.00    1.00     .00     .49937    1.04267     .41264     .62365     .77521    1.20922     .37302     .42595     .35480     .61341     .22013    -.61575     .73398     .69099     .88385    -.23592    -.63105   -1.43781    -.85681    -.13607    -.15237     .02624
     .49462  -77.00  -77.00    1.00     .49937    1.61118    -.97121     .01211    -.64032     .43724    -.48935   -1.72453   -1.86677   -2.41512   -1.83744     .90449   -1.36247  -77.00000     .88385  -77.00000    1.52926  -77.00000     .33478    -.86542   -1.87738   -2.38460
    1.90829  -77.00  -77.00  -77.00     .49937    1.61118    -.97121     .01211    -.64032    1.98120    1.23538     .42595    -.08951     .31055     .06185     .29640    -.94318    -.19871    1.95022    1.76896     .60341     .83760     .73198     .59328    -.15237    -.77737
    -.39823    2.00    1.00    1.00     .49937    1.04267     .41264   -1.21096    -.64032   -1.10673     .37302     .42595    -.97814    1.67339    1.01150   -1.22384    -.10460  -77.00000    -.57029  -77.00000   -1.04254  -77.00000   -1.65120     .22860   -1.01487     .02624
    1.46187    3.00     .00     .00     .49937    1.61118     .41264   -1.21096     .77521   -1.10673    1.23538   -1.72453   -2.16298   -1.05228   -1.04607    -.61575    -.52389  -77.00000    2.33799  -77.00000     .50054  -77.00000    -.85681    -.50074    -.15237   -3.99183
    1.08985    1.00    1.00     .00   -2.88042    1.04267    1.79649     .01211   -1.34809   -1.10673   -1.35172     .42595     .35480     .61341     .69495     .60044    -.52389   -1.08840    -.86112    -.63690    -.83680    -.81724    -.06242     .59328    -.15237     .02624
    1.31306    1.00    1.00     .00     .49937    1.04267    -.97121   -1.21096   -1.34809   -1.10673    -.48935     .42595    -.83004    -.74943   -1.99571    1.20854   -1.36247  -77.00000     .39914  -77.00000     .60341  -77.00000    1.12917    -.86542   -1.01487    -.77737
     .56902    3.00     .00     .00     .49937    2.17969    -.97121   -1.21096     .77521    1.98120    1.23538     .42595    1.98396    1.37054     .85322   -1.52789    1.57256     .69099    -.66723    -.73714    -.83680    -.92067   -1.25401    1.32263     .71013     .82986
     .71783    2.00    1.00     .00     .49937    2.17969    -.97121    -.59942   -1.34809    1.20922    1.23538    -.64929     .20670     .76483    1.01150   -1.52789     .73398   -1.97810    1.46551    2.47067     .29479    2.28559     .73198    -.86542     .71013     .82986
    -.91905    1.00    1.00     .00     .49937    2.17969    -.97121    -.59942     .06744    -.33475    1.23538     .42595    -.23762    -.29515    -.09642     .29640    1.15327  -77.00000    -.08558  -77.00000    -.42531  -77.00000     .73198    1.32263    -.15237     .82986
    -.39823    2.00    1.00     .00     .49937    1.61118    -.97121     .01211     .77521    -.33475    1.23538     .42595    -.53383    -.14373     .37840    -.31170    -.94318    -.19871    2.62882    1.36798    1.32351     .21704     .73198    -.86542     .71013     .82986
     .64343    2.00    1.00     .00     .49937    1.61118    -.97121   -1.21096     .77521    -.33475    -.48935     .42595     .35480    -.74943     .37840     .29640     .73398  -77.00000    -.47335  -77.00000     .50054  -77.00000     .73198    -.13607     .71013   -1.58099
    1.08985    1.00    1.00     .00     .49937    1.04267    1.79649     .01211     .77521   -1.10673     .37302     .42595    -.53383    -.90086     .22013    -.61575    -.94318     .24614     .30219     .26530    -.11669    -.71381     .73198    -.13607    -.15237     .02624
     .94104    1.00    1.00    1.00   -1.75382    1.04267    1.79649   -1.21096     .77521   -1.10673   -1.35172     .42595     .20670     .46198     .85322    -.61575     .31469    -.64355    -.95806    -.73714   -1.14541    -.81724    1.12917   -1.59477     .71013    -.77737
    -.17502    3.00     .00     .00     .49937    2.17969    -.97121   -1.21096   -2.05586   -1.10673     .37302     .42595     .20670     .91626    -.88779    1.51259   -2.20105  -77.00000     .68996  -77.00000    -.32244  -77.00000    1.92357    -.86542     .71013     .82986
     .27141    2.00    1.00     .00     .49937    1.04267     .41264    -.59942     .77521     .43724    1.23538     .42595    -.68193    1.06768     .37840    -.31170    -.10460  -77.00000    -.47335  -77.00000     .19192  -77.00000    -.06242    1.32263     .71013     .82986
     .71783    3.00     .00    1.00   -1.75382    1.04267    -.97121     .01211   -1.34809    -.33475    -.48935     .42595    -.97814   -1.35513   -1.36262     .90449   -1.78176   -1.53325     .59302    1.76896    1.83787    1.56160    -.85681    -.13607   -1.01487     .02624
    -.32382  -77.00  -77.00     .00   -1.75382    1.61118     .41264    -.59942     .06744     .43724     .37302     .42595     .35480     .15913    -.41297     .29640     .73398  -77.00000     .68996  -77.00000    -.52818  -77.00000    -.85681     .22860     .71013     .82986
    1.53627    2.00    1.00     .00     .49937    2.17969    -.97121   -1.21096     .77521   -1.10673   -2.21408     .42595     .94722     .61341    1.48632    -.00765     .73398  -77.00000    -.86112  -77.00000    -.63105  -77.00000    1.12917    -.86542    -.15237     .02624
    -.17502    2.00    1.00     .00     .49937    1.04267     .41264    -.59942     .77521    1.98120    -.48935     .42595     .35480     .46198     .85322    -.61575     .73398    -.19871    -.47335    -.03543    -.63105     .01018   -1.25401     .59328     .71013     .02624
     .19700    1.00    1.00     .00     .49937    1.04267     .41264     .01211     .77521   -1.10673    -.48935     .42595    -.97814     .00770    -.41297    -.61575    -.94318     .24614     .01137    -.53665    -.01382     .52732     .33478   -2.32412    -.15237   -2.38460
     .19700    2.00    1.00    1.00    -.62723    1.04267     .41264     .01211    -.64032   -1.10673    -.48935     .42595     .35480    -.29515    -.25470    -.00765    -.94318   -1.53325    -.18252    -.43641     .08905    -.50696    1.12917    1.32263     .71013     .82986
     .86664    1.00    1.00     .00     .49937    1.04267    1.79649   -1.21096     .06744     .43724    1.23538     .42595    1.39154    1.52196     .37840    -.91979    1.15327  -77.00000    -.76418  -77.00000    -.73393  -77.00000     .73198    -.50074     .71013     .02624
     .34581    2.00    1.00     .00   -1.75382    1.61118    -.97121    -.59942    -.64032    -.33475    -.48935    -.64929    1.68775    1.06768    1.48632    -.91979    -.10460  -77.00000     .10831  -77.00000   -1.04254  -77.00000    1.92357   -1.59477     .71013    -.77737
     .04820  -77.00     .00    1.00   -1.75382    1.61118     .41264    -.59942    -.64032     .43724    -.48935    -.64929     .20670     .91626    -.41297    -.61575    -.10460    -.64355    -.95806    1.46823    -.21957    1.66503   -1.25401    -.13607     .71013     .02624
   -1.21667  -77.00    1.00     .00     .49937    1.61118    1.79649     .01211   -1.34809    1.20922    1.23538     .42595     .50291    -.29515    -.88779    1.20854    -.94318  -77.00000   -1.05501  -77.00000     .70628  -77.00000   -1.25401     .59328   -1.01487     .02624
     .19700    1.00    1.00     .00   -1.75382    1.04267    -.97121    -.59942    -.64032   -1.10673    -.48935   -1.72453   -1.42246     .15913    -.41297     .60044     .31469  -77.00000    1.07774  -77.00000     .60341  -77.00000     .73198   -1.59477    -.15237    -.77737
    -.62144    2.00    1.00     .00     .49937    1.04267     .41264     .01211     .77521   -1.10673    -.48935     .42595     .50291     .61341    -.88779    -.31170    -.10460    -.19871    -.47335     .46579     .08905    -.50696     .73198    1.32263    -.15237     .02624
    -.17502    2.00    1.00     .00     .49937    1.61118    1.79649    -.59942     .77521    1.98120     .37302     .42595     .79912     .61341    1.48632    -.61575   -1.36247    -.64355   -1.05501    -.93763   -1.35116   -1.23095     .73198     .95795     .71013     .82986
    1.01545    2.00    1.00    1.00     .49937    1.61118    -.97121    -.59942   -1.34809    -.33475    1.23538     .42595     .50291    1.06768    -.09642    -.31170    1.57256    1.58069    -.95806    -.83739    -.93967   -1.12753   -1.25401    -.13607    -.15237   -3.18821
     .79223    2.00    1.00     .00     .49937    1.04267    1.79649     .01211     .77521    -.33475    -.48935     .42595    -.38572     .76483    1.32805    -.61575     .73398     .69099    -.95806    -.73714    -.73393    -.40353    -.06242    -.50074   -1.01487    -.77737
    -.39823  -77.00  -77.00     .00     .49937    1.04267    -.97121    -.59942     .77521    -.33475    -.48935     .42595     .35480     .91626     .69495    -.00765     .73398     .69099    -.37641    -.53665     .08905    -.19667    -.85681    1.32263     .71013     .82986
    1.38747    3.00     .00     .00     .49937    2.17969    -.97121   -1.21096    -.64032     .43724    -.48935     .42595    -.53383     .91626   -1.04607    1.51259     .73398    -.64355     .10831     .16506    1.01490    1.04446    1.52637     .59328     .71013     .82986
     .04820    2.00    1.00     .00     .49937    1.61118     .41264   -1.21096     .77521   -1.10673    -.48935    -.64929    1.53964    -.59800    1.48632    -.61575    -.94318     .69099    -.57029    -.93763   -1.24829   -1.12753     .73198    -.86542    -.15237    -.77737
     .94104    2.00    1.00     .00   -1.75382    1.04267   -2.35506    -.59942   -1.34809   -1.10673    -.48935   -1.72453     .94722    1.06768     .53668    -.91979     .73398  -77.00000    -.57029  -77.00000   -1.45403  -77.00000    -.06242   -1.23009   -1.01487   -2.38460
    -.91905    2.00    1.00     .00     .49937    1.04267     .41264     .01211     .77521    1.20922    1.23538     .42595    1.24343    1.37054     .53668    -.31170     .73398   -1.08840    -.57029    -.53665    -.73393    -.71381     .33478     .95795     .71013     .82986
     .94104    2.00    1.00     .00     .49937    1.04267     .41264    -.59942     .77521    -.33475    1.23538     .42595     .35480     .61341     .85322    -.61575    1.57256    1.58069    -.57029    -.33617    -.21957    -.61039    -.45961     .95795     .71013     .02624
    -.84465    2.00    1.00     .00     .49937    1.04267    -.97121     .01211   -1.34809     .43724    -.48935    -.64929     .65101   -1.05228    -.88779     .29640     .31469  -77.00000    -.76418  -77.00000     .50054  -77.00000   -1.65120    -.13607     .71013     .02624
     .12260    2.00    1.00     .00     .49937    1.04267     .41264    -.59942     .77521   -1.10673    1.23538     .42595   -1.42246    -.29515     .22013    2.12068     .73398    1.13584    1.07774    -.43641    1.73500     .01018    1.12917   -1.95944    -.15237   -1.58099
    1.23866    3.00     .00     .00    -.62723    1.04267     .41264    -.59942     .06744    -.33475     .37302     .42595    1.24343    1.06768    1.48632    -.00765     .31469  -77.00000    -.86112  -77.00000    -.83680  -77.00000     .33478     .95795     .71013     .82986
     .71783    3.00     .00     .00     .49937    1.61118     .41264     .01211     .77521    1.20922    -.48935     .42595    1.68775    -.59800     .69495    -.61575    -.52389    -.19871    1.07774     .46579     .60341     .73418    -.45961    1.32263     .71013     .82986
    -.24942    2.00    1.00     .00   -1.75382    1.04267    -.97121     .01211     .77521     .43724    -.48935     .42595    -.08951     .91626    1.01150    -.91979     .73398  -77.00000   -1.05501  -77.00000   -1.04254  -77.00000    -.45961    1.32263    -.15237     .82986
    -.47263    2.00    1.00    1.00     .49937    1.04267    1.79649     .01211   -1.34809     .43724    -.48935     .42595     .20670   -1.20371    -.25470     .90449    -.94318     .69099    -.18252     .26530    -.01382    -.30010    1.12917     .22860     .71013     .82986
     .86664    1.00    1.00     .00     .49937    1.61118    1.79649    -.59942     .77521   -1.10673    -.48935     .42595     .35480     .00770    1.16977    -.61575     .31469    -.19871   -1.05501    -.93763   -1.04254    -.50696    -.06242   -3.05346   -1.87738   -2.38460
     .34581    1.00    1.00     .00     .49937    2.17969    -.97121    -.59942     .77521    -.33475    1.23538     .42595     .94722     .76483    1.16977    -.31170    1.15327    1.13584    -.86112    -.53665    -.93967    -.50696    -.06242    1.32263    -.15237     .82986
     .04820  -77.00  -77.00     .00     .49937    1.61118    -.97121    -.59942     .77521     .43724    -.48935     .42595   -1.57056    -.90086    -.41297    -.00765    -.94318     .69099    1.27162    1.16750    1.11777     .01018    1.52637    -.13607    -.15237     .02624
    1.68508    2.00    1.00     .00    -.62723    1.61118    -.97121   -1.21096   -1.34809   -1.10673    -.48935     .42595    -.68193    -.90086    -.09642    2.12068   -2.20105  -77.00000     .20525  -77.00000    1.94074  -77.00000    -.06242   -2.32412     .71013     .02624
    -.39823    2.00    1.00    1.00     .49937    1.61118     .41264   -1.21096     .77521     .43724    -.48935     .42595    -.23762   -1.50656     .06185    1.20854   -2.20105   -1.97810    1.27162    1.66872    1.42638    2.18217     .33478    -.13607     .71013     .02624
    -.54704    3.00     .00     .00     .49937    1.04267    -.97121   -1.21096     .77521    -.33475    -.48935     .42595    -.97814     .91626    -.25470    2.12068    -.94318   -1.08840     .78691    -.23592    1.63213     .63075    -.06242    -.50074    -.15237     .02624
   -1.21667  -77.00    1.00     .00     .49937    1.04267     .41264    -.59942     .77521    -.33475   -1.35172     .42595     .05859    -.29515    -.09642    -.00765     .73398    1.13584    -.27946     .16506    -.52818    -.19667     .73198     .59328     .71013     .82986
   -1.14227  -77.00    1.00     .00     .49937    1.04267     .41264     .01211     .77521     .43724   -2.21408     .42595     .79912    -.14373    1.16977    -.31170     .73398    1.58069    -.95806    -.53665    -.32244    -.19667     .73198     .59328   -1.01487     .02624
   -1.14227  -77.00    1.00    1.00     .49937    1.04267    -.97121   -1.21096   -1.34809    1.20922    1.23538     .42595    -.08951     .15913     .22013    -.31170    -.94318     .69099    -.47335    -.93763    -.42531   -1.02410    1.12917    -.50074    -.15237    -.77737
    -.84465    2.00    1.00     .00     .49937    1.04267    -.97121   -1.21096     .77521     .43724    1.23538     .42595     .50291    -.90086    -.88779    1.81663     .73398  -77.00000    -.66723  -77.00000     .19192  -77.00000    1.52637     .59328    -.15237     .02624
    -.77025    2.00    1.00     .00     .49937    1.04267    -.97121   -1.21096     .77521    -.33475     .37302     .42595    -.83004   -1.05228     .53668    -.61575    -.94318   -1.53325    -.27946    1.86920     .29479    1.14789     .33478   -1.95944   -1.87738   -2.38460
    -.62144  -77.00    1.00     .00     .49937    1.04267     .41264   -1.21096     .77521   -1.10673    -.48935     .42595     .05859   -1.35513    -.41297    -.91979    1.15327    1.13584    -.47335    -.73714     .39766    -.40353    -.06242    -.86542   -1.01487     .82986
   -1.06786    2.00    1.00     .00     .49937    1.04267     .41264     .01211     .77521    1.98120    -.48935    -.64929    1.68775    1.52196    1.48632   -1.52789    1.15327    1.13584    -.95806    -.73714   -1.04254   -1.33438     .73198    1.32263     .71013     .82986
   -1.14227    2.00    1.00    1.00     .49937    1.04267     .41264   -1.21096    -.64032     .43724    -.48935     .42595    -.08951     .31055    -.09642    -.91979     .73398  -77.00000    -.95806  -77.00000    -.42531  -77.00000    -.06242     .59328     .71013     .82986
    -.24942    3.00    1.00     .00     .49937    2.17969    -.97121   -1.21096   -2.05586    1.98120    1.23538     .42595   -1.57056    1.52196     .06185     .90449   -2.20105   -2.42295    1.65939    2.77140     .91202    1.25132    -.06242    1.32263     .71013     .82986
     .19700    1.00    1.00     .00     .49937    1.04267     .41264    -.59942     .77521   -1.10673    1.23538     .42595     .05859   -1.05228     .69495    -.31170    1.57256  -77.00000    -.57029  -77.00000    -.32244  -77.00000    -.06242    -.86542    -.15237    -.77737
     .27141  -77.00  -77.00    1.00     .49937    2.17969    1.79649     .01211    -.64032   -1.10673   -1.35172     .42595    1.98396    1.37054    1.32805    -.91979     .73398     .69099     .20525     .36554   -1.14541    -.40353     .33478     .59328     .71013    -.77737
    1.01545    1.00    1.00     .00     .49937    1.04267    -.97121   -1.21096     .77521   -1.10673    -.48935     .42595     .50291    -.14373    -.09642     .29640    -.52389   -1.08840    -.86112    -.83739   -1.04254   -1.23095     .73198   -1.59477    -.15237    -.77737
     .42021    2.00    1.00     .00     .49937    2.17969     .41264   -1.21096     .06744    1.20922    1.23538   -1.72453    -.08951    1.37054     .85322     .29640     .31469  -77.00000    1.56245  -77.00000    -.63105  -77.00000    1.52637     .22860     .71013     .02624
     .94104    2.00    1.00    1.00     .49937    1.04267    -.97121   -1.21096     .77521   -1.10673    1.23538   -3.87501     .79912    1.97624     .85322    -.61575     .73398    1.13584   -1.05501    -.93763    -.83680   -1.02410    -.06242    -.13607     .71013   -1.58099
     .94104    1.00    1.00     .00     .49937    1.04267     .41264    -.59942     .06744    1.98120     .37302     .42595     .05859    1.06768     .37840    -.61575     .31469     .69099    -.95806    -.73714    -.63105   -1.02410   -1.65120     .59328    -.15237     .82986
     .19700    2.00    1.00     .00     .49937    2.17969     .41264     .01211     .77521    -.33475    -.48935   -1.72453    -.83004   -1.65799    -.25470     .60044    -.10460  -77.00000    -.76418  -77.00000    -.11669  -77.00000    -.85681     .59328    -.15237     .02624
    -.17502    2.00    1.00     .00     .49937    1.04267    -.97121   -1.21096     .77521     .43724   -1.35172   -1.72453     .20670     .15913    1.16977    -.91979    1.15327  -77.00000    -.86112  -77.00000   -1.24829  -77.00000    -.06242     .59328   -1.87738     .82986
    -.69584    2.00    1.00     .00     .49937    1.61118    -.97121    -.59942     .77521   -1.10673     .37302     .42595    -.08951    -.44658    1.32805    -.61575     .73398     .24614    -.27946    -.53665   -1.14541    -.71381     .33478     .22860     .71013     .82986
    -.24942  -77.00  -77.00     .00   -1.75382     .47416     .41264    1.23519   -1.34809   -1.10673    -.48935     .42595     .65101    1.37054     .22013    -.31170     .73398  -77.00000    -.76418  -77.00000   -1.45403  -77.00000   -1.25401    1.32263     .71013     .82986
    -.69584    2.00    1.00    1.00     .49937     .47416     .41264    1.23519   -2.05586   -1.10673     .37302     .42595     .05859    -.44658     .22013    -.91979     .73398     .69099    -.57029    -.53665     .80915     .52732    -.85681    1.32263     .71013     .82986
    -.10061    2.00    1.00    1.00     .49937     .47416     .41264    1.23519     .06744     .43724    1.23538     .42595     .65101     .46198     .37840    -.61575     .31469    -.19871    -.66723    -.93763    -.11669     .01018    -.85681     .59328    -.15237     .02624
     .12260  -77.00     .00     .00     .49937     .47416    1.79649    1.84673     .77521    -.33475    1.23538   -2.79977    1.53964   -1.05228    -.25470    -.61575    -.52389  -77.00000    -.08558  -77.00000     .39766  -77.00000    1.92357   -1.95944     .71013   -1.58099
    -.24942  -77.00     .00     .00     .49937     .47416     .41264    1.84673     .77521     .43724   -2.21408     .42595    -.53383     .76483     .06185    1.20854    -.52389    -.64355     .39914    1.76896     .50054    1.25132    -.85681     .22860     .71013     .82986
     .27141    2.00    1.00     .00     .49937     .47416    -.97121    2.45826   -1.34809    -.33475    -.48935     .42595    -.53383    -.59800    -.72952    1.20854     .73398  -77.00000     .30219  -77.00000    1.01490  -77.00000    1.12917    -.50074     .71013     .82986
     .12260  -77.00  -77.00     .00     .49937     .47416     .41264    1.23519     .77521    -.33475    1.23538     .42595    -.08951     .31055     .69495     .29640     .31469     .24614    -.27946    -.63690    -.52818   -1.23095     .73198    1.32263     .71013     .82986
    -.10061    2.00    1.00     .00   -1.75382     .47416    1.79649    2.45826   -2.05586     .43724    -.48935     .42595    1.53964    1.37054    1.48632     .60044     .31469  -77.00000    -.47335  -77.00000    -.63105  -77.00000    -.06242     .95795     .71013     .82986
    1.08985    1.00    1.00     .00     .49937     .47416    1.79649    1.23519     .77521     .43724    1.23538     .42595     .20670    1.06768    1.01150   -1.22384    1.15327  -77.00000     .01137  -77.00000    -.73393  -77.00000    1.52637    1.32263     .71013     .82986
     .71783    1.00    1.00    1.00     .49937     .47416     .41264    1.23519     .77521   -1.10673    1.23538     .42595    -.68193     .46198    -.41297     .29640   -1.36247  -77.00000    -.47335  -77.00000     .29479  -77.00000    -.06242   -1.59477   -1.01487     .02624
  -77.00000  -77.00     .00     .00     .49937     .47416     .41264    1.23519    -.64032   -1.10673    1.23538   -3.87501     .65101     .15913    1.48632    -.91979    1.57256     .24614    -.66723    -.73714    -.11669     .21704     .33478   -1.59477    -.15237   -3.99183
     .71783    1.00    1.00     .00     .49937     .47416    1.79649    1.84673     .77521    -.33475    1.23538     .42595    1.83585    1.97624     .85322   -1.22384     .73398  -77.00000    -.95806  -77.00000   -1.35116  -77.00000     .73198    1.32263     .71013     .82986
    -.24942    1.00    1.00    1.00     .49937     .47416     .41264    1.23519    -.64032     .43724    1.23538     .42595   -1.71867   -1.80941   -1.83744    -.61575   -1.36247  -77.00000     .49608  -77.00000    -.11669  -77.00000   -1.65120     .22860     .71013     .82986
    -.32382    1.00    1.00     .00    -.62723     .47416    -.97121    1.23519    -.64032    -.33475    -.48935    -.64929    -.08951    -.74943    -.72952   -1.22384    1.15327     .69099    -.76418    -.93763    -.73393    -.50696    -.85681   -1.95944   -1.01487    -.77737
    -.54704    3.00     .00     .00     .49937     .47416     .41264    1.23519     .77521   -1.10673     .37302     .42595    1.09533    -.90086    1.32805    -.31170     .31469     .69099     .49608     .46579     .29479    -.09325    -.45961    -.13607     .71013     .02624
    -.77025  -77.00    1.00     .00     .49937     .47416     .41264    1.23519     .77521    -.33475   -1.35172     .42595    -.08951     .76483    -.25470   -1.52789    1.57256     .69099    -.76418    -.73714   -1.04254   -1.23095    1.12917   -2.32412    -.15237    -.77737
   -1.06786  -77.00    1.00     .00     .49937     .47416     .41264    1.23519    -.64032     .43724    -.48935     .42595    -.23762    -.74943     .53668    -.00765    -.10460    1.13584    -.95806    -.83739    -.01382    -.61039    -.45961     .59328     .71013     .82986
   -1.06786    2.00    1.00     .00     .49937     .47416     .41264    1.23519     .77521    -.33475    -.48935     .42595     .65101    -.59800   -1.52089     .29640    -.94318    -.64355    -.08558     .16506    -.01382    -.09325    -.06242     .95795   -2.73988     .82986
    -.69584  -77.00    1.00     .00     .49937     .47416     .41264    1.23519     .77521     .43724   -1.35172     .42595    -.53383     .15913    1.01150    -.91979     .31469     .69099    1.85328    2.47067     .19192     .42389    -.06242     .59328    -.15237     .02624
   -1.29107  -77.00    1.00    1.00     .49937     .47416    -.97121    2.45826     .77521    -.33475    -.48935     .42595   -1.86677   -1.35513   -1.04607     .29640   -1.36247   -1.08840    -.37641    -.53665    -.52818    -.09325    -.85681    -.13607   -1.01487     .82986
   -1.21667    2.00    1.00     .00     .49937     .47416     .41264    2.45826     .77521    1.20922     .37302     .42595     .35480    1.06768    -.25470    -.00765     .31469     .24614     .30219    -.23592    -.32244    -.50696    1.92357     .59328     .71013     .82986
    -.24942    2.00    1.00    1.00     .49937     .47416     .41264    1.23519   -1.34809     .43724    1.23538     .42595     .79912   -1.80941     .85322    -.00765     .73398     .69099    -.57029     .76652    -.32244     .94103    -.45961     .22860     .71013     .82986
    -.91905    3.00     .00     .00     .49937   -1.23136     .41264    1.23519     .77521   -1.10673    -.48935     .42595     .20670     .00770    -.25470     .29640     .31469     .69099    -.95806    -.93763    -.52818     .11361    -.06242     .95795     .71013     .02624
   -1.06786    1.00    1.00     .00     .49937   -1.23136    -.97121    2.45826   -2.05586    1.20922    -.48935     .42595     .65101    1.21911     .53668    -.61575     .31469     .24614    -.76418     .76652     .39766    1.35474   -1.65120    1.32263     .71013     .82986
    -.24942    2.00    1.00    1.00     .49937    -.09435    1.79649    1.23519    -.64032     .43724    -.48935     .42595     .35480    -.14373    -.88779     .29640     .31469     .24614     .49608     .76652     .70628    1.04446   -1.25401     .59328     .71013     .02624
     .12260    3.00     .00     .00     .49937    -.09435     .41264    1.23519     .06744     .43724   -1.35172     .42595    -.68193   -1.20371    -.25470     .29640     .73398     .69099    -.37641    -.33617    -.11669    -.40353    -.06242    -.13607    -.15237     .02624
    1.31306    3.00     .00     .00   -1.75382   -1.23136     .41264    2.45826     .77521     .43724    1.23538     .42595   -1.57056   -1.20371   -1.20434    -.31170   -1.36247    -.19871    2.43493    2.77140     .91202    1.35474    -.85681    -.86542    -.15237    -.77737
    -.02621    1.00     .00     .00     .49937    -.66286     .41264    1.84673    -.64032     .43724    -.48935   -1.72453   -1.71867   -1.05228    -.72952    -.61575     .31469  -77.00000    1.36856  -77.00000     .39766  -77.00000   -1.65120     .59328     .71013     .82986
     .04820    1.00    1.00     .00     .49937   -1.23136    -.97121    2.45826    -.64032    1.98120   -2.21408     .42595     .05859    -.14373    -.72952     .60044   -1.78176    1.13584     .98079    -.33617     .80915     .63075    -.06242   -1.95944    -.15237     .82986
     .56902    2.00    1.00     .00     .49937    -.09435     .41264    1.23519     .77521    -.33475    1.23538     .42595    -.83004     .91626     .69495    -.61575     .73398   -1.53325     .01137     .26530    -.93967     .01018    -.85681     .59328     .71013     .82986
    -.39823    2.00    1.00    1.00     .49937    -.09435     .41264    1.23519   -2.05586     .43724    1.23538     .42595     .50291    -.14373    -.09642    -.61575     .73398    1.58069    -.57029    -.53665    -.63105   -1.23095   -1.25401    1.32263     .71013     .82986
    -.69584  -77.00     .00     .00     .49937    -.09435     .41264    1.23519     .77521    -.33475     .37302     .42595    -.53383     .00770    -.25470    1.81663     .73398  -77.00000     .01137  -77.00000     .39766  -77.00000     .73198    -.13607     .71013    -.77737
    -.39823    2.00    1.00    1.00     .49937   -1.23136     .41264    1.23519    -.64032   -1.10673    -.48935     .42595    1.68775    1.67339     .37840    -.91979     .73398     .69099    -.86112    -.73714   -1.04254    -.81724     .73198    -.86542   -2.73988    -.77737
     .56902    3.00     .00     .00   -4.00701    -.66286     .41264    1.23519     .77521     .43724    1.23538     .42595     .35480     .61341    -.25470    -.31170    1.57256     .69099     .30219     .36554     .08905     .63075    1.52637     .22860     .71013     .02624
   -1.06786    2.00    1.00     .00     .49937    -.66286     .41264    1.23519   -2.05586     .43724    -.48935     .42595     .79912   -2.11226     .06185    -.00765    1.15327    1.58069    -.66723    -.83739    1.32351    -.92067    1.12917     .22860     .71013     .82986
    1.08985    3.00     .00     .00   -1.75382   -1.23136     .41264    1.84673   -1.34809   -1.10673    -.48935   -1.72453    -.08951    -.59800     .53668     .60044    -.52389  -77.00000    -.08558  -77.00000    -.63105  -77.00000   -2.84279    1.32263     .71013   -3.99183
    -.32382    2.00    1.00    1.00     .49937    -.09435    1.79649    1.23519     .77521    -.33475    -.48935     .42595     .50291    -.44658    -.57124    -.00765     .31469    -.19871     .01137     .76652    1.32351    1.76845     .73198     .22860    -.15237     .82986
    -.69584    2.00    1.00     .00     .49937    -.66286     .41264    1.23519    -.64032    -.33475     .37302     .42595    -.53383   -1.20371    1.32805    -.91979     .31469    -.19871    -.47335    -.13568    -.73393    -.61039     .73198    1.32263     .71013     .82986
    -.54704    2.00    1.00     .00     .49937    -.09435     .41264    1.84673     .77521     .43724    1.23538     .42595     .65101     .15913     .37840    -.61575     .31469  -77.00000    -.86112  -77.00000    -.42531  -77.00000    -.06242    -.13607    -.15237    -.77737
    -.69584  -77.00  -77.00    1.00     .49937    -.66286     .41264    1.23519    -.64032   -1.10673    -.48935   -1.72453    -.83004    -.14373   -2.62881   -1.52789   -2.20105   -1.53325    -.18252     .16506     .08905    1.14789   -2.44560     .95795     .71013     .82986
    2.42912    3.00     .00     .00   -4.00701   -1.23136     .41264    1.84673   -1.34809     .43724    -.48935    -.64929    1.24343    1.37054    1.48632    -.61575    1.15327     .69099    -.57029    -.53665    -.93967   -1.02410    -.06242    -.86542   -1.87738   -1.58099
    -.54704    3.00     .00     .00    -.62723    -.09435     .41264    1.23519     .77521     .43724    1.23538     .42595    1.39154    -.74943     .37840     .60044     .31469    -.19871     .68996     .76652    1.22064    1.14789     .33478    1.32263     .71013     .82986
    -.39823    1.00    1.00     .00     .49937   -1.23136    -.97121    2.45826     .77521   -1.10673    -.48935     .42595     .05859    -.14373    -.57124    -.91979     .31469     .24614    1.17468    -.63690    1.11777    -.19667    -.06242     .95795     .71013     .82986
    -.99346  -77.00    1.00     .00   -1.75382    -.66286    -.97121    1.23519     .77521    -.33475   -1.35172     .42595    -.38572   -1.65799   -1.67916    1.20854   -1.78176   -1.53325     .98079    1.46823    2.66085    2.59588    -.06242    -.50074    -.15237    -.77737
   -1.21667  -77.00    1.00     .00    -.62723    -.09435     .41264    1.23519     .77521    1.20922    -.48935    -.64929     .94722    -.29515     .22013     .90449     .73398  -77.00000    -.08558  -77.00000     .19192  -77.00000     .33478     .59328   -1.01487     .82986
    -.84465  -77.00    1.00     .00     .49937    -.66286     .41264    1.23519    -.64032     .43724   -1.35172     .42595     .05859     .46198     .37840    -.31170     .31469     .24614    -.95806    -.63690    -.63105     .01018    -.45961    -.86542   -1.01487     .02624
    -.99346    3.00    1.00     .00     .49937    -.09435     .41264    1.23519     .77521   -1.10673    -.48935     .42595    1.24343     .61341    1.16977    -.61575     .31469  -77.00000     .30219  -77.00000     .29479  -77.00000     .73198     .95795     .71013     .82986
   -1.06786  -77.00    1.00     .00   -4.00701    -.09435    -.97121    1.23519   -2.05586    -.33475   -1.35172   -1.72453    -.83004   -1.50656   -1.99571     .90449   -1.78176  -77.00000    2.62882  -77.00000    2.24936  -77.00000    -.85681     .59328     .71013     .02624
    -.99346  -77.00    1.00     .00     .49937    -.09435     .41264    1.23519     .77521   -1.10673     .37302     .42595    -.08951   -2.11226     .69495    -.61575    -.94318   -1.08840     .49608    1.56847    1.63213    1.87188    -.85681     .95795     .71013     .82986
   -1.21667    1.00    1.00     .00     .49937    -.66286     .41264    1.23519     .06744     .43724   -1.35172     .42595    -.83004   -1.50656    -.88779     .90449    -.94318  -77.00000    1.07774  -77.00000     .70628  -77.00000     .33478    -.86542    -.15237     .02624
   -1.14227  -77.00    1.00     .00   -2.88042   -1.23136     .41264    1.23519   -1.34809   -1.10673    1.23538     .42595     .35480     .00770    1.01150    -.61575     .31469    1.13584    -.27946    -.23592    -.01382    -.40353    1.52637     .59328     .71013     .82986
    -.39823    2.00    1.00     .00     .49937    -.09435     .41264    1.23519     .77521     .43724    -.48935     .42595     .65101   -1.65799     .37840    -.91979     .31469  -77.00000    -.57029  -77.00000     .39766  -77.00000    -.06242    -.86542    -.15237    -.77737
   -1.29107  -77.00    1.00     .00   -1.75382   -1.23136     .41264    1.23519     .77521     .43724   -1.35172     .42595     .20670    -.44658   -1.36262     .60044     .31469    -.19871    -.18252    -.43641    -.01382    -.19667    -.85681   -1.23009   -1.01487    -.77737
   -1.29107  -77.00    1.00     .00     .49937   -1.23136     .41264    1.23519   -1.34809    1.20922     .37302     .42595    -.38572     .46198     .53668     .60044     .73398  -77.00000    -.27946  -77.00000    -.11669  -77.00000    1.52637     .22860   -1.01487     .82986
    -.91905  -77.00    1.00    1.00   -1.75382   -1.23136     .41264    1.23519     .06744   -1.10673   -2.21408    -.64929     .50291   -1.80941   -2.31226    1.20854    -.52389  -77.00000     .01137  -77.00000     .80915  -77.00000   -1.25401    1.32263   -3.60238     .82986
   -1.06786    2.00    1.00     .00     .49937    -.66286    -.97121    1.23519     .77521     .43724    -.48935     .42595   -1.27435   -1.65799    -.41297     .90449    -.94318  -77.00000    1.75634  -77.00000    1.63213  -77.00000    -.45961    1.32263     .71013     .82986
     .71783    3.00     .00     .00     .49937   -1.23136     .41264    1.23519   -1.34809   -1.10673    -.48935     .42595    1.53964    1.52196    1.01150   -1.22384     .73398     .69099    -.86112    -.73714   -1.14541    -.81724    -.06242   -1.23009   -2.73988     .02624
    -.77025    2.00    1.00     .00     .49937    -.09435    1.79649    1.23519     .77521    1.98120    1.23538     .42595     .79912    1.06768     .06185    -.31170     .73398     .69099    -.95806    -.53665   -1.14541    -.40353     .33478    1.32263     .71013     .82986
     .04820    1.00    1.00  -77.00    -.62723    -.09435    -.97121    1.23519     .77521   -1.10673    -.48935   -1.72453     .50291    -.14373   -1.67916    -.31170     .31469     .24614    -.66723    -.43641    -.83680    -.92067    -.45961     .22860    -.15237     .02624
    -.10061    2.00    1.00     .00     .49937    -.09435     .41264    1.23519     .06744    1.20922    1.23538     .42595     .94722    -.44658     .85322    -.61575     .73398     .69099    -.08558    -.83739    -.01382     .21704    1.12917     .22860    -.15237     .82986
     .04820    2.00    1.00     .00     .49937    -.66286     .41264    1.23519     .77521    -.33475    -.48935     .42595     .05859   -2.56654    -.72952    -.91979    -.94318   -1.08840    -.57029     .16506     .29479     .63075   -1.25401     .59328     .71013     .02624
    -.62144    2.00    1.00     .00     .49937    -.66286    -.97121    1.23519     .77521     .43724    -.48935    -.64929    -.68193    -.74943     .06185   -1.22384     .73398     .24614     .30219    1.06725    1.11777     .63075    -.06242    1.32263     .71013     .82986
     .42021    2.00    1.00     .00     .49937   -1.23136     .41264    1.23519     .77521    1.20922     .37302     .42595     .65101     .61341    1.01150    -.61575     .73398     .69099    -.76418    -.83739    -.21957    -.19667    1.92357     .22860     .71013     .02624
     .04820    3.00     .00     .00     .49937    -.66286     .41264    2.45826     .77521     .43724    -.48935     .42595   -2.31109   -1.96084   -1.67916    2.12068   -1.36247   -1.97810    1.27162    2.87164    2.45510    2.07874     .73198    -.13607    -.15237     .02624
    -.10061    1.00    1.00     .00     .49937     .47416    1.79649     .62365     .77521    1.98120     .37302     .42595     .50291    1.67339     .69495    -.00765    -.52389  -77.00000     .30219  -77.00000    -.52818  -77.00000    1.12917    -.13607     .71013     .82986
    -.39823    1.00    1.00     .00     .49937     .47416    -.97121     .62365     .77521   -1.10673    -.48935     .42595    1.83585    1.52196    1.48632   -1.22384    1.57256  -77.00000   -1.05501  -77.00000   -1.45403  -77.00000     .33478    1.32263   -1.01487     .82986
    1.16425    1.00    1.00     .00     .49937     .47416    -.97121     .62365    -.64032    1.98120    1.23538     .42595     .65101     .76483     .69495   -1.52789     .73398  -77.00000   -1.05501  -77.00000   -1.24829  -77.00000    -.85681     .59328     .71013     .82986
    3.09875  -77.00  -77.00     .00    -.62723     .47416    -.97121     .62365     .06744   -1.10673    -.48935   -3.87501    1.09533    1.52196    1.01150   -1.52789    1.57256    1.58069    -.57029    -.43641    -.63105   -1.02410   -1.65120   -1.23009    -.15237     .02624
    -.84465  -77.00  -77.00     .00     .49937     .47416     .41264     .62365     .77521    -.33475   -1.35172     .42595   -1.42246    -.44658   -1.20434     .90449   -1.36247   -1.53325     .39914     .16506     .91202     .94103    -.85681   -1.59477   -1.87738   -1.58099
    -.24942    2.00    1.00    1.00   -2.88042     .47416   -2.35506     .62365   -1.34809   -1.10673   -1.35172   -2.79977   -1.57056    -.90086    -.88779    2.12068    -.94318   -2.42295    3.59825    3.87408    2.24936    3.52673    -.06242    -.86542     .71013   -3.99183
    -.77025    3.00     .00     .00    -.62723     .47416     .41264     .62365     .06744     .43724    -.48935     .42595     .65101     .00770   -1.36262     .60044   -2.20105  -77.00000    2.24105  -77.00000    1.83787  -77.00000   -1.65120     .59328     .71013     .82986
    -.84465    1.00    1.00     .00     .49937     .47416    -.97121     .62365   -1.34809   -1.10673    -.48935     .42595     .20670     .46198    -.72952     .29640    -.10460     .69099    -.86112    -.93763    -.83680    -.71381    1.52637    -.13607    -.15237     .02624
    1.53627    2.00    1.00     .00     .49937     .47416     .41264     .62365     .77521    -.33475    1.23538     .42595     .50291     .15913   -1.36262   -1.52789    1.57256  -77.00000    -.08558  -77.00000    -.52818  -77.00000    -.45961    -.86542     .71013   -1.58099
    1.83389    2.00    1.00     .00     .49937     .47416     .41264     .62365     .77521    -.33475    -.48935     .42595    1.09533     .00770     .53668   -1.22384     .73398     .69099    -.76418    -.63690   -1.24829    -.92067    1.12917    -.86542    -.15237    -.77737
    -.32382  -77.00     .00     .00     .49937     .47416     .41264     .62365     .77521   -1.10673    1.23538     .42595    1.09533    1.52196     .53668   -1.22384    1.15327    1.13584   -1.05501    -.93763   -1.45403   -1.23095    -.06242     .22860     .71013     .02624
  -77.00000    2.00    1.00     .00     .49937     .47416     .41264     .62365     .06744     .43724    -.48935     .42595     .94722     .76483     .22013    -.31170     .73398  -77.00000     .10831  -77.00000    -.63105  -77.00000     .73198     .22860     .71013     .82986
    -.69584  -77.00     .00    1.00   -1.75382     .47416     .41264     .62365   -2.05586    -.33475    -.48935   -1.72453    1.39154    1.06768     .37840     .90449     .73398   -1.53325    -.76418     .16506    -.63105    1.56160   -1.65120   -1.23009     .71013     .02624
   -1.06786  -77.00     .00     .00     .49937     .47416    -.97121     .62365     .77521   -1.10673    -.48935     .42595   -1.12625   -3.02082   -3.42018     .90449   -1.36247  -77.00000    1.65939  -77.00000    2.45510  -77.00000    -.45961   -3.05346    -.15237     .82986
     .27141  -77.00     .00     .00     .49937     .47416     .41264     .62365     .77521     .43724    -.48935    -.64929   -1.12625    -.29515    -.25470    -.91979     .73398   -1.08840    -.37641    -.23592    -.32244     .83760    1.52637    -.86542     .71013    -.77737
    -.62144    1.00    1.00     .00     .49937     .47416     .41264     .62365     .77521   -1.10673    -.48935     .42595    -.38572     .15913     .85322   -1.22384    1.15327  -77.00000    -.37641  -77.00000    -.42531  -77.00000     .73198     .22860    -.15237     .02624
    1.16425    1.00    1.00     .00     .49937     .47416    1.79649     .62365     .77521    1.20922    1.23538     .42595     .05859    1.37054    1.32805   -1.22384     .73398    -.64355    -.08558    -.43641   -1.14541    -.92067    1.92357     .59328     .71013     .02624
     .49462  -77.00  -77.00     .00     .49937     .47416     .41264     .62365     .77521    -.33475    -.48935     .42595    1.24343    -.74943    -.41297   -1.52789     .31469     .69099     .20525    -.53665   -1.35116   -1.02410    1.12917    -.86542     .71013     .02624
     .04820    1.00    1.00     .00    -.62723     .47416    -.97121     .62365     .06744    -.33475    -.48935     .42595     .20670     .76483    1.01150   -1.52789    -.52389     .24614    -.86112    -.93763    -.42531    -.71381   -1.65120   -2.68879   -2.73988   -2.38460
    1.16425    1.00    1.00     .00     .49937     .47416     .41264     .62365     .77521   -1.10673    1.23538     .42595     .65101    -.14373     .37840   -1.22384    1.15327     .69099     .30219     .46579    -.01382     .42389    -.06242    -.86542    -.15237    -.77737
     .71783  -77.00     .00    1.00     .49937     .47416    -.97121     .62365     .06744   -1.10673    1.23538     .42595    -.53383     .15913   -2.94536    1.81663     .31469  -77.00000    -.47335  -77.00000     .91202  -77.00000     .33478    1.32263     .71013     .82986
    2.13150    1.00    1.00     .00     .49937     .47416     .41264     .62365     .77521   -1.10673     .37302   -1.72453     .79912     .61341     .53668    -.91979     .73398     .69099    -.47335    -.43641     .29479     .94103     .73198    1.32263     .71013     .82986
    1.23866  -77.00     .00     .00     .49937     .47416    -.97121     .62365     .77521     .43724    1.23538     .42595   -2.90351   -2.11226     .37840     .90449   -1.36247   -1.53325    1.95022    1.66872    1.73500    1.97531     .33478   -1.95944     .71013    -.77737
    1.38747    1.00    1.00     .00     .49937     .47416    -.97121     .62365     .77521   -1.10673     .37302     .42595   -1.57056    -.90086    -.41297    1.20854    -.94318   -1.97810    2.24105    2.97189    2.45510    2.90616    -.85681     .59328    -.15237     .02624
    1.01545    2.00    1.00     .00     .49937     .47416    -.97121     .62365     .77521    -.33475     .37302     .42595   -1.12625    -.74943    -.09642    -.00765     .31469     .24614     .30219     .06481    -.21957     .21704    1.92357   -1.95944     .71013     .02624
    -.02621    1.00    1.00    1.00     .49937     .47416     .41264     .62365     .77521   -1.10673    1.23538     .42595    -.53383     .00770     .06185   -1.22384     .73398  -77.00000    -.57029  -77.00000     .50054  -77.00000    -.45961     .59328    -.15237     .02624
    -.02621    2.00    1.00    1.00     .49937     .47416     .41264     .62365   -1.34809    1.98120    1.23538     .42595     .35480    -.74943    -.57124    1.81663     .73398  -77.00000    1.46551  -77.00000     .80915  -77.00000    -.06242   -1.23009   -1.87738   -2.38460
    -.32382  -77.00  -77.00     .00    -.62723     .47416     .41264     .62365    -.64032    1.20922    -.48935    -.64929    1.39154    1.52196    -.09642   -1.52789     .31469  -77.00000    -.86112  -77.00000   -1.35116  -77.00000    -.06242    1.32263     .71013     .82986
    1.16425    3.00     .00     .00     .49937     .47416    1.79649     .62365     .06744   -1.10673    -.48935     .42595    1.09533    -.74943    -.25470    2.12068   -1.36247    -.64355    -.18252    -.33617    -.52818   -1.02410    -.45961    -.86542   -1.01487     .02624
    -.77025  -77.00  -77.00    1.00     .49937     .47416     .41264     .62365     .06744     .43724     .37302     .42595    1.09533     .91626    -.09642    -.31170    -.10460  -77.00000    -.57029  -77.00000     .08905  -77.00000    -.06242    -.86542   -1.01487    -.77737
    1.01545  -77.00     .00     .00     .49937     .47416    1.79649     .62365   -2.05586   -1.10673    1.23538     .42595     .20670    -.59800    1.01150    -.31170   -1.78176   -2.42295     .59302    1.06725    1.83787    1.56160    1.12917    -.13607    -.15237     .82986
     .19700    1.00    1.00    1.00     .49937     .47416    -.97121     .62365   -1.34809   -1.10673     .37302     .42595    -.53383     .00770     .22013     .29640   -2.20105   -2.42295    -.08558    -.43641     .19192     .42389    -.45961   -1.59477     .71013    -.77737
     .19700    2.00    1.00     .00     .49937     .47416    -.97121     .62365    -.64032    -.33475    -.48935   -1.72453    -.38572    -.44658     .06185     .29640    -.52389    -.19871    1.65939     .16506     .70628    -.61039    -.45961     .59328     .71013     .82986
     .56902    1.00    1.00     .00     .49937     .47416     .41264     .62365     .77521   -1.10673     .37302     .42595    -.53383     .00770    1.16977    -.31170     .31469  -77.00000   -1.05501  -77.00000   -1.24829  -77.00000     .73198    1.32263     .71013     .82986
     .12260    2.00    1.00     .00     .49937     .47416    1.79649     .62365     .77521     .43724    -.48935     .42595     .05859     .76483     .85322    -.31170    1.15327  -77.00000    -.47335  -77.00000    -.21957  -77.00000   -1.25401    -.13607    -.15237     .02624
    1.61068    1.00    1.00    1.00   -1.75382     .47416    -.97121     .62365    -.64032   -1.10673    -.48935   -1.72453   -2.31109     .31055     .37840    -.31170     .73398   -1.08840    -.66723    -.53665    -.42531    -.19667     .33478    -.86542   -1.87738   -1.58099
     .04820  -77.00     .00    1.00   -1.75382     .47416    -.97121     .62365   -2.05586   -1.10673   -1.35172   -1.72453    -.08951   -2.11226    -.41297    2.12068   -2.20105   -1.53325    2.43493    2.37042    2.86659    2.49245   -1.65120    -.86542    -.15237    -.77737
   -1.14227    3.00     .00     .00     .49937     .47416     .41264     .62365     .77521     .43724   -1.35172     .42595   -1.71867     .46198     .22013    1.51259   -1.36247  -77.00000    2.62882  -77.00000     .80915  -77.00000    -.06242   -2.32412   -2.73988     .82986
     .19700  -77.00  -77.00     .00   -2.88042     .47416    -.97121     .62365     .06744   -1.10673   -2.21408     .42595     .94722    -.44658     .53668   -1.52789    1.15327  -77.00000    -.95806  -77.00000    -.83680  -77.00000   -2.04840     .22860     .71013     .02624
   -1.21667    2.00    1.00     .00     .49937     .47416     .41264     .62365     .77521   -1.10673    -.48935     .42595     .05859     .00770    -.41297    -.31170     .31469     .69099    -.47335    -.93763    -.01382     .32046    -.85681     .22860     .71013    -.77737
    -.54704    2.00    1.00     .00     .49937     .47416     .41264     .62365     .77521    -.33475   -1.35172     .42595    1.98396    1.97624     .69495   -1.52789     .31469     .24614    -.76418    -.93763   -1.45403    -.81724     .33478    1.32263     .71013     .82986
   -1.14227    1.00    1.00     .00     .49937     .47416    1.79649     .62365     .77521    -.33475   -2.21408     .42595     .65101    1.06768    1.48632     .29640     .73398  -77.00000   -1.05501  -77.00000    -.42531  -77.00000     .73198    1.32263     .71013     .82986
   -1.29107  -77.00    1.00     .00     .49937     .47416     .41264     .62365   -1.34809    1.98120   -1.35172     .42595    -.23762     .00770    -.25470    1.81663     .73398     .24614    -.66723    -.83739     .39766     .32046     .33478    -.13607   -2.73988   -1.58099
    -.91905    2.00    1.00     .00     .49937     .47416    -.97121     .62365     .77521   -1.10673    1.23538     .42595     .94722    1.06768     .53668    -.31170     .73398  -77.00000    -.27946  -77.00000    -.21957  -77.00000    1.12917    1.32263     .71013     .82986
     .04820    2.00     .00     .00     .49937     .47416    1.79649     .62365     .77521     .43724     .37302     .42595     .20670    -.90086     .53668    -.61575    -.94318    -.64355    3.59825    3.67360     .91202    1.66503    1.12917    -.86542    -.15237     .02624
    -.69584  -77.00     .00     .00     .49937     .47416    -.97121     .62365     .77521   -1.10673    1.23538     .42595    -.53383   -1.35513    -.72952     .90449    -.94318    -.64355    1.27162    1.06725    2.76372    2.07874    -.45961   -1.23009     .71013     .82986
     .34581    3.00     .00     .00     .49937     .47416     .41264     .62365     .77521    -.33475    -.48935     .42595   -1.86677     .15913     .22013     .60044    -.10460     .24614    -.18252    -.63690    -.11669    -.92067    1.52637    1.32263     .71013     .82986
     .94104    1.00    1.00     .00   -1.75382     .47416    -.97121     .62365    -.64032   -1.10673    -.48935   -1.72453    -.68193   -1.35513   -1.04607    -.00765    -.52389   -1.08840     .10831    -.33617     .19192     .21704   -1.25401    -.86542   -1.01487    -.77737
    2.13150  -77.00  -77.00     .00     .49937     .47416     .41264     .62365   -1.34809     .43724    -.48935   -1.72453     .05859    1.67339    -.25470    -.61575   -2.20105     .69099    -.76418    -.83739     .19192     .73418    -.45961   -1.95944   -1.87738   -1.58099
    -.69584    2.00    1.00     .00     .49937     .47416     .41264     .62365     .77521    -.33475    1.23538     .42595    1.53964     .31055   -1.20434   -1.22384    -.94318   -1.53325    -.66723    -.43641     .08905     .42389     .33478    1.32263     .71013     .82986
    -.62144    1.00    1.00     .00    -.62723     .47416     .41264     .62365    -.64032    1.20922    -.48935     .42595    -.53383    -.90086   -1.20434     .29640    -.52389    -.64355    -.76418    -.13568     .91202    1.14789    -.85681    1.32263     .71013     .82986
     .86664    2.00    1.00    1.00     .49937     .47416     .41264     .62365   -2.05586    1.98120    1.23538     .42595     .79912    1.21911   -1.04607    -.31170     .73398    1.58069   -1.05501    -.93763   -1.45403   -1.43781     .33478   -1.95944     .71013     .82986
     .12260    2.00    1.00    1.00   -1.75382     .47416     .41264     .62365    -.64032    1.98120    1.23538     .42595     .79912    1.21911    -.09642   -1.52789     .73398  -77.00000    -.86112  -77.00000   -1.04254  -77.00000    -.85681     .95795     .71013     .82986
   -1.51429  -77.00     .00     .00     .49937     .47416     .41264     .62365   -2.05586    -.33475    -.48935     .42595   -1.71867   -2.41512    -.88779     .90449   -1.78176   -1.97810     .68996     .56603    2.76372    3.21644   -1.25401    1.32263     .71013     .82986
   -1.29107  -77.00     .00     .00     .49937     .47416     .41264     .62365   -2.05586    1.98120    1.23538     .42595    -.68193    -.29515   -1.36262     .60044     .73398    -.19871     .39914    -.33617     .08905     .42389    1.12917    1.32263     .71013     .82986
     .94104  -77.00     .00    1.00   -2.88042     .47416   -2.35506     .62365   -2.05586   -1.10673   -1.35172   -3.87501     .20670     .31055   -1.36262   -1.52789     .73398     .69099    -.95806     .16506    -.73393     .01018   -2.04840   -1.23009    -.15237   -3.99183
   -1.06786    1.00    1.00    1.00     .49937     .47416     .41264     .62365     .77521    -.33475    -.48935     .42595    -.68193     .15913     .85322    -.61575   -1.36247  -77.00000    -.37641  -77.00000    -.11669  -77.00000    -.45961    -.86542   -4.46489     .82986
    -.24942    1.00    1.00     .00     .49937     .47416    -.97121     .62365     .77521   -1.10673    -.48935     .42595    -.53383    -.59800    -.72952    1.20854   -1.36247   -1.08840     .59302     .16506    1.73500     .73418     .73198    -.13607    -.15237     .82986
     .04820    1.00    1.00     .00     .49937     .47416     .41264     .62365     .77521   -1.10673   -1.35172   -2.79977     .05859    -.59800    -.09642   -1.52789     .73398  -77.00000     .49608  -77.00000    -.11669  -77.00000   -1.65120    -.13607   -1.01487   -1.58099
    -.62144    1.00    1.00    1.00     .49937     .47416     .41264     .62365     .77521     .43724    -.48935     .42595    1.09533    1.67339     .69495    -.91979    1.15327  -77.00000    -.86112  -77.00000   -1.04254  -77.00000     .73198     .95795     .71013     .82986
    1.46187    1.00    1.00     .00     .49937     .47416     .41264     .62365     .77521    -.33475    1.23538   -2.79977    -.38572    1.97624    1.16977   -1.52789     .31469     .69099   -1.05501    -.93763   -1.45403   -1.43781     .73198    -.13607     .71013     .02624
    -.32382  -77.00  -77.00     .00     .49937     .47416     .41264     .62365     .06744     .43724    -.48935     .42595     .50291    1.52196    -.41297     .60044    -.10460     .24614    -.57029    -.63690     .39766    -.40353     .73198    -.50074     .71013     .02624
     .27141  -77.00     .00  -77.00     .49937     .47416    -.97121     .62365   -1.34809   -1.10673   -1.35172     .42595    -.08951    -.90086    -.72952    -.00765    -.94318   -1.53325     .78691    -.33617     .80915     .83760   -1.25401   -1.95944   -1.01487   -2.38460
     .19700    2.00    1.00    1.00     .49937     .47416    1.79649     .62365   -1.34809   -1.10673    1.23538     .42595     .79912    1.21911    1.01150   -1.22384    -.10460  -77.00000    -.47335  -77.00000   -1.35116  -77.00000   -1.25401    1.32263     .71013     .82986
    -.54704    2.00    1.00     .00     .49937     .47416     .41264     .62365     .77521   -1.10673    1.23538     .42595    -.68193    -.14373     .22013    -.61575    -.94318    -.19871    -.37641    -.53665     .39766     .11361    -.06242     .59328     .71013    -.77737
    -.02621    2.00    1.00     .00     .49937     .47416    -.97121     .62365     .77521    -.33475   -1.35172   -1.72453    -.68193    -.44658   -1.83744    1.20854    -.52389   -1.53325    1.17468    1.96945    1.42638    1.97531   -3.23999     .59328   -1.01487     .02624
     .42021    2.00    1.00     .00     .49937     .47416    -.97121     .62365    -.64032    1.98120     .37302   -3.87501     .35480     .00770    -.57124   -1.52789    -.10460     .24614    -.86112    -.63690   -1.14541   -1.23095   -2.44560   -1.95944   -1.01487   -2.38460
    2.35472  -77.00     .00     .00     .49937     .47416    -.97121     .62365     .77521   -1.10673   -1.35172     .42595    1.39154    1.21911     .22013    -.91979    -.52389    -.64355    -.66723    -.93763    -.63105    -.61039    -.85681    -.86542   -1.01487    -.77737
    1.01545    1.00    1.00     .00     .49937     .47416     .41264     .62365     .77521   -1.10673    1.23538     .42595    -.83004    -.14373    -.41297    -.31170    -.10460     .24614    -.47335    -.13568    -.52818    -.61039     .73198     .22860    -.15237     .02624
    -.10061    1.00    1.00    1.00     .49937     .47416    1.79649     .62365     .77521    1.98120    1.23538     .42595   -1.86677     .61341     .06185     .29640    1.15327    1.13584    -.37641    -.73714    -.01382   -1.12753     .33478    1.32263     .71013     .82986
    1.08985    3.00     .00     .00     .49937     .47416     .41264     .62365     .77521   -1.10673   -1.35172   -1.72453    -.97814   -1.20371   -1.20434    -.61575   -1.78176  -77.00000    1.46551  -77.00000    2.55797  -77.00000   -2.84279    -.86542   -1.87738   -1.58099
    -.91905    3.00     .00     .00     .49937     .47416     .41264     .62365     .77521    1.20922    -.48935     .42595    1.09533    -.59800    1.48632   -1.52789     .73398     .69099   -1.05501    -.63690   -1.24829   -1.12753    1.12917    1.32263     .71013     .82986
    1.38747    2.00    1.00     .00     .49937     .47416    1.79649     .62365     .77521    1.20922    1.23538     .42595    -.68193    -.29515    1.16977   -1.52789     .31469    -.19871    -.66723    -.73714   -1.04254   -1.12753    -.06242     .22860     .71013     .02624
     .04820    1.00    1.00    1.00   -1.75382     .47416    -.97121     .62365   -2.05586   -1.10673    -.48935     .42595   -2.31109     .15913   -1.67916    2.12068   -2.20105   -1.53325    1.07774    2.27018    2.04361    2.28559   -1.65120    1.32263     .71013     .82986
    -.77025    1.00    1.00     .00     .49937     .47416     .41264     .62365     .77521     .43724   -1.35172    -.64929    -.53383     .31055     .85322   -1.52789     .31469    1.13584    -.76418    -.83739   -1.14541   -1.12753    1.52637     .59328     .71013     .82986
    -.84465    3.00    1.00     .00     .49937     .47416    1.79649     .62365     .77521     .43724     .37302     .42595    -.08951    1.06768    -.57124     .60044     .31469     .69099   -1.05501    -.93763    -.93967    -.92067     .33478     .95795     .71013     .82986
    1.08985  -77.00     .00     .00     .49937     .47416     .41264     .62365     .77521    1.98120    1.23538     .42595    -.97814    1.06768    1.01150     .29640    -.10460     .24614     .20525     .76652     .60341     .42389    1.12917    -.13607     .71013     .82986
    1.23866    1.00    1.00     .00     .49937     .47416     .41264     .62365     .77521    1.98120    1.23538     .42595    -.68193     .15913   -1.20434     .60044    -.10460  -77.00000    -.18252  -77.00000    -.42531  -77.00000    -.85681    -.50074   -1.01487    -.77737
    -.77025    3.00     .00     .00     .49937     .47416     .41264     .62365     .77521    1.20922    1.23538     .42595     .20670    -.44658    -.57124     .29640    -.10460     .69099     .20525     .46579     .60341    -.30010    -.45961    1.32263    -.15237     .82986
    2.05710  -77.00     .00    1.00     .49937     .47416     .41264     .62365   -1.34809     .43724    1.23538     .42595    1.83585    1.67339    1.32805   -1.22384    1.15327    1.13584    -.95806    -.93763    -.93967   -1.12753    1.52637    -.13607    -.15237    -.77737
    2.13150  -77.00     .00     .00     .49937     .47416     .41264     .62365     .77521   -1.10673    1.23538     .42595     .05859     .61341    1.16977   -1.22384    1.15327     .69099   -1.05501    -.93763   -1.04254   -1.33438     .73198    -.13607   -1.01487    -.77737
    -.47263    2.00    1.00  -77.00     .49937     .47416    -.97121     .62365     .06744    -.33475     .37302     .42595     .20670     .00770    -.41297     .90449    1.15327  -77.00000    -.27946  -77.00000    -.21957  -77.00000     .73198   -1.95944    -.15237    -.77737
     .42021    1.00    1.00    1.00   -1.75382     .47416    -.97121     .62365   -1.34809    -.33475    1.23538     .42595     .50291     .76483     .06185    -.61575     .73398     .24614    -.18252     .26530    -.21957     .01018     .73198     .22860    -.15237     .82986
    -.62144    1.00    1.00     .00   -1.75382     .47416    1.79649     .62365     .77521   -1.10673   -2.21408   -2.79977     .35480    1.06768   -1.36262    -.00765   -1.36247  -77.00000     .20525  -77.00000     .29479  -77.00000   -2.04840     .22860    -.15237     .82986
    -.54704    1.00    1.00     .00     .49937     .47416    1.79649     .62365    -.64032     .43724    -.48935   -1.72453     .65101     .46198     .53668     .60044     .31469     .69099    -.66723    -.83739    -.52818    -.71381    -.06242     .22860     .71013     .02624
    -.84465    2.00    1.00     .00     .49937     .47416    -.97121     .62365     .77521     .43724    1.23538     .42595     .65101     .91626    -.57124    -.00765     .73398  -77.00000    -.18252  -77.00000    -.11669  -77.00000    1.52637    -.13607    -.15237     .02624
   -1.21667    2.00    1.00     .00     .49937     .47416    1.79649     .62365     .77521    1.98120     .37302     .42595    -.53383    -.90086    -.41297    -.91979    -.10460  -77.00000    -.37641  -77.00000    -.73393  -77.00000   -1.25401    1.32263     .71013     .82986
    2.20591    2.00    1.00     .00   -1.75382     .47416     .41264     .62365     .77521   -1.10673    -.48935     .42595    -.08951    -.29515    -.88779    -.31170     .73398  -77.00000    -.47335  -77.00000    -.73393  -77.00000    -.45961    -.50074     .71013    -.77737
    1.38747    1.00    1.00    1.00     .49937     .47416    -.97121     .62365    -.64032   -1.10673    -.48935     .42595    -.23762    -.59800     .85322    -.61575    -.94318  -77.00000    1.65939  -77.00000     .80915  -77.00000   -1.25401     .59328   -1.01487    -.77737
    1.38747    2.00    1.00     .00     .49937     .47416    1.79649     .62365     .77521    1.98120    1.23538     .42595     .05859    1.52196    1.01150     .29640    -.94318    1.58069    1.75634     .96701     .08905    -.40353     .33478    1.32263     .71013     .82986
    -.77025    2.00    1.00     .00     .49937     .47416    1.79649     .62365     .77521    1.98120    1.23538     .42595     .94722    1.06768     .53668   -1.52789     .31469   -1.08840     .10831    -.73714    -.73393    -.09325    1.12917     .95795    -.15237     .82986
    -.77025    1.00    1.00     .00     .49937     .47416     .41264     .62365     .77521     .43724    -.48935     .42595     .05859     .76483     .37840   -1.22384     .73398    -.64355    -.86112    -.53665    -.52818    -.50696    -.45961    -.13607     .71013     .82986
    -.17502    2.00    1.00    1.00     .49937     .47416    1.79649     .62365    -.64032     .43724    -.48935     .42595    1.24343    1.37054    -.41297    -.91979    1.15327    1.13584    -.27946    -.83739   -1.04254   -1.12753    1.52637    1.32263     .71013     .82986
    -.39823    1.00    1.00    1.00     .49937     .47416     .41264     .62365    -.64032     .43724     .37302     .42595   -1.12625   -1.05228    -.72952    -.91979    -.10460   -1.53325    -.66723     .16506    -.01382     .42389   -1.65120     .95795    -.15237     .82986
    -.54704    1.00    1.00     .00     .49937     .47416    1.79649     .62365     .77521     .43724    1.23538     .42595   -1.12625    -.14373     .22013    -.31170     .31469     .24614    -.27946    -.03543    -.42531    -.09325     .73198   -1.59477   -1.01487   -1.58099
     .27141    3.00     .00     .00   -1.75382     .47416    -.97121     .62365   -2.05586   -1.10673    -.48935   -1.72453    -.97814    -.59800     .06185     .29640     .31469  -77.00000    -.18252  -77.00000    -.73393  -77.00000    1.52637    -.50074   -1.01487    -.77737
     .27141    2.00    1.00     .00     .49937     .47416    -.97121     .62365     .77521     .43724     .37302     .42595    1.68775    1.97624    1.32805   -1.52789    1.57256    1.58069    -.47335    -.83739    -.83680   -1.33438     .33478    -.86542     .71013     .82986
     .42021    1.00    1.00    1.00     .49937     .47416     .41264     .62365     .77521   -1.10673    1.23538     .42595    1.09533     .31055     .53668   -1.22384    1.57256  -77.00000   -1.05501  -77.00000   -1.45403  -77.00000    -.06242    1.32263     .71013     .82986
    -.47263    2.00    1.00     .00     .49937     .47416     .41264     .62365     .06744     .43724    -.48935     .42595    1.39154     .15913     .69495   -1.22384    1.15327    1.13584    -.76418    -.93763    -.73393    -.50696    -.06242     .59328     .71013     .02624
    -.47263    2.00    1.00     .00    -.62723     .47416    -.97121     .62365   -2.05586     .43724     .37302     .42595    -.83004     .31055    -.09642    2.12068   -1.36247  -77.00000     .01137  -77.00000     .19192  -77.00000     .73198    -.50074    -.15237     .02624
    1.46187    2.00    1.00     .00     .49937     .47416     .41264     .62365   -2.05586    -.33475    1.23538     .42595     .35480     .76483     .69495   -1.22384    -.94318  -77.00000    -.57029  -77.00000    -.11669  -77.00000    -.06242    1.32263     .71013     .82986
    2.13150  -77.00     .00     .00   -1.75382     .47416    -.97121     .62365    -.64032   -1.10673    -.48935     .42595     .50291    -.74943    1.48632   -1.22384    -.10460   -1.08840    -.86112    -.83739   -1.14541   -1.12753    -.06242    1.32263     .71013     .82986
    1.90829  -77.00     .00     .00     .49937     .47416     .41264     .62365     .77521   -1.10673    1.23538     .42595     .79912     .15913    1.32805   -1.22384    1.15327     .69099    -.76418    -.73714   -1.04254   -1.02410    -.45961     .59328     .71013     .82986
    2.42912  -77.00     .00     .00     .49937     .47416    -.97121     .62365     .77521   -1.10673    -.48935   -1.72453    -.97814     .46198     .37840     .29640     .73398     .69099     .01137     .76652     .39766     .94103    1.12917     .22860   -1.01487    -.77737
    1.31306    1.00    1.00     .00     .49937     .47416    -.97121     .62365     .77521   -1.10673   -1.35172     .42595   -2.01488    -.59800    -.41297     .60044    -.52389  -77.00000    -.86112  -77.00000     .60341  -77.00000   -1.65120     .22860     .71013     .02624
  -77.00000    2.00    1.00     .00     .49937     .47416    1.79649     .62365     .77521   -1.10673    1.23538     .42595    -.83004     .15913     .22013   -1.22384     .73398     .69099    -.47335     .36554    -.42531    -.30010    -.06242    -.13607     .71013     .02624
    -.39823  -77.00  -77.00     .00     .49937     .47416   -3.73891     .62365   -2.05586   -1.10673    1.23538     .42595    1.09533    1.06768   -1.20434     .90449     .31469     .24614    1.36856     .26530    1.01490     .94103    -.45961    1.32263     .71013     .82986
    -.54704    1.00    1.00     .00     .49937     .47416     .41264     .62365     .77521   -1.10673    -.48935     .42595    1.09533     .15913    1.48632   -1.52789    1.15327    1.58069   -1.05501    -.93763   -1.45403   -1.43781    -.45961     .22860     .71013     .82986
     .42021    2.00    1.00    1.00     .49937     .47416     .41264     .62365   -2.05586   -1.10673    1.23538     .42595     .50291    1.97624     .37840   -1.22384    1.15327  -77.00000    -.95806  -77.00000   -1.45403  -77.00000     .33478    1.32263     .71013     .82986
    -.69584    3.00     .00    1.00     .49937     .47416     .41264     .62365   -1.34809    1.20922    1.23538     .42595    1.09533    -.90086    1.16977   -1.52789    1.57256     .69099    -.37641    -.43641   -1.24829   -1.02410    1.52637   -1.59477     .71013     .02624
   -1.43988  -77.00    1.00     .00     .49937     .47416    1.79649     .62365     .06744    1.98120    1.23538     .42595     .94722    1.21911    1.32805    -.61575     .73398     .69099   -1.05501    -.83739    -.83680   -1.33438    -.45961    1.32263     .71013     .82986
   -1.36548    2.00    1.00     .00     .49937     .47416     .41264     .62365     .77521   -1.10673     .37302     .42595     .79912    1.52196     .53668    -.31170     .31469    -.64355    -.86112    -.83739    -.52818   -1.02410   -1.65120     .22860   -1.01487     .02624
    1.90829    2.00    1.00     .00     .49937     .47416     .41264     .62365   -2.05586    -.33475    -.48935   -1.72453    1.09533    1.06768     .85322     .60044     .31469  -77.00000    -.86112  -77.00000    -.63105  -77.00000     .33478    -.86542   -1.87738    -.77737
    1.90829    2.00    1.00    1.00     .49937     .47416    1.79649     .62365     .06744    1.98120    1.23538     .42595    1.83585     .91626    1.48632    -.00765    -.52389  -77.00000   -1.05501  -77.00000   -1.45403  -77.00000     .33478     .59328    -.15237     .02624
     .49462    2.00    1.00     .00     .49937     .47416    -.97121     .62365     .77521   -1.10673    -.48935     .42595     .79912    -.44658    1.32805    -.91979     .73398  -77.00000    -.18252  -77.00000    1.22064  -77.00000   -1.25401     .59328    -.15237     .02624
    3.39637    2.00    1.00     .00     .49937     .47416    -.97121     .62365     .77521    1.20922     .37302   -3.87501    -.08951    1.06768    1.32805   -1.52789    1.57256    1.13584   -1.05501   -1.53909   -1.45403   -1.43781    -.06242   -1.59477    -.15237   -3.99183
     .64343  -77.00  -77.00     .00     .49937     .47416    1.79649     .62365    -.64032    1.20922    1.23538     .42595   -1.27435    -.14373     .06185    -.91979     .73398    1.58069     .78691    -.33617    -.32244    -.50696    -.45961    -.13607     .71013     .82986
    -.84465    2.00    1.00    1.00     .49937     .47416    -.97121     .62365   -1.34809     .43724    1.23538     .42595    -.97814    1.21911   -1.83744    1.20854     .31469  -77.00000     .68996  -77.00000    1.11777  -77.00000    -.06242    1.32263     .71013     .82986
    -.24942    1.00    1.00     .00     .49937     .47416    1.79649     .62365     .77521    -.33475    1.23538     .42595    1.24343    1.06768    1.32805   -1.22384     .73398     .69099   -1.05501    -.93763   -1.04254    -.50696     .73198    1.32263     .71013     .82986
     .19700    1.00    1.00    1.00     .49937     .47416    -.97121     .62365     .06744   -1.10673    1.23538     .42595    1.53964     .61341    1.32805   -1.22384    1.15327    -.19871    -.76418    -.53665   -1.45403    -.81724    1.12917   -1.95944     .71013   -1.58099
    -.32382    1.00    1.00     .00     .49937     .47416    1.79649     .62365     .06744    -.33475    -.48935     .42595    1.39154    1.37054     .22013     .60044    -.10460     .24614     .01137     .16506    -.42531    -.40353    1.52637     .59328     .71013     .82986
    -.54704    1.00    1.00     .00   -1.75382     .47416     .41264     .62365   -2.05586   -1.10673   -1.35172     .42595    -.08951     .15913     .53668    -.91979     .73398  -77.00000    -.47335  -77.00000    -.52818  -77.00000   -1.25401   -1.59477   -1.01487    -.77737
    -.77025  -77.00  -77.00     .00     .49937     .47416    1.79649     .62365   -1.34809    1.98120    1.23538     .42595    1.09533    1.97624   -1.67916     .90449   -1.36247  -77.00000   -1.05501  -77.00000    -.83680  -77.00000    -.45961    -.13607     .71013     .82986
     .19700  -77.00  -77.00     .00     .49937     .47416    -.97121     .62365     .77521     .43724    1.23538     .42595    1.39154    1.97624    1.48632   -1.52789     .31469  -77.00000   -1.05501  -77.00000   -1.45403  -77.00000    -.85681    1.32263     .71013     .82986
    -.54704    1.00    1.00     .00     .49937     .47416    -.97121     .62365   -2.05586   -1.10673   -2.21408   -2.79977     .94722    1.21911    1.48632   -1.52789     .73398    1.58069   -1.05501    -.73714   -1.35116    -.61039   -1.65120    -.86542     .71013    -.77737
   -1.36548  -77.00    1.00     .00     .49937     .47416    1.79649     .62365   -2.05586     .43724    1.23538     .42595    1.24343     .76483    -.25470    -.00765     .73398  -77.00000   -1.05501  -77.00000    -.63105  -77.00000    -.45961    1.32263     .71013     .82986
    -.99346    2.00    1.00     .00     .49937     .47416     .41264     .62365     .77521    1.20922    -.48935     .42595   -1.57056   -2.71797     .37840     .60044     .31469    -.64355    -.37641     .66628    1.11777    1.45817     .33478     .95795     .71013     .82986
   -1.14227    2.00    1.00     .00     .49937     .47416     .41264     .62365     .77521     .43724    -.48935     .42595    -.83004    -.59800    -.57124    -.61575     .73398     .24614     .78691     .36554    -.21957     .11361     .33478   -1.59477    -.15237     .02624
   -1.06786  -77.00    1.00     .00     .49937     .47416     .41264     .62365     .77521    -.33475   -1.35172    -.64929    -.08951   -1.65799    -.72952    -.61575    1.57256    1.58069    -.27946    -.63690     .29479     .52732   -1.25401   -3.05346   -4.46489   -3.99183
    -.84465    3.00    1.00     .00    -.62723     .47416     .41264     .62365   -1.34809    1.20922     .37302   -1.72453   -1.71867    -.29515   -2.47054     .29640    -.10460   -1.08840    1.56245    3.57335    1.22064    3.31987    -.85681     .59328     .71013     .02624
   -1.06786    2.00    1.00    1.00     .49937     .47416     .41264     .62365   -1.34809     .43724    -.48935     .42595    1.09533    -.59800   -1.36262    1.20854     .31469     .24614    -.47335    -.53665    -.52818    -.19667     .73198     .22860     .71013     .82986
    -.84465  -77.00    1.00     .00   -1.75382     .47416    -.97121     .62365     .06744   -1.10673    -.48935     .42595    -.68193   -3.32367   -1.99571    2.12068     .31469     .24614    1.95022    2.16994    2.24936    2.69931     .33478    -.50074    -.15237     .82986
   -1.21667    3.00    1.00     .00     .49937     .47416     .41264     .62365   -2.05586    1.98120     .37302     .42595     .35480     .61341    -.25470    -.61575   -1.36247    -.64355    1.27162    1.76896    -.21957     .83760    -.06242    1.32263     .71013     .82986
   -1.14227  -77.00    1.00     .00     .49937     .47416    -.97121     .62365    -.64032   -1.10673    -.48935     .42595     .65101    1.06768     .22013   -1.52789     .31469     .24614    -.86112    -.83739   -1.14541    -.71381   -1.65120    -.86542     .71013     .02624
   -1.21667  -77.00    1.00     .00     .49937     .47416     .41264     .62365     .77521     .43724   -1.35172     .42595    1.09533    1.06768     .37840    -.31170     .73398    1.13584   -1.05501    -.43641    -.42531    -.50696    -.45961     .22860    -.15237     .82986
    -.91905  -77.00    1.00     .00     .49937     .47416     .41264     .62365     .77521    1.20922   -2.21408     .42595    1.83585    1.21911    1.32805   -1.22384    1.15327    1.13584    -.95806    -.83739   -1.24829   -1.33438    1.12917    1.32263     .71013     .82986
   -1.14227    2.00    1.00     .00     .49937     .47416     .41264     .62365     .77521    -.33475   -1.35172   -3.87501     .35480    -.14373     .85322   -1.52789     .31469  -77.00000    -.66723  -77.00000    -.83680  -77.00000   -1.65120   -1.23009    -.15237    -.77737
    -.69584  -77.00    1.00     .00     .49937     .47416     .41264     .62365     .77521    1.20922     .37302     .42595   -1.86677   -2.26369    -.72952    -.91979   -1.78176  -77.00000    1.65939  -77.00000    2.55797  -77.00000     .73198     .59328     .71013     .02624
    -.69584    2.00    1.00    1.00    -.62723     .47416     .41264     .62365   -2.05586     .43724     .37302     .42595    1.09533    -.14373     .69495    -.61575     .73398  -77.00000    -.66723  -77.00000     .29479  -77.00000    1.92357    1.32263     .71013     .82986
   -1.21667    2.00    1.00     .00     .49937     .47416    -.97121     .62365     .77521   -1.10673   -1.35172   -3.87501    1.24343    1.82481    1.48632   -1.52789     .73398     .24614   -1.05501    -.93763   -1.35116   -1.43781   -1.25401    1.32263   -1.01487     .82986
    -.69584    1.00    1.00     .00     .49937     .47416     .41264     .62365     .77521   -1.10673   -2.21408     .42595    -.38572     .00770     .53668   -1.52789    -.10460  -77.00000    -.57029  -77.00000     .19192  -77.00000   -2.84279    -.86542   -2.73988     .82986
    -.84465    2.00    1.00     .00     .49937     .47416    -.97121     .62365     .77521   -1.10673   -2.21408     .42595    1.83585     .46198   -1.83744    -.31170   -1.36247    -.19871   -1.05501    -.93763    -.42531    -.61039     .33478   -1.23009   -2.73988     .02624
    -.17502    1.00    1.00     .00     .49937     .47416     .41264     .62365     .77521     .43724   -2.21408     .42595    1.53964    -.59800     .69495   -1.52789     .73398  -77.00000    -.37641  -77.00000     .50054  -77.00000     .33478   -1.95944   -1.87738   -3.18821
   -1.14227    3.00    1.00     .00     .49937     .47416     .41264     .62365     .77521    -.33475   -2.21408   -1.72453    -.23762    -.29515    1.32805     .60044     .73398     .69099    -.57029    -.33617    -.21957    -.81724    -.06242     .95795    -.15237     .82986
    -.91905    2.00    1.00     .00     .49937     .47416     .41264     .62365    -.64032     .43724   -1.35172     .42595    1.39154     .91626    -.25470     .29640     .31469  -77.00000    -.95806  -77.00000   -1.04254  -77.00000    -.85681   -1.23009   -2.73988    -.77737
    -.99346  -77.00    1.00     .00     .49937     .47416     .41264     .62365     .77521   -1.10673    -.48935     .42595   -1.57056   -1.35513   -1.83744    1.51259     .31469    -.19871    1.27162    1.66872    2.04361    1.35474    -.45961    -.86542   -1.01487     .02624
    -.99346    2.00    1.00    1.00     .49937     .47416     .41264     .62365     .06744    -.33475    -.48935     .42595    1.09533   -2.71797    -.41297    -.61575    -.94318   -1.08840    1.95022     .36554    1.32351    1.66503     .33478   -1.23009     .71013     .02624
    -.99346  -77.00    1.00     .00     .49937     .47416     .41264     .62365   -1.34809    -.33475   -1.35172     .42595     .05859   -1.35513    -.41297    -.61575     .73398     .24614    -.08558     .66628    -.21957     .94103    -.06242    1.32263     .71013     .82986
   -1.36548  -77.00    1.00     .00    -.62723     .47416     .41264     .62365     .06744    1.98120   -1.35172     .42595    -.68193   -1.50656   -2.78708    1.20854    -.94318   -1.08840    1.07774    1.76896    1.52926    1.35474   -1.65120     .22860   -1.87738     .02624
   -1.21667    2.00    1.00    1.00     .49937     .47416    -.97121     .62365   -2.05586     .43724   -2.21408     .42595    1.09533   -1.05228    -.57124     .29640    -.10460    -.19871    -.37641    -.33617    1.52926    1.45817   -2.04840    -.86542    -.15237     .82986
   -1.14227    2.00    1.00     .00     .49937     .47416    -.97121     .62365   -2.05586     .43724     .37302     .42595    1.39154    1.82481    -.41297     .90449     .73398     .69099     .30219    -.13568    -.21957     .52732    -.45961    1.32263   -1.01487     .82986
   -1.06786    3.00    1.00     .00     .49937     .47416    -.97121     .62365   -1.34809    -.33475   -2.21408    -.64929    1.24343    -.74943     .22013    -.00765     .31469     .24614    -.66723    -.63690    -.63105    -.30010    -.45961   -1.95944   -2.73988     .02624
    -.47263    3.00     .00     .00     .49937     .47416     .41264     .62365   -1.34809    -.33475    1.23538     .42595     .35480    -.14373   -1.99571    1.51259   -1.36247  -77.00000     .01137  -77.00000     .70628  -77.00000   -1.25401     .59328   -1.01487    -.77737
   -1.21667  -77.00    1.00    1.00     .49937     .47416     .41264     .62365   -1.34809     .43724    1.23538     .42595     .20670     .61341    1.32805    -.00765    1.15327   -1.08840     .01137     .46579    -.93967     .83760     .73198   -1.59477    -.15237    -.77737
   -1.21667  -77.00    1.00     .00     .49937     .47416     .41264     .62365     .77521     .43724     .37302     .42595     .79912    1.37054    1.16977    -.00765    1.57256    1.58069    -.66723    -.93763    -.63105    -.81724    -.45961     .95795     .71013     .82986
   -1.14227    2.00    1.00     .00     .49937     .47416     .41264     .62365     .77521    -.33475    -.48935    -.64929     .35480   -2.26369     .06185    -.61575   -1.36247  -77.00000    -.66723  -77.00000     .29479  -77.00000    -.45961     .95795   -1.01487     .82986
    -.47263  -77.00    1.00     .00     .49937     .47416     .41264     .62365     .77521     .43724    -.48935     .42595     .35480     .31055    1.01150    -.91979     .31469  -77.00000    -.76418  -77.00000   -1.14541  -77.00000    1.12917     .22860     .71013     .82986
   -1.14227  -77.00    1.00     .00     .49937     .47416     .41264     .62365     .77521    1.98120    1.23538     .42595    -.38572   -1.35513    -.57124    1.20854    -.94318    -.19871     .20525    1.66872    1.01490     .63075     .73198    1.32263     .71013     .82986
    -.54704  -77.00    1.00     .00     .49937     .47416     .41264     .62365     .77521    -.33475    -.48935     .42595     .79912     .46198    1.48632    -.91979     .73398    1.13584    -.47335     .16506    -.21957     .21704    1.92357     .59328     .71013     .82986
    -.77025    1.00    1.00     .00     .49937     .47416     .41264     .62365   -1.34809     .43724    1.23538     .42595     .20670     .76483     .69495    -.31170    -.94318   -1.53325    2.04716    1.56847    1.32351    2.18217    1.52637     .95795     .71013     .82986
    -.84465    1.00    1.00     .00    -.62723     .47416     .41264     .62365   -1.34809    -.33475    -.48935     .42595     .79912    -.90086     .06185     .29640     .73398     .69099    -.47335     .06481     .70628    1.66503    -.06242    -.86542    -.15237   -1.58099
    -.99346    2.00    1.00     .00     .49937     .47416     .41264     .62365     .77521     .43724    -.48935     .42595    1.24343     .31055    1.32805   -1.52789     .73398     .69099    -.95806    -.83739    -.93967    -.61039    -.45961    -.13607   -1.87738    -.77737
   -1.29107  -77.00    1.00     .00     .49937     .47416     .41264     .62365     .77521   -1.10673    -.48935     .42595    -.23762    -.44658    1.01150     .29640    1.15327     .69099    -.66723    -.43641     .19192     .01018    -.45961    1.32263     .71013     .82986
    -.91905    2.00    1.00     .00     .49937     .47416    -.97121     .62365     .77521    -.33475    1.23538     .42595    1.39154     .00770    1.16977    -.31170     .73398    -.64355    -.66723    -.43641     .50054     .01018    1.12917    1.32263     .71013     .82986
    -.84465    2.00    1.00  -77.00     .49937     .47416     .41264     .62365     .77521     .43724    -.48935     .42595   -2.31109   -1.80941   -1.83744    1.51259   -2.20105   -2.42295    3.21048    3.57335    2.55797    2.49245    -.85681     .95795     .71013     .82986
    -.62144    2.00    1.00    1.00   -1.75382     .47416     .41264     .62365   -1.34809    -.33475    -.48935   -3.87501     .20670     .61341    -.09642     .60044     .31469    -.19871   -1.05501    -.63690    -.42531    -.19667    -.85681     .59328     .71013     .82986
   -1.21667  -77.00    1.00     .00     .49937     .47416    -.97121     .62365     .77521     .43724    -.48935     .42595    1.09533     .31055    1.01150    -.31170    -.94318  -77.00000     .01137  -77.00000    -.21957  -77.00000    1.12917    -.50074     .71013     .02624
   -1.14227  -77.00    1.00     .00     .49937     .47416     .41264     .62365     .77521    -.33475     .37302     .42595    1.39154    1.97624    1.48632    -.00765   -1.36247     .24614    -.66723    -.93763   -1.24829   -1.02410    1.12917     .95795    -.15237     .82986
    -.84465    1.00    1.00    1.00     .49937     .47416    -.97121     .62365     .77521     .43724   -1.35172     .42595     .94722     .91626     .37840     .90449     .73398  -77.00000    -.86112  -77.00000    -.42531  -77.00000     .73198    -.50074    -.15237     .02624
    -.69584    3.00     .00     .00     .49937     .47416     .41264     .62365     .77521    -.33475    1.23538     .42595     .79912    1.06768     .85322    -.91979    -.94318  -77.00000    1.27162  -77.00000     .08905  -77.00000     .33478    1.32263     .71013    -.77737
    -.62144    2.00    1.00    1.00     .49937     .47416     .41264     .62365    -.64032    1.20922    1.23538     .42595    1.39154    1.21911    1.32805   -1.52789     .73398     .24614    -.76418    -.63690   -1.04254    -.50696     .73198     .95795     .71013     .82986
     .79223    2.00    1.00     .00     .49937     .47416    1.79649     .62365     .77521     .43724    1.23538     .42595    -.23762     .76483     .06185    1.20854    1.57256    1.58069    -.66723    -.73714   -1.14541    -.19667    1.52637    -.13607     .71013   -1.58099
    -.17502    2.00    1.00    1.00   -1.75382     .47416    -.97121     .62365   -2.05586    -.33475    -.48935    -.64929    -.38572     .31055    -.57124    -.31170    -.52389    -.19871     .59302    -.53665    -.52818     .01018   -2.04840    -.50074   -4.46489     .02624
    -.17502    2.00    1.00     .00    -.62723     .47416    -.97121     .62365     .77521     .43724    -.48935     .42595     .94722    1.06768    1.16977   -1.52789    1.15327     .69099    -.95806    -.13568    -.83680    -.30010   -1.65120    1.32263     .71013     .82986
     .27141    1.00    1.00     .00     .49937     .47416     .41264     .62365     .77521    -.33475   -1.35172     .42595     .50291     .76483    1.48632    -.91979     .31469     .24614     .10831    -.43641     .29479    -.40353    -.85681     .59328     .71013     .82986
     .56902    1.00    1.00  -77.00     .49937     .47416     .41264     .62365    -.64032   -1.10673    -.48935     .42595     .05859     .91626   -1.04607    -.00765     .31469  -77.00000   -1.05501  -77.00000   -1.04254  -77.00000   -1.25401     .59328     .71013     .82986
    -.99346    1.00    1.00     .00     .49937     .47416     .41264     .62365    -.64032   -1.10673   -1.35172     .42595    1.09533     .15913    1.01150   -1.22384    1.15327    1.58069    -.37641    -.43641    -.52818    -.71381   -2.04840    -.50074     .71013    -.77737
    -.17502    1.00    1.00     .00     .49937     .47416     .41264     .62365     .77521    1.20922    1.23538     .42595    -.08951   -1.50656     .37840    -.00765    1.15327     .69099     .98079     .86676     .19192    1.14789    1.12917    1.32263     .71013     .82986
    1.16425    2.00    1.00     .00     .49937     .47416     .41264     .62365     .77521    1.20922     .37302     .42595     .79912     .15913    1.16977   -1.52789    1.15327  -77.00000   -1.05501  -77.00000    -.52818  -77.00000    -.06242     .59328     .71013     .02624
    -.10061  -77.00  -77.00     .00     .49937     .47416     .41264     .62365     .77521     .43724    -.48935    -.64929     .05859    -.14373     .37840    -.31170     .31469  -77.00000    -.86112  -77.00000   -1.45403  -77.00000     .73198     .59328     .71013     .82986
     .04820    2.00    1.00     .00     .49937     .47416     .41264     .62365     .77521     .43724     .37302     .42595    -.97814    -.14373   -1.04607    -.31170     .31469  -77.00000    -.66723  -77.00000     .29479  -77.00000    -.45961    -.86542    -.15237   -1.58099
     .19700    2.00    1.00     .00     .49937     .47416    -.97121     .62365     .77521   -1.10673   -2.21408     .42595    -.97814   -2.26369    -.72952    -.61575   -1.78176     .69099    -.27946    -.63690    1.63213     .21704    -.45961    -.13607   -1.87738     .02624
    -.54704    2.00    1.00    1.00     .49937     .47416     .41264     .62365    -.64032     .43724   -1.35172     .42595    1.39154    1.21911     .69495    -.91979    1.15327     .69099   -1.05501    -.93763   -1.45403   -1.23095    -.45961    1.32263     .71013     .82986
    -.54704    2.00    1.00     .00     .49937     .47416     .41264     .62365     .77521   -1.10673     .37302     .42595   -1.12625   -2.11226   -1.04607    1.20854    -.52389    -.19871    1.46551     .16506    1.32351     .21704    -.85681    -.86542   -1.01487    -.77737
    -.47263    2.00    1.00     .00     .49937     .47416     .41264     .62365     .77521    1.20922     .37302     .42595    -.08951     .00770    -.09642    -.00765     .73398     .69099    -.27946    -.73714     .50054     .32046    -.85681    1.32263     .71013     .82986
    -.47263    2.00    1.00     .00     .49937     .47416    1.79649     .62365     .77521     .43724    -.48935     .42595    1.09533    -.29515     .69495    -.91979    -.10460     .24614    -.37641    -.23592     .39766     .11361     .33478    1.32263     .71013     .82986
    1.75948    1.00    1.00    1.00     .49937     .47416     .41264     .62365    -.64032   -1.10673     .37302     .42595     .65101    1.06768     .22013   -1.22384    1.15327    1.13584    -.18252    -.63690   -1.14541   -1.33438    1.12917    -.86542   -1.01487    -.77737
    -.47263    2.00    1.00     .00     .49937     .47416     .41264     .62365     .77521    1.20922   -1.35172     .42595     .05859     .15913     .69495    -.00765     .73398  -77.00000    -.37641  -77.00000    -.21957  -77.00000     .73198    -.50074   -1.87738     .02624
   -1.06786  -77.00  -77.00     .00   -1.75382    -.09435    -.97121     .62365    -.64032   -1.10673   -1.35172     .42595    -.68193    -.74943    -.09642     .29640     .31469    -.19871    -.47335     .36554     .19192    1.45817     .73198     .59328    -.15237     .82986
    1.38747  -77.00  -77.00     .00     .49937    -.09435    -.97121     .62365     .77521     .43724   -1.35172     .42595    -.08951    -.44658     .53668    -.00765    -.10460  -77.00000    -.37641  -77.00000     .80915  -77.00000   -2.84279    -.50074   -1.01487    -.77737
     .49462    2.00    1.00     .00     .49937    -.66286     .41264     .62365     .77521    1.20922     .37302     .42595     .05859    -.29515    -.25470    -.61575     .31469    -.19871    -.08558     .26530    -.42531     .21704   -1.25401     .59328     .71013     .02624
    -.77025    1.00    1.00     .00     .49937   -1.23136    -.97121     .62365    -.64032   -1.10673   -2.21408     .42595    1.98396    1.21911    1.48632    -.91979    1.57256  -77.00000    -.57029  -77.00000   -1.14541  -77.00000     .73198    1.32263     .71013     .82986
    -.84465    1.00    1.00     .00     .49937    -.09435     .41264     .62365     .77521     .43724    -.48935     .42595    -.68193    -.29515    -.09642    -.61575     .31469     .69099    -.27946    -.73714    -.73393   -1.12753     .33478     .95795     .71013     .82986
     .04820    1.00    1.00     .00     .49937    -.09435     .41264     .62365     .77521   -1.10673    -.48935     .42595    -.97814     .15913    -.72952     .60044     .73398     .24614    -.27946     .76652     .39766     .94103    -.06242    -.50074     .71013    -.77737
     .12260    1.00    1.00     .00    -.62723    -.09435   -2.35506     .62365    -.64032   -1.10673   -1.35172   -2.79977    -.08951    -.90086    1.48632    -.61575    -.52389  -77.00000    -.57029  -77.00000    -.73393  -77.00000    -.45961   -2.32412   -1.87738   -1.58099
     .12260    2.00    1.00    1.00    -.62723    -.66286     .41264     .62365     .77521    -.33475    -.48935     .42595    -.97814    -.59800    -.72952     .60044     .31469    -.19871     .20525     .86676    1.11777     .83760    -.85681    -.86542     .71013     .02624
    -.99346    1.00    1.00     .00   -1.75382   -1.23136    -.97121     .62365     .77521    1.98120    1.23538     .42595   -1.71867   -1.65799   -1.20434     .60044   -1.36247  -77.00000    1.07774  -77.00000    1.32351  -77.00000    -.85681    -.86542   -1.01487   -1.58099
    -.62144    2.00    1.00     .00     .49937   -1.23136     .41264     .62365     .77521    1.98120    1.23538     .42595    -.08951    -.59800     .37840    -.61575     .31469   -1.08840    2.04716    1.66872    2.66085   -1.02410    -.85681    1.32263     .71013     .82986
    -.84465    2.00    1.00    1.00     .49937    -.09435     .41264     .62365    -.64032    1.20922    1.23538     .42595     .50291     .00770    -.41297    -.00765    -.10460    -.19871    -.76418     .66628     .08905    -.30010   -1.25401     .22860    -.15237     .02624
    -.17502    2.00    1.00     .00     .49937    -.09435    -.97121     .62365     .77521    -.33475   -2.21408     .42595    -.38572    1.21911     .85322   -1.52789    -.10460  -77.00000    -.57029  -77.00000     .29479  -77.00000   -1.65120     .95795    -.15237     .02624
    -.54704  -77.00     .00     .00     .49937    -.09435     .41264     .62365     .77521    1.98120     .37302     .42595    1.09533   -1.35513    1.01150     .60044     .73398    1.58069   -1.05501    -.63690    -.21957     .21704     .33478   -1.23009   -1.01487     .02624
     .71783    3.00     .00    1.00    -.62723    -.66286     .41264     .62365    -.64032   -1.10673   -1.35172    -.64929    -.38572     .91626    -.72952   -1.52789    -.10460  -77.00000     .01137  -77.00000     .08905  -77.00000    -.45961    -.50074   -1.01487     .02624
    -.47263    1.00    1.00    1.00   -1.75382    -.09435     .41264     .62365     .06744   -1.10673    -.48935     .42595     .79912     .31055    -.57124     .60044     .73398   -1.53325    -.95806    -.63690   -1.04254    -.50696     .73198   -1.59477     .71013     .82986
    -.17502    1.00    1.00     .00   -1.75382   -1.23136     .41264     .62365     .77521    -.33475    1.23538     .42595   -2.01488    -.59800   -2.47054    2.12068   -1.36247   -2.42295    -.27946    -.23592    -.52818     .01018     .33478   -3.05346     .71013     .82986
    -.54704    2.00    1.00    1.00     .49937    -.09435     .41264     .62365   -1.34809    -.33475    1.23538     .42595     .50291     .15913    -.25470     .29640    -.52389  -77.00000    -.47335  -77.00000   -1.04254  -77.00000     .33478    -.50074    -.15237     .82986
    1.31306  -77.00     .00     .00     .49937   -1.23136     .41264     .62365     .77521   -1.10673    -.48935   -1.72453    -.08951    -.90086    -.09642     .29640    -.52389   -1.53325    1.85328    1.46823    1.63213     .52732    -.85681    -.50074   -1.87738     .02624
    1.38747    1.00    1.00     .00     .49937    -.09435    1.79649     .62365     .77521     .43724    1.23538     .42595    -.23762    1.37054    1.01150   -1.52789   -1.36247     .69099    -.57029    -.93763    -.93967   -1.23095    -.06242    1.32263     .71013     .82986
    -.47263    2.00    1.00     .00     .49937   -1.23136     .41264     .62365     .77521     .43724    -.48935     .42595     .65101    -.44658    1.01150    -.31170     .73398     .24614    -.66723    -.43641    -.32244     .21704    1.12917     .22860    -.15237     .02624
    1.83389  -77.00     .00     .00     .49937    -.09435    1.79649     .62365     .77521    -.33475    -.48935    -.64929    -.23762    -.90086     .69495     .60044     .31469     .24614    -.27946    -.53665    -.11669    -.50696    1.12917    -.86542   -1.01487    -.77737
    1.16425    2.00    1.00     .00     .49937    -.09435    1.79649     .62365     .77521    -.33475    -.48935     .42595     .94722   -1.65799    1.48632    -.91979     .73398    1.13584    -.18252     .06481    -.83680    -.71381     .73198    1.32263     .71013     .82986
    2.05710  -77.00     .00     .00    -.62723    -.66286     .41264     .62365     .06744   -1.10673    1.23538     .42595     .35480     .61341    -.25470     .29640     .31469   -1.53325    -.57029    1.66872     .08905    2.18217    -.85681     .22860    -.15237     .02624
    1.98270  -77.00     .00    1.00     .49937    -.09435     .41264     .62365    -.64032   -1.10673     .37302     .42595    1.24343    1.37054    -.09642     .60044     .73398     .69099    -.66723    -.73714   -1.04254   -1.43781    1.12917     .59328     .71013     .02624
     .19700    1.00    1.00     .00     .49937   -1.23136    -.97121     .62365     .77521   -1.10673    -.48935     .42595   -1.71867   -1.20371     .22013    2.12068   -2.20105  -77.00000     .20525  -77.00000    1.32351  -77.00000    -.85681    1.32263     .71013     .82986
    -.24942    2.00    1.00     .00     .49937    -.09435     .41264     .62365     .77521     .43724    -.48935   -1.72453    -.68193    -.14373    -.57124     .90449    -.52389  -77.00000    -.18252  -77.00000     .39766  -77.00000     .73198    1.32263    -.15237     .02624
    -.10061    2.00    1.00     .00   -4.00701   -1.23136    1.79649     .62365     .77521    1.98120    1.23538     .42595     .50291    1.82481     .06185    -.91979     .73398     .69099   -1.05501    -.93763   -1.45403   -1.33438   -1.25401    1.32263     .71013     .82986
    -.77025    2.00    1.00     .00     .49937    -.66286    -.97121     .62365   -1.34809     .43724    -.48935     .42595     .79912     .00770    -.88779    -.61575     .73398     .69099    -.86112    -.73714    -.73393    -.30010    -.45961    -.50074   -1.01487     .02624
    1.38747    2.00    1.00    1.00    -.62723    -.09435     .41264     .62365    -.64032    1.20922    1.23538     .42595    -.53383    -.44658   -1.04607     .90449    -.94318   -1.08840     .68996     .66628     .80915     .73418     .73198    1.32263    -.15237     .82986
    -.39823    2.00    1.00     .00     .49937    -.66286     .41264     .62365     .77521    -.33475    1.23538     .42595    -.23762     .46198    -.25470    1.20854   -1.78176    -.19871     .59302    2.16994    1.22064     .94103    -.45961   -1.59477   -1.01487    -.77737
    -.69584    2.00    1.00     .00     .49937    -.09435    1.79649     .62365     .77521     .43724    1.23538     .42595    -.53383     .00770     .37840     .29640     .73398  -77.00000    -.57029  -77.00000    -.32244  -77.00000    1.52637    -.13607     .71013     .02624
    1.90829    2.00    1.00     .00     .49937   -1.23136    1.79649     .62365     .77521     .43724    1.23538     .42595    1.24343     .91626    1.48632    -.91979     .73398  -77.00000    -.37641  -77.00000   -1.04254  -77.00000    -.45961     .95795     .71013     .82986
    1.16425    2.00    1.00     .00     .49937    -.09435     .41264     .62365     .06744   -1.10673    -.48935     .42595    1.68775    1.06768    1.01150    -.31170    1.57256    1.58069   -1.05501    -.93763   -1.04254   -1.12753     .73198    -.86542     .71013   -1.58099
     .34581    2.00    1.00     .00     .49937    -.09435    1.79649     .62365     .77521    1.98120    1.23538    -.64929    -.83004    1.06768     .06185     .29640     .73398     .69099     .49608    -.03543     .80915     .63075    -.06242    -.13607     .71013    -.77737
    -.24942    1.00    1.00     .00     .49937   -1.23136    1.79649     .62365     .77521    1.98120    1.23538     .42595    -.38572    1.06768     .85322     .60044     .73398  -77.00000     .20525  -77.00000    -.83680  -77.00000    -.45961    -.13607     .71013     .82986
   -1.06786    2.00    1.00     .00     .49937    -.09435     .41264     .62365    -.64032    1.20922     .37302     .42595    -.08951    -.74943    -.88779    1.20854     .31469     .69099     .49608     .46579     .80915     .21704    1.12917     .59328    -.15237     .82986
    -.99346    2.00    1.00    1.00     .49937    -.09435    1.79649     .62365     .77521    1.20922    1.23538     .42595     .65101     .00770    -.09642    1.20854    -.94318    1.13584    -.95806    -.83739     .39766    -.81724     .33478    1.32263     .71013     .82986
    -.99346    3.00     .00     .00     .49937    -.09435     .41264     .62365     .77521   -1.10673    -.48935     .42595     .35480    -.14373    -.41297     .29640    -.52389     .24614    -.18252    -.63690    -.21957    -.81724    -.45961    -.86542    -.15237    -.77737
     .49462    1.00    1.00     .00     .49937   -1.23136    1.79649     .62365     .77521   -1.10673    1.23538     .42595     .50291    1.37054    1.16977     .90449    1.15327     .69099    -.76418    -.73714    -.63105    -.30010     .73198     .59328     .71013     .02624
    -.62144    2.00    1.00     .00   -1.75382    -.09435     .41264     .62365     .77521    -.33475    -.48935     .42595    1.09533    -.29515    -.41297   -1.22384    1.57256  -77.00000    -.86112  -77.00000    -.83680  -77.00000     .33478    -.50074    -.15237   -1.58099
   -1.06786    3.00     .00     .00     .49937    -.09435     .41264     .62365    -.64032    -.33475   -2.21408     .42595    -.38572    -.14373    1.16977    -.00765    -.52389     .69099     .49608    -.33617     .29479    -.09325   -1.25401    -.86542    -.15237     .02624
    -.32382    2.00    1.00     .00     .49937    -.09435     .41264     .62365     .77521    1.20922     .37302     .42595     .20670     .31055    1.16977   -1.22384    1.57256    1.13584    -.57029    -.53665    -.83680   -1.33438    -.06242    1.32263     .71013     .02624
     .34581    2.00    1.00     .00     .49937    -.09435     .41264     .62365    -.64032     .43724    1.23538     .42595    -.83004    -.29515    -.41297   -1.52789     .31469     .24614    -.18252    -.53665    -.32244    -.19667     .33478    -.50074    -.15237     .02624
    -.77025    1.00    1.00    1.00    -.62723    -.09435    -.97121     .62365     .77521     .43724   -1.35172     .42595   -1.12625    -.44658    -.72952     .90449     .31469     .69099    1.07774     .16506     .60341    -.40353    -.85681   -1.23009     .71013    -.77737
    -.32382    1.00    1.00     .00     .49937    -.09435     .41264     .62365     .77521    -.33475     .37302     .42595    1.39154     .46198     .69495    -.91979    1.57256     .69099    -.18252    -.43641    -.52818    -.40353    -.45961     .22860     .71013     .82986
    -.84465    2.00    1.00     .00    -.62723    -.09435     .41264     .62365    -.64032     .43724    -.48935     .42595   -1.71867    -.74943   -1.04607     .29640    -.10460    -.19871    1.07774     .86676     .08905    -.19667   -1.65120     .59328    -.15237     .02624
    -.69584    2.00    1.00     .00     .49937    -.09435    -.97121     .62365     .77521   -1.10673    -.48935   -2.79977     .35480   -1.35513    -.88779    -.61575    -.94318    -.19871    -.27946    -.73714     .29479    -.40353   -1.25401   -1.23009   -1.01487    -.77737
    -.47263    2.00    1.00     .00     .49937    -.66286     .41264     .62365   -2.05586     .43724    1.23538   -1.72453     .35480    -.14373     .37840    -.31170     .31469   -1.08840     .39914    -.43641    1.11777    -.92067     .33478    -.13607     .71013     .02624
     .04820    2.00    1.00    1.00     .49937    -.66286     .41264     .62365   -1.34809     .43724    -.48935     .42595     .79912    -.14373   -1.20434    -.61575     .31469     .24614     .01137    -.13568     .70628     .42389    -.85681     .59328     .71013     .02624
    1.31306    1.00    1.00     .00     .49937   -1.23136     .41264     .62365     .77521    -.33475    -.48935     .42595     .79912     .76483    1.16977     .29640     .73398  -77.00000    -.86112  -77.00000   -1.24829  -77.00000     .33478     .95795     .71013     .82986
    -.10061  -77.00  -77.00     .00     .49937    -.09435     .41264     .62365     .77521   -1.10673     .37302    -.64929    -.68193    -.44658   -1.04607    1.51259    -.94318  -77.00000    1.56245  -77.00000    1.01490  -77.00000     .73198     .59328     .71013    -.77737
    1.01545  -77.00     .00  -77.00   -1.75382    -.66286    -.97121     .62365    -.64032   -1.10673    1.23538     .42595     .50291    -.44658    -.57124    1.51259   -1.78176   -1.53325    1.56245    1.56847    1.42638     .83760     .73198     .95795     .71013     .82986
    3.91720  -77.00     .00     .00    -.62723    -.09435     .41264     .62365     .06744   -1.10673    -.48935   -3.87501     .20670    -.59800    1.01150   -1.52789     .73398    -.19871    -.86112    -.13568    -.73393   -1.02410   -2.04840   -3.05346     .71013   -3.99183
    2.65233  -77.00     .00     .00     .49937    -.09435    -.97121     .62365     .77521   -1.10673     .37302     .42595     .65101    1.37054    1.48632   -1.52789   -1.36247     .69099    -.57029    -.83739   -1.14541   -1.33438    1.52637   -2.68879   -1.87738   -3.99183
    2.50352  -77.00     .00    1.00   -2.88042   -1.23136     .41264     .62365   -1.34809     .43724    1.23538     .42595     .65101     .76483    1.16977    -.31170    1.57256   -1.53325     .01137    -.83739    -.11669    -.50696    1.92357    -.13607    -.15237     .02624
    2.20591    1.00    1.00    1.00   -1.75382    -.66286     .41264     .62365    -.64032    1.20922    1.23538     .42595    -.53383     .15913   -1.20434     .60044    -.52389   -1.53325     .88385     .86676    1.01490     .94103     .73198   -1.23009    -.15237     .02624
    -.62144    1.00    1.00    1.00     .49937    -.09435     .41264     .62365     .77521    -.33475    -.48935     .42595    -.08951     .91626     .85322    -.91979     .31469     .69099     .20525    -.93763     .29479    -.40353    1.52637   -1.59477     .71013     .82986
    -.47263    3.00     .00     .00     .49937   -1.23136     .41264     .62365     .77521   -1.10673    -.48935     .42595    -.97814    -.59800   -1.20434     .90449   -1.36247   -1.53325    1.27162    -.23592    -.32244    -.09325   -1.25401    -.13607    -.15237     .02624
    -.47263    2.00    1.00     .00   -1.75382    -.66286     .41264     .62365     .06744    -.33475    -.48935     .42595    -.38572    -.74943    -.72952    1.20854    -.52389   -1.53325    1.07774     .76652    1.22064     .94103    -.06242     .59328     .71013     .02624
    1.08985    2.00    1.00    1.00     .49937    -.66286     .41264     .62365   -2.05586   -1.10673    1.23538     .42595   -2.01488   -2.56654    -.88779    1.81663   -1.36247     .24614     .30219    -.43641    1.22064    1.14789    -.45961     .59328     .71013     .02624
    -.62144    2.00    1.00     .00     .49937    -.09435    -.97121     .62365     .77521   -1.10673     .37302     .42595     .35480    1.21911     .69495   -1.22384     .73398    1.13584    -.08558    -.63690   -1.24829    -.81724    -.45961    -.86542   -1.87738     .02624
    -.84465  -77.00    1.00     .00     .49937    -.09435     .41264     .62365     .77521   -1.10673   -1.35172     .42595    1.39154     .00770     .69495    -.91979     .31469    -.19871    -.47335    -.73714    -.73393    -.81724     .73198     .59328     .71013     .82986
    -.84465  -77.00    1.00     .00     .49937    -.09435     .41264     .62365     .77521    1.98120    1.23538     .42595    1.24343     .46198     .53668    -.91979    1.15327  -77.00000    -.47335  -77.00000    -.42531  -77.00000    -.85681    -.50074     .71013    -.77737
    -.69584    2.00    1.00     .00     .49937    -.09435     .41264     .62365     .77521    1.98120    1.23538     .42595     .35480     .00770    -.41297    -.61575     .31469     .24614     .10831     .06481     .60341     .73418     .73198    -.13607     .71013     .02624
    -.99346    2.00    1.00    1.00     .49937    -.09435     .41264     .62365    -.64032    1.20922    1.23538     .42595    -.08951   -1.35513   -1.36262     .60044    -.10460  -77.00000    1.75634  -77.00000     .91202  -77.00000    -.06242    1.32263   -1.87738     .82986
    -.84465    3.00     .00     .00     .49937    -.09435    -.97121     .62365     .77521   -1.10673    1.23538     .42595   -1.42246   -1.50656   -1.52089    1.20854    -.94318    -.64355    1.17468    1.66872    1.63213    1.35474    -.45961     .22860     .71013    -.77737
   -1.36548  -77.00    1.00     .00     .49937    -.09435     .41264     .62365     .77521     .43724   -2.21408     .42595     .35480    -.44658     .37840   -1.22384    -.52389     .69099    -.47335    -.43641     .19192    -.92067   -2.44560     .22860   -1.01487     .02624
   -1.14227  -77.00    1.00     .00   -1.75382    -.09435    -.97121     .62365   -2.05586    -.33475   -1.35172     .42595    1.24343     .91626     .85322    -.61575    1.15327    -.19871    -.57029     .16506   -1.04254    -.09325    -.06242    1.32263     .71013     .82986
   -1.21667  -77.00    1.00     .00     .49937    -.09435     .41264     .62365     .77521   -1.10673   -1.35172     .42595     .94722     .15913     .69495    -.31170     .73398     .69099     .68996     .96701    -.11669     .63075     .33478     .95795     .71013     .82986
   -1.21667  -77.00    1.00     .00   -1.75382    -.66286    -.97121     .62365   -2.05586    -.33475   -1.35172    -.64929     .50291    1.21911     .06185    -.31170     .73398  -77.00000   -1.05501  -77.00000   -1.04254  -77.00000   -1.25401    1.32263    -.15237     .82986
   -1.06786    2.00    1.00     .00     .49937   -1.23136     .41264     .62365     .77521    -.33475    -.48935     .42595     .35480     .31055    -.09642     .60044    -.10460  -77.00000     .49608  -77.00000     .29479  -77.00000    -.45961    -.50074   -2.73988     .82986
   -1.21667  -77.00    1.00     .00     .49937    -.09435    -.97121     .62365     .77521     .43724   -1.35172     .42595    -.23762    -.59800   -1.04607     .60044    -.10460     .24614    -.27946     .06481    1.11777     .94103   -2.04840     .22860     .71013     .82986
   -1.21667    2.00    1.00     .00     .49937    -.09435    -.97121     .62365     .77521    -.33475   -1.35172     .42595     .65101     .00770     .37840   -1.52789    1.15327    1.13584    -.95806    -.93763   -1.04254   -1.23095    -.85681    -.50074   -1.01487     .82986
   -1.14227    2.00    1.00     .00     .49937    -.66286    -.97121     .62365     .77521    -.33475    -.48935     .42595   -2.16298   -2.26369   -2.15399    1.51259     .31469     .24614    2.91965    2.47067    1.83787    1.56160   -2.04840    -.50074   -1.87738    -.77737
   -1.21667    2.00    1.00     .00     .49937    -.09435    -.97121     .62365   -1.34809    -.33475    -.48935     .42595     .35480   -1.35513    -.57124     .90449    -.52389   -2.42295     .30219    1.76896    1.01490    2.18217    -.85681     .22860    -.15237    -.77737
    -.77025    2.00    1.00     .00     .49937    -.09435    -.97121     .62365     .77521     .43724    -.48935     .42595     .50291     .61341    -.09642    -.31170     .73398  -77.00000    -.86112  -77.00000    -.32244  -77.00000   -1.25401    1.32263     .71013     .82986
    -.32382  -77.00    1.00     .00     .49937   -1.23136   -2.35506     .62365     .77521   -1.10673   -2.21408     .42595     .50291    -.14373     .22013   -1.22384     .31469     .24614    -.86112    -.93763    -.83680     .01018     .33478    -.13607     .71013     .82986
   -1.06786  -77.00    1.00     .00    -.62723    -.09435     .41264     .62365    -.64032    -.33475    -.48935   -2.79977     .65101   -1.50656    -.09642    -.00765    -.52389  -77.00000    -.57029  -77.00000    -.32244  -77.00000   -1.25401     .95795    -.15237     .02624
   -1.06786    1.00    1.00     .00   -1.75382    -.09435     .41264     .62365   -1.34809   -1.10673    -.48935    -.64929    -.23762     .00770     .37840    -.00765    -.10460     .24614     .01137    -.03543     .50054     .52732     .33478    -.86542   -2.73988     .02624
   -1.14227  -77.00    1.00     .00   -2.88042    -.66286     .41264     .62365     .77521     .43724   -1.35172     .42595     .20670     .00770    -.25470    -.00765    -.94318  -77.00000    -.66723  -77.00000    -.52818  -77.00000    -.45961   -1.23009    -.15237     .02624
   -1.14227    2.00    1.00     .00     .49937    -.09435    1.79649     .62365     .77521     .43724    -.48935     .42595    -.38572    -.44658    -.72952    -.61575    -.10460  -77.00000    -.86112  -77.00000    -.73393  -77.00000    -.85681    1.32263     .71013     .82986
    -.91905    2.00    1.00     .00     .49937    -.66286    -.97121     .62365     .77521     .43724   -1.35172     .42595     .65101     .46198    1.48632    -.31170    -.10460    1.58069   -1.05501    -.93763   -1.04254   -1.23095    -.45961    -.50074     .71013     .02624
    -.77025  -77.00    1.00     .00     .49937    -.09435     .41264     .62365     .77521    -.33475    1.23538     .42595    1.24343    1.37054    1.48632   -1.22384    1.57256  -77.00000   -1.05501  -77.00000   -1.35116  -77.00000    1.12917    -.13607    -.15237     .82986
   -1.06786    2.00    1.00     .00     .49937    -.09435     .41264     .62365     .77521    1.98120    1.23538     .42595    -.08951     .61341     .37840     .29640     .73398  -77.00000    -.76418  -77.00000    -.93967  -77.00000    -.45961    -.13607    -.15237     .02624
    -.77025    3.00    1.00     .00     .49937    -.09435     .41264     .62365     .77521     .43724     .37302     .42595    1.09533     .15913     .37840    -.61575    -.10460     .24614     .30219    1.56847     .29479    1.87188     .33478    -.50074     .71013     .82986
    -.99346    3.00    1.00     .00     .49937    -.09435    1.79649     .62365     .06744     .43724   -2.21408     .42595     .20670     .46198    -.41297    -.31170     .73398     .69099    -.76418    -.43641    -.42531   -1.23095    1.92357    -.13607     .71013     .82986
    -.99346  -77.00    1.00     .00     .49937    -.09435     .41264     .62365     .77521   -1.10673   -1.35172     .42595    -.23762    -.74943    -.57124    1.20854   -1.36247   -1.08840    -.27946    -.63690     .91202    -.09325   -1.25401     .59328     .71013     .82986
   -1.14227    3.00     .00     .00     .49937    -.09435     .41264     .62365   -2.05586    1.98120     .37302     .42595     .65101    -.29515   -1.04607    -.31170   -1.36247   -1.08840    -.95806    -.23592    -.21957    -.40353   -1.25401     .59328     .71013     .82986
    -.99346  -77.00    1.00     .00     .49937    -.09435     .41264     .62365    -.64032     .43724    -.48935     .42595     .20670    -.90086    -.41297    -.00765    -.52389    1.13584    -.37641    -.53665     .08905   -1.23095    -.06242     .59328    -.15237     .02624
    -.77025  -77.00    1.00    1.00   -1.75382    -.09435     .41264     .62365    -.64032     .43724   -1.35172     .42595     .35480     .61341    -.09642     .90449     .73398     .69099     .39914    -.73714     .39766     .11361    -.45961    -.50074   -1.01487    -.77737
    -.91905    2.00    1.00     .00     .49937    -.09435     .41264     .62365     .77521     .43724    -.48935     .42595    1.53964    1.52196     .37840    -.31170    1.15327     .69099    1.17468     .66628     .80915    1.25132    1.12917   -1.95944     .71013    -.77737
    -.84465    3.00    1.00     .00     .49937   -1.23136     .41264     .62365     .77521    -.33475    -.48935     .42595    -.68193     .15913     .22013     .29640    -.94318    -.64355     .39914     .56603    1.32351     .83760   -2.04840     .22860    -.15237     .82986
   -1.21667  -77.00    1.00    1.00    -.62723    -.09435    -.97121     .62365   -1.34809   -1.10673     .37302     .42595    -.23762    -.59800   -1.04607    1.81663     .31469     .24614    -.18252    -.53665     .91202     .52732   -1.25401    -.86542    -.15237     .82986
   -1.29107    2.00    1.00     .00     .49937    -.09435     .41264     .62365     .77521    -.33475    -.48935     .42595    1.98396    -.44658     .69495    -.31170    1.15327    1.13584    -.47335    -.83739   -1.35116   -1.33438    -.06242    1.32263     .71013     .82986
   -1.21667    2.00    1.00     .00     .49937    -.09435     .41264     .62365     .77521     .43724   -1.35172     .42595    1.24343     .76483    1.32805   -1.22384    1.15327     .69099    -.95806    -.93763   -1.14541   -1.43781     .33478    -.50074     .71013     .82986
   -1.14227  -77.00    1.00     .00     .49937    -.09435     .41264     .62365     .77521     .43724    -.48935    -.64929    1.24343     .61341    1.16977    -.31170    1.15327     .24614   -1.05501    -.83739    -.73393    -.61039     .73198     .59328     .71013     .02624
   -1.06786    2.00    1.00     .00     .49937    -.66286     .41264     .62365     .77521   -1.10673    -.48935     .42595     .65101     .46198     .06185    -.91979    1.15327     .69099   -1.05501    -.43641    -.52818    -.40353    1.12917    -.13607    -.15237    -.77737
   -1.21667    2.00    1.00     .00     .49937    -.09435     .41264     .62365     .77521    -.33475   -1.35172     .42595    -.83004    -.59800   -2.47054     .60044     .31469     .69099    -.27946    -.33617    -.01382    -.09325     .73198    -.50074     .71013     .82986
    -.99346    2.00    1.00     .00     .49937    -.09435     .41264     .62365     .06744     .43724    -.48935     .42595     .94722    -.29515   -1.04607     .60044    -.94318     .69099    2.43493    -.73714     .50054    -.40353    1.12917    -.13607    -.15237     .82986
    -.77025  -77.00    1.00     .00     .49937    -.09435    -.97121     .62365     .77521    -.33475   -1.35172     .42595    -.53383     .46198     .22013     .29640    -.10460  -77.00000    1.36856  -77.00000    1.42638  -77.00000    -.45961     .59328     .71013     .82986
   -1.14227  -77.00    1.00     .00     .49937    -.09435     .41264     .62365     .77521    -.33475    -.48935     .42595     .05859     .31055    -.25470    -.91979     .73398     .69099    -.76418    -.83739    -.83680    -.92067    -.45961     .22860    -.15237     .82986
    -.91905  -77.00    1.00     .00     .49937    -.09435     .41264     .62365     .77521   -1.10673    -.48935     .42595     .20670    1.06768     .22013    -.00765     .31469    -.19871    -.08558    -.33617    -.42531    -.71381    -.45961     .22860     .71013     .82986
    -.62144  -77.00    1.00     .00   -1.75382    -.09435     .41264     .62365     .06744     .43724    -.48935     .42595    1.09533    1.06768     .69495    -.91979     .31469  -77.00000    -.18252  -77.00000    -.63105  -77.00000   -1.25401    -.86542     .71013    -.77737
   -1.29107  -77.00    1.00     .00    -.62723    -.09435    1.79649     .62365   -1.34809    1.20922    -.48935     .42595   -1.57056   -1.50656   -1.20434    2.12068     .73398  -77.00000    1.07774  -77.00000    1.73500  -77.00000    -.06242     .59328     .71013     .82986
    -.77025    2.00    1.00     .00     .49937    -.09435     .41264     .62365    -.64032     .43724    -.48935     .42595    -.08951    -.14373    -.09642     .60044     .31469     .69099    -.57029    -.93763    -.83680   -1.12753   -1.25401    -.13607    -.15237     .02624
   -1.14227    1.00    1.00     .00     .49937    -.66286     .41264     .62365     .77521    -.33475    -.48935     .42595     .50291    -.59800    -.41297    -.00765   -1.78176  -77.00000    1.46551  -77.00000     .08905  -77.00000     .33478    -.13607   -1.01487     .02624
    -.77025    2.00    1.00     .00     .49937   -1.23136     .41264     .62365     .77521     .43724    -.48935     .42595     .65101     .61341    -.25470     .29640     .73398     .24614   -1.05501    -.83739    -.83680     .73418     .73198    -.13607     .71013     .02624
    -.99346    2.00    1.00     .00     .49937    -.09435    1.79649     .62365     .77521    -.33475    -.48935     .42595    -.53383   -1.50656    -.72952     .60044     .73398   -1.08840     .59302     .26530     .60341    1.04446    -.45961    1.32263    -.15237     .82986
   -1.06786  -77.00    1.00     .00    -.62723    -.09435     .41264     .62365    -.64032    -.33475    -.48935     .42595     .79912     .46198     .85322    -.61575    1.57256    1.13584    -.76418    -.43641    -.42531    -.09325     .33478    1.32263     .71013     .82986
   -1.06786  -77.00    1.00     .00     .49937    -.09435    1.79649     .62365    -.64032    1.98120    -.48935     .42595    -.97814   -1.20371    -.88779     .90449    -.52389     .24614     .59302    -.33617     .39766     .73418    1.12917     .59328    -.15237     .02624
   -1.06786  -77.00    1.00     .00     .49937    -.09435     .41264     .62365     .77521     .43724    -.48935     .42595    -.97814    -.44658   -1.20434    1.51259    -.94318  -77.00000    1.17468  -77.00000    1.63213  -77.00000    -.06242    1.32263     .71013     .82986
    -.54704    2.00    1.00     .00     .49937   -1.23136     .41264     .62365     .77521    1.98120    1.23538     .42595     .65101     .91626    1.01150   -1.52789    1.15327    1.13584    -.86112    -.63690   -1.45403   -1.43781     .73198    1.32263     .71013     .82986
    -.17502    1.00    1.00     .00     .49937    -.09435     .41264     .62365    -.64032   -1.10673   -1.35172   -1.72453    -.97814    1.37054    1.16977    -.91979    1.15327    -.19871    -.95806    -.03543   -1.04254    -.40353    -.85681   -1.59477    -.15237    -.77737
     .86664    3.00     .00     .00    -.62723    -.09435    -.97121     .62365   -2.05586   -1.10673    -.48935   -1.72453     .94722    1.52196     .37840    -.61575     .31469  -77.00000    -.76418  -77.00000   -1.04254  -77.00000    -.06242    -.13607    -.15237   -2.38460
     .64343    2.00    1.00     .00     .49937    -.09435     .41264     .62365     .77521     .43724    1.23538     .42595    1.24343    1.52196    1.32805    -.91979    1.15327    1.13584    -.95806    -.83739   -1.14541   -1.12753    1.12917     .59328     .71013     .02624
    -.24942    1.00    1.00     .00     .49937   -1.23136    -.97121     .62365     .77521    -.33475     .37302     .42595     .50291    1.37054    1.32805    -.91979    -.10460  -77.00000     .59302  -77.00000    -.32244  -77.00000     .33478   -1.23009     .71013    -.77737
    -.39823    2.00    1.00     .00   -1.75382    -.09435     .41264     .62365   -2.05586     .43724     .37302    -.64929     .35480    -.14373     .53668    -.31170    1.15327     .69099    -.95806    -.93763    -.01382   -1.02410    -.06242    1.32263     .71013     .82986
    -.77025    2.00    1.00     .00     .49937    -.09435     .41264     .62365     .77521    1.20922    1.23538     .42595    -.23762     .46198    1.16977    -.31170     .73398  -77.00000    -.27946  -77.00000    -.32244  -77.00000     .73198    -.50074    -.15237     .02624
     .12260    2.00    1.00     .00     .49937    -.09435    1.79649     .62365     .77521    1.20922    -.48935     .42595    -.97814   -1.35513    -.88779     .60044    -.94318    -.19871    1.85328    2.16994    1.42638     .83760     .33478    1.32263     .71013     .82986
    -.62144    2.00    1.00     .00     .49937    -.66286     .41264     .62365     .77521    -.33475    -.48935   -1.72453     .65101   -1.50656   -1.04607    -.00765   -1.78176  -77.00000   -1.05501  -77.00000    2.14649  -77.00000   -1.25401    -.13607   -1.01487   -2.38460
    -.62144    2.00    1.00     .00     .49937    -.09435     .41264     .62365     .77521     .43724     .37302     .42595     .79912     .76483     .53668   -1.22384     .73398  -77.00000    -.76418  -77.00000    -.32244  -77.00000     .33478    -.50074   -1.87738     .02624
    -.69584    2.00    1.00     .00     .49937    -.09435     .41264     .62365     .77521     .43724   -1.35172    -.64929    -.38572   -1.50656     .53668    -.61575     .31469     .24614    -.76418    -.93763    -.11669    -.92067     .73198     .59328   -1.87738     .02624
    -.32382    2.00    1.00     .00     .49937    -.09435    -.97121     .62365     .77521    1.20922     .37302     .42595    -.08951   -1.80941     .69495   -1.22384   -1.36247   -1.53325    1.36856     .56603    1.63213    1.14789     .73198     .95795     .71013     .82986
    -.77025    2.00    1.00    1.00    -.62723    -.09435    1.79649     .62365   -2.05586    1.20922    -.48935     .42595    1.09533     .76483     .22013   -1.22384     .73398     .24614    -.86112    -.93763    -.73393    -.92067    -.45961    1.32263     .71013     .82986
    -.47263    2.00    1.00     .00     .49937    -.09435     .41264     .62365     .77521     .43724    -.48935     .42595     .65101   -1.50656    -.57124    -.00765     .73398     .69099    -.95806    -.83739    -.21957     .11361     .33478     .22860    -.15237     .02624
    -.69584    2.00    1.00     .00     .49937    -.09435     .41264     .62365     .77521     .43724    -.48935     .42595    -.23762   -1.05228     .22013    -.00765    -.10460     .24614    -.08558    -.33617    -.32244    -.50696     .33478     .59328     .71013     .82986
    -.24942    2.00    1.00    1.00   -1.75382    -.09435     .41264     .62365   -2.05586     .43724    -.48935    -.64929    -.83004    -.59800    -.88779     .60044    -.52389    -.19871    -.95806    -.93763    -.42531   -1.02410    -.06242    1.32263     .71013     .82986
    1.23866    2.00    1.00     .00     .49937    -.09435    -.97121     .62365    -.64032     .43724    -.48935   -2.79977     .20670     .61341    1.01150    -.91979    1.15327    1.13584    -.76418    -.73714     .08905    -.40353   -1.65120     .95795     .71013     .02624
    -.47263    2.00    1.00    1.00   -1.75382    -.66286     .41264     .62365   -1.34809     .43724    -.48935     .42595    -.83004   -2.11226   -1.83744     .90449   -1.36247  -77.00000     .59302  -77.00000    1.22064  -77.00000   -1.65120    -.13607   -1.01487   -2.38460
    -.32382    2.00    1.00     .00     .49937    -.09435     .41264     .62365     .77521     .43724    1.23538     .42595    -.08951     .61341     .53668    -.91979     .31469     .24614    -.37641    -.43641    -.83680    -.61039    -.06242     .22860    -.15237     .02624
    -.62144  -77.00  -77.00     .00   -1.75382     .47416    -.97121   -1.21096   -2.05586    -.33475   -2.21408   -1.72453     .20670     .15913     .53668    -.31170    1.57256  -77.00000   -1.05501  -77.00000   -1.04254  -77.00000    1.92357   -3.05346   -4.46489     .82986
   -1.06786  -77.00  -77.00     .00     .49937     .47416    -.97121     .01211     .06744    1.98120     .37302     .42595    -.68193     .15913    -.41297     .60044    -.94318  -77.00000    1.56245  -77.00000    2.04361  -77.00000    -.85681     .22860     .71013     .82986
     .56902    2.00    1.00     .00   -2.88042     .47416   -2.35506   -1.21096   -1.34809   -1.10673    -.48935   -1.72453    -.97814     .00770   -1.20434     .29640    -.94318  -77.00000    1.07774  -77.00000    1.11777  -77.00000     .33478   -1.59477     .71013   -2.38460
    -.84465  -77.00    1.00     .00   -1.75382     .47416   -2.35506   -1.21096     .06744   -1.10673    -.48935   -1.72453    -.53383     .76483    1.16977   -1.22384    1.57256     .69099   -1.05501    -.93763   -1.45403    -.81724     .73198   -1.23009   -4.46489     .82986
     .04820    2.00    1.00     .00     .49937     .47416    -.97121    -.59942     .77521     .43724    1.23538     .42595     .65101   -1.35513     .53668    -.00765     .31469     .69099     .01137     .16506     .19192     .52732    1.12917    -.50074     .71013     .02624
    1.53627  -77.00     .00     .00     .49937     .47416    -.97121    -.59942     .77521   -1.10673    -.48935   -1.72453   -1.86677   -1.05228     .22013    -.91979   -1.36247   -2.42295    1.27162    2.27018    1.52926    2.28559    -.45961    1.32263     .71013     .82986
     .34581    2.00    1.00    1.00     .49937     .47416     .41264    -.59942   -2.05586     .43724    1.23538     .42595    1.09533    1.37054    1.01150   -1.22384     .73398     .69099    -.76418    -.83739   -1.14541    -.92067     .33478     .22860     .71013     .02624
    -.10061    2.00    1.00     .00   -2.88042     .47416   -2.35506   -1.21096   -1.34809   -1.10673    -.48935   -1.72453    -.83004    -.90086    -.72952    -.31170   -1.78176  -77.00000     .10831  -77.00000    1.22064  -77.00000    -.45961    -.13607   -1.01487    -.77737
   -1.14227  -77.00  -77.00     .00     .49937     .47416     .41264    -.59942     .77521    -.33475   -1.35172   -1.72453     .20670     .31055     .53668     .60044    1.57256  -77.00000    -.47335  -77.00000     .50054  -77.00000    -.45961    -.13607     .71013     .82986
   -1.06786    1.00    1.00     .00     .49937     .47416   -2.35506    -.59942    -.64032   -1.10673    -.48935     .42595   -2.01488   -1.65799   -2.78708     .60044   -1.36247  -77.00000    1.75634  -77.00000    1.22064  -77.00000   -1.25401   -1.95944   -1.87738    -.77737
    -.54704    2.00    1.00     .00     .49937     .47416    -.97121   -1.21096     .77521   -1.10673    -.48935     .42595     .79912     .31055    1.16977    -.00765     .31469   -1.08840    -.66723     .66628     .29479    1.14789    1.12917    -.13607     .71013    -.77737
    -.99346    1.00    1.00     .00     .49937     .47416    -.97121   -1.21096     .77521   -1.10673     .37302     .42595    -.38572    -.29515     .37840    -.31170    1.15327     .69099    -.86112    -.73714    -.63105   -1.12753    -.06242   -1.23009   -1.01487     .82986
    1.68508    1.00    1.00     .00   -1.75382     .47416    -.97121   -1.21096    -.64032   -1.10673    -.48935   -1.72453     .79912    1.67339    1.16977    -.91979     .31469  -77.00000     .68996  -77.00000    -.01382  -77.00000    -.45961   -1.59477   -1.01487   -3.99183
     .94104    1.00    1.00     .00     .49937     .47416    1.79649    -.59942     .77521   -1.10673    -.48935     .42595    1.39154     .91626     .53668    -.91979     .73398  -77.00000   -1.05501  -77.00000    -.32244  -77.00000    1.12917    -.13607     .71013     .02624
    -.32382    1.00    1.00    1.00   -1.75382     .47416   -2.35506     .01211   -1.34809     .43724    -.48935   -1.72453    -.68193    -.44658    -.41297     .90449     .73398  -77.00000     .88385  -77.00000    -.32244  -77.00000   -1.25401    -.86542    -.15237     .02624
    2.05710    1.00    1.00    1.00    -.62723     .47416     .41264     .01211     .77521   -1.10673    1.23538     .42595     .79912     .00770    -.25470     .29640    -.10460  -77.00000    -.27946  -77.00000    -.42531  -77.00000     .33478   -1.23009     .71013     .02624
     .04820    1.00    1.00     .00     .49937     .47416     .41264    -.59942     .77521    1.98120     .37302     .42595     .35480     .00770    -.88779    -.31170    1.57256  -77.00000    -.86112  -77.00000   -1.24829  -77.00000    1.12917    -.86542     .71013     .82986
    1.08985    2.00    1.00     .00     .49937     .47416    1.79649     .01211     .77521    1.98120    1.23538     .42595     .79912    1.21911     .53668   -1.52789    1.15327  -77.00000    -.47335  -77.00000    -.73393  -77.00000    1.52637   -1.23009   -1.87738     .02624
    1.68508    1.00    1.00    1.00   -1.75382     .47416   -2.35506   -1.21096   -2.05586     .43724    -.48935   -1.72453     .20670    -.74943    -.88779    1.81663   -1.36247   -2.42295    1.07774    1.06725    1.22064    1.35474    -.06242    -.86542    -.15237    -.77737
    1.23866    2.00    1.00     .00   -1.75382     .47416    -.97121   -1.21096   -1.34809     .43724    -.48935   -1.72453    -.08951    -.14373   -1.99571    -.31170     .31469  -77.00000    -.47335  -77.00000     .08905  -77.00000     .33478    -.86542   -1.87738   -1.58099
     .86664    1.00    1.00     .00     .49937     .47416     .41264    -.59942     .77521   -1.10673    -.48935   -3.87501   -1.12625    1.06768    -.09642   -1.52789    -.94318    -.64355    -.76418    -.83739    -.93967    -.81724    1.92357   -1.59477     .71013     .02624
    1.31306  -77.00  -77.00     .00     .49937     .47416     .41264    -.59942     .77521   -1.10673    -.48935   -2.79977     .35480     .31055    1.16977   -1.52789     .73398     .69099    -.18252    -.63690   -1.14541   -1.12753   -1.65120   -1.59477   -1.01487   -3.99183
    1.08985    3.00     .00     .00     .49937     .47416     .41264   -1.21096     .77521    1.98120    1.23538   -3.87501    1.09533    1.82481    1.48632   -1.52789    1.15327    -.19871    -.86112    -.83739   -1.35116   -1.43781     .33478     .22860     .71013     .82986
    -.69584    3.00     .00    1.00     .49937     .47416    1.79649     .01211   -1.34809     .43724    1.23538     .42595     .05859    1.37054    -.09642     .29640     .73398     .69099    -.86112    -.83739    -.52818    -.71381   -2.04840    -.86542     .71013     .82986
     .86664  -77.00     .00     .00     .49937     .47416    -.97121   -1.21096   -1.34809   -1.10673    -.48935     .42595     .05859    -.59800    -.41297    1.20854     .31469  -77.00000    1.95022  -77.00000    1.01490  -77.00000    1.52637   -2.32412     .71013     .82986
     .94104    2.00    1.00     .00     .49937     .47416    -.97121    -.59942     .77521   -1.10673     .37302    -.64929    -.23762     .31055    1.48632   -1.22384    -.10460    -.64355    -.57029     .26530    -.73393     .11361     .33478     .22860   -1.87738    -.77737
     .19700    2.00    1.00     .00     .49937     .47416    1.79649     .01211     .77521    1.98120   -1.35172   -1.72453     .79912     .91626    1.48632   -1.52789     .73398    1.13584     .20525    1.16750     .39766     .21704    -.45961     .59328     .71013     .82986
    1.46187    3.00     .00    1.00   -1.75382     .47416    -.97121   -1.21096    -.64032   -1.10673     .37302     .42595    -.68193    -.14373    -.25470    1.20854   -1.36247  -77.00000     .68996  -77.00000     .50054  -77.00000    1.52637   -2.32412   -2.73988   -3.18821
    2.50352    1.00    1.00    1.00     .49937     .47416    -.97121   -1.21096    -.64032   -1.10673    -.48935   -1.72453     .79912     .91626    -.88779     .29640     .73398     .69099    -.47335    -.53665     .50054     .11361    -.45961    -.13607    -.15237     .02624
    1.23866  -77.00  -77.00     .00     .49937     .47416     .41264     .01211     .77521   -1.10673    1.23538     .42595    -.23762   -1.05228     .06185     .90449   -1.36247   -1.97810    1.75634    2.47067    1.63213    1.66503     .33478   -1.95944   -2.73988   -3.99183
    1.90829    2.00    1.00     .00     .49937     .47416    -.97121   -1.21096     .77521    -.33475    -.48935   -1.72453    -.08951     .76483     .53668   -1.52789     .31469   -1.08840    -.86112    -.73714   -1.35116   -1.33438    -.06242   -1.95944    -.15237    -.77737
    1.23866    1.00    1.00     .00     .49937     .47416     .41264     .01211     .06744   -1.10673    1.23538     .42595    1.09533     .61341    1.16977   -1.22384     .73398    -.64355    -.95806    -.63690    -.93967     .01018    -.45961    1.32263     .71013     .02624
    -.24942    3.00     .00     .00     .49937     .47416    -.97121     .01211     .77521   -1.10673    1.23538     .42595   -2.16298   -1.96084   -1.36262    1.81663    -.10460   -2.42295    1.27162    2.57091    1.42638    1.97531    -.45961    -.86542   -1.01487    -.77737
    -.77025    2.00    1.00    1.00   -1.75382     .47416    -.97121     .01211   -2.05586   -1.10673    -.48935     .42595    -.08951    -.29515   -1.36262     .29640    -.10460  -77.00000    1.56245  -77.00000     .50054  -77.00000     .33478     .95795     .71013     .82986
     .56902  -77.00     .00     .00     .49937     .47416    -.97121    -.59942     .77521   -1.10673    -.48935    -.64929   -2.60730   -1.96084   -3.26191    1.20854   -2.20105    -.19871    2.33799     .16506    1.63213    1.04446    1.52637   -1.59477    -.15237     .82986
    -.47263    2.00    1.00    1.00     .49937     .47416    1.79649     .01211   -1.34809    -.33475    1.23538     .42595     .50291     .00770   -1.36262    1.51259    -.10460   -1.53325     .01137     .16506     .08905     .83760     .73198    -.13607     .71013     .82986
    -.32382    2.00    1.00     .00     .49937     .47416     .41264     .01211     .77521    -.33475    1.23538     .42595    -.08951    -.29515     .69495     .29640     .31469  -77.00000    -.76418  -77.00000    -.42531  -77.00000    -.06242     .95795     .71013     .02624
    -.39823    2.00    1.00    1.00     .49937     .47416    1.79649    -.59942   -2.05586    1.98120    1.23538     .42595     .50291    -.14373   -1.20434     .29640     .73398  -77.00000    -.95806  -77.00000   -1.04254  -77.00000    -.45961     .59328    -.15237     .02624
     .12260    2.00    1.00     .00     .49937     .47416   -2.35506   -1.21096     .77521    -.33475   -1.35172   -3.87501    1.83585     .46198    1.48632   -1.52789    1.57256    1.58069    -.57029    -.83739    -.83680   -1.12753   -2.44560    1.32263     .71013     .82986
     .86664    2.00    1.00     .00     .49937     .47416     .41264    -.59942     .77521   -1.10673    -.48935     .42595    -.38572    -.29515    1.01150    -.00765    -.94318    -.64355     .78691    -.23592    -.32244    -.50696     .33478   -1.95944    -.15237   -2.38460
    1.08985    2.00    1.00    1.00    -.62723     .47416    -.97121     .01211   -2.05586   -1.10673     .37302     .42595    -.53383    -.14373    -.41297     .90449    -.94318   -1.08840     .20525     .76652     .80915     .73418     .33478    1.32263     .71013     .82986
    -.54704    2.00    1.00     .00     .49937     .47416     .41264   -1.21096     .77521     .43724    -.48935     .42595    -.08951     .61341     .69495   -1.22384     .31469  -77.00000    -.57029  -77.00000   -1.04254  -77.00000     .73198     .59328     .71013     .82986
    -.10061    2.00    1.00     .00     .49937     .47416     .41264    -.59942     .77521     .43724    -.48935     .42595    -.97814     .15913     .53668    -.00765    -.94318   -1.08840   -1.05501    -.93763   -1.04254   -1.12753     .73198    -.13607     .71013     .02624
    2.05710    3.00     .00     .00    -.62723     .47416    -.97121     .01211     .06744   -1.10673    -.48935   -3.87501    -.53383     .15913   -1.99571     .90449   -2.20105  -77.00000     .98079  -77.00000     .91202  -77.00000     .73198    -.13607     .71013   -1.58099
     .42021    1.00    1.00     .00     .49937     .47416     .41264     .01211     .77521   -1.10673    -.48935     .42595     .79912    1.06768   -1.52089    2.12068     .31469  -77.00000    -.66723  -77.00000    -.32244  -77.00000   -2.44560     .22860     .71013     .82986
    -.91905    3.00    1.00     .00     .49937     .47416     .41264   -1.21096     .77521     .43724    -.48935     .42595    1.24343    -.14373    1.32805   -1.52789     .73398  -77.00000    -.95806  -77.00000    -.73393  -77.00000    -.06242   -1.59477   -3.60238    -.77737
    -.39823    3.00     .00     .00     .49937     .47416     .41264   -1.21096     .77521    -.33475   -1.35172     .42595    -.83004    -.29515    -.57124    1.51259   -1.36247  -77.00000     .88385  -77.00000    -.11669  -77.00000    -.45961    -.13607   -1.01487     .02624
   -1.06786    2.00    1.00     .00     .49937     .47416     .41264    -.59942     .77521    -.33475     .37302     .42595    -.23762    -.29515     .53668    -.00765    -.94318     .24614    -.37641    -.13568    -.63105    -.92067    -.85681     .59328     .71013     .82986
    1.16425    1.00    1.00     .00     .49937     .47416     .41264   -1.21096     .77521   -1.10673    1.23538     .42595     .50291    1.06768     .37840   -1.52789     .73398  -77.00000    -.57029  -77.00000   -1.45403  -77.00000     .73198   -1.59477   -1.01487    -.77737
     .71783    1.00     .00     .00   -1.75382     .47416    1.79649   -1.21096   -1.34809   -1.10673    -.48935   -1.72453     .05859    1.06768    1.32805    -.91979     .73398   -1.08840   -1.05501    -.53665   -1.14541   -1.23095    -.45961     .22860     .71013     .82986
    2.50352  -77.00     .00     .00     .49937     .47416    -.97121   -1.21096     .77521    -.33475    1.23538     .42595    -.53383    -.29515     .22013     .60044    -.94318    1.58069     .10831    -.63690     .08905   -1.43781    1.92357    -.13607     .71013    -.77737
    -.32382    2.00    1.00     .00     .49937     .47416     .41264     .01211   -2.05586    1.20922    -.48935     .42595    1.09533    1.82481    1.32805   -1.22384    1.57256     .69099    -.47335    -.93763   -1.14541   -1.33438    -.06242    1.32263     .71013     .82986
    -.84465    3.00     .00     .00   -1.75382     .47416    -.97121    -.59942     .06744    -.33475    -.48935     .42595     .65101     .00770     .53668    1.20854    -.52389   -1.08840     .49608     .26530     .39766     .42389    1.52637     .95795     .71013     .82986
     .04820  -77.00  -77.00    1.00    -.62723     .47416    -.97121    -.59942    -.64032    -.33475     .37302     .42595    -.53383    -.74943   -1.52089    -.00765   -1.78176   -1.97810    2.72576    2.47067    2.55797    2.07874   -1.65120     .22860     .71013     .02624
    -.91905    1.00    1.00    1.00     .49937     .47416    -.97121   -1.21096   -1.34809   -1.10673    -.48935    -.64929    -.83004     .91626    -.57124    -.31170     .31469  -77.00000    1.85328  -77.00000    1.32351  -77.00000   -2.44560     .95795     .71013     .82986
    -.39823    2.00    1.00    1.00     .49937     .47416     .41264   -1.21096   -2.05586    1.20922     .37302     .42595    -.38572    -.29515    1.01150    -.31170     .31469     .69099    -.95806    -.53665    -.63105    -.92067    1.92357   -1.59477     .71013    -.77737
    1.46187  -77.00  -77.00     .00     .49937     .47416     .41264    -.59942    -.64032   -1.10673    1.23538     .42595    1.09533    -.59800    -.09642    -.61575     .31469    -.64355    -.66723    -.83739    -.01382     .32046     .73198    -.86542    -.15237    -.77737
    1.75948  -77.00     .00     .00     .49937     .47416   -2.35506   -1.21096     .77521   -1.10673     .37302   -1.72453    1.68775     .61341    1.01150   -1.52789    1.15327    1.13584   -1.05501    -.93763   -1.45403   -1.43781    1.52637    -.86542   -1.87738   -1.58099
    2.50352  -77.00     .00     .00     .49937     .47416    -.97121   -1.21096     .77521    -.33475    1.23538   -3.87501    1.39154    -.29515    1.16977    -.31170    1.57256    1.58069   -1.05501    -.93763   -1.45403   -1.43781     .33478    1.32263    -.15237   -3.99183
    1.01545    2.00    1.00     .00     .49937     .47416    -.97121    -.59942     .77521    -.33475    1.23538     .42595    -.08951    -.14373    -.25470    -.00765    -.52389    -.19871    -.08558     .46579     .60341    1.25132    -.45961     .22860    -.15237     .02624
     .71783    2.00    1.00    1.00     .49937     .47416    -.97121     .01211    -.64032     .43724    -.48935     .42595     .05859    -.14373   -1.04607    -.00765     .31469  -77.00000    -.76418  -77.00000    -.21957  -77.00000    -.45961     .59328     .71013     .02624
   -1.43988    2.00    1.00     .00     .49937     .47416    1.79649     .01211    -.64032    1.98120    -.48935     .42595    -.68193   -1.65799     .22013    -.00765     .31469  -77.00000    -.95806  -77.00000    -.93967  -77.00000    -.45961    1.32263     .71013     .82986
    1.38747    1.00    1.00     .00     .49937     .47416     .41264    -.59942     .77521    1.98120    1.23538     .42595    -.23762    1.21911    1.48632   -1.22384    1.57256     .69099     .10831     .46579    -.83680    -.81724    1.12917     .59328     .71013     .02624
     .56902    2.00    1.00     .00     .49937     .47416    1.79649     .01211     .77521     .43724    1.23538     .42595    -.68193   -1.05228    -.72952    -.31170     .73398     .69099     .68996     .36554     .60341     .32046    1.92357     .59328     .71013     .02624
     .86664    1.00    1.00     .00     .49937     .47416    1.79649     .01211     .77521   -1.10673   -2.21408     .42595     .65101     .15913    -.09642    -.31170    -.52389    -.19871    -.66723    -.63690    -.01382     .01018    -.06242     .59328     .71013     .02624
    1.68508    2.00    1.00     .00     .49937     .47416    -.97121   -1.21096     .77521    -.33475   -1.35172     .42595     .35480     .76483    -.09642    -.91979     .31469    -.19871    -.66723    -.53665   -1.14541   -1.12753   -1.65120     .59328    -.15237     .02624
    -.84465    1.00    1.00    1.00   -1.75382     .47416   -2.35506   -1.21096    -.64032    -.33475    -.48935     .42595    -.38572     .61341    -.72952    -.00765     .73398  -77.00000    -.86112  -77.00000   -1.04254  -77.00000    -.85681    -.50074     .71013     .82986
     .12260    2.00    1.00    1.00     .49937     .47416     .41264   -1.21096     .06744     .43724    1.23538     .42595     .65101     .00770    1.16977   -1.22384     .73398   -1.53325   -1.05501    -.43641   -1.14541    -.50696    1.92357    1.32263     .71013     .82986
    -.47263    1.00    1.00     .00     .49937     .47416     .41264     .01211     .77521    -.33475    1.23538     .42595     .65101     .31055     .53668   -1.22384    -.10460   -1.08840     .30219    1.16750    -.21957    1.35474    1.12917     .59328     .71013     .02624
   -1.21667  -77.00    1.00     .00     .49937     .47416     .41264     .01211     .77521   -1.10673    1.23538     .42595     .94722     .76483     .37840    -.00765    1.15327     .69099    -.27946     .26530     .19192     .32046     .33478    -.13607   -2.73988     .02624
   -1.14227    3.00    1.00     .00     .49937     .47416    -.97121     .01211     .77521    -.33475   -1.35172     .42595     .05859    -.29515     .06185    -.00765    -.52389     .69099    -.27946     .76652     .80915     .32046     .33478     .59328   -1.01487     .02624
    -.84465  -77.00    1.00     .00     .49937     .47416    -.97121     .01211     .77521   -1.10673   -2.21408   -2.79977    1.09533     .61341    1.16977   -1.22384     .73398     .69099    -.86112    -.73714   -1.14541    -.92067   -1.25401     .59328   -2.73988     .82986
   -1.06786    1.00    1.00     .00     .49937     .47416     .41264     .01211     .77521    1.20922     .37302     .42595    -.08951    -.59800     .85322    -.00765   -1.36247     .24614    -.57029     .06481     .08905    -.30010    1.92357   -1.23009   -1.01487   -1.58099
    -.84465    3.00    1.00     .00     .49937     .47416    -.97121    -.59942     .77521    -.33475    -.48935     .42595   -1.57056   -1.65799   -1.04607    1.20854    -.94318    -.64355    -.47335     .46579     .91202    1.25132   -2.84279    -.13607     .71013     .02624
    -.10061    1.00    1.00     .00     .49937     .47416     .41264     .01211     .77521     .43724     .37302     .42595    -.08951   -2.26369   -1.36262    -.00765    -.94318     .69099    -.47335    -.23592     .80915     .32046    -.85681     .95795   -1.87738    -.77737
   -1.29107    1.00    1.00     .00     .49937     .47416    -.97121   -1.21096   -2.05586    1.20922   -2.21408     .42595    -.08951     .31055    -.25470     .90449    -.10460    -.19871     .78691    -.43641    -.73393    -.50696    -.85681    -.50074   -1.01487    -.77737
    -.99346  -77.00    1.00     .00     .49937     .47416    -.97121   -1.21096     .77521     .43724   -1.35172    -.64929    1.24343    -.59800     .53668    -.91979    1.15327     .69099   -1.05501    -.93763   -1.04254   -1.23095    -.85681     .22860     .71013     .82986
   -1.06786  -77.00    1.00     .00     .49937     .47416     .41264     .01211     .77521     .43724    -.48935     .42595    -.97814     .31055    -.88779    -.00765    -.94318    -.19871    -.57029    -.53665     .39766    -.09325     .73198     .22860     .71013     .02624
    -.91905    3.00    1.00     .00     .49937     .47416     .41264     .01211     .77521    -.33475    -.48935     .42595   -1.27435   -1.05228    -.09642    -.00765    -.94318   -1.53325     .98079    1.56847    1.22064    1.35474     .33478   -1.59477     .71013     .02624
    -.99346    2.00    1.00     .00     .49937     .47416     .41264     .01211     .77521    -.33475   -1.35172     .42595    -.08951     .76483     .69495    -.61575    1.15327  -77.00000    -.76418  -77.00000    -.63105  -77.00000    1.52637     .59328     .71013     .82986
    -.91905    1.00    1.00     .00     .49937     .47416     .41264     .01211     .77521     .43724    -.48935     .42595     .35480     .91626    -.41297    -.00765    1.15327  -77.00000     .39914  -77.00000     .08905  -77.00000     .73198    -.50074     .71013     .82986
   -1.14227  -77.00    1.00     .00     .49937     .47416     .41264     .01211   -1.34809   -1.10673    -.48935     .42595    1.09533     .31055     .37840    -.61575     .73398    1.13584    -.47335    -.43641    -.73393    -.40353     .33478    -.13607     .71013     .82986
   -1.14227  -77.00    1.00     .00     .49937     .47416     .41264   -1.21096   -1.34809    1.98120    -.48935     .42595   -3.19972   -2.26369     .53668    -.31170     .31469     .24614     .01137    -.83739     .80915     .32046    1.12917    -.13607     .71013     .82986
    -.47263    2.00    1.00     .00     .49937     .47416     .41264   -1.21096     .77521     .43724    -.48935     .42595     .35480     .15913   -1.83744    1.51259     .73398   -1.53325     .68996    2.06969     .91202    2.18217    1.12917     .95795     .71013     .82986
    -.02621  -77.00  -77.00    1.00     .49937     .47416    -.97121   -1.21096   -1.34809   -1.10673    -.48935   -3.87501    -.08951     .15913     .06185    -.00765     .73398    -.19871     .68996    -.43641    -.01382    -.92067    -.85681    -.50074     .71013   -3.18821
     .19700    2.00    1.00     .00     .49937     .47416     .41264     .01211     .77521    -.33475     .37302     .42595    -.68193    -.44658    1.48632   -1.52789     .73398    1.13584    -.18252    -.63690    -.93967    -.61039     .33478     .59328   -1.01487     .02624
    -.62144    2.00    1.00     .00     .49937     .47416     .41264    -.59942     .77521   -1.10673    -.48935     .42595    -.68193    -.90086     .37840   -1.52789    -.10460     .24614     .49608    -.83739    1.52926    -.30010   -2.04840    -.50074     .71013     .02624
   -1.21667  -77.00    1.00    1.00     .49937     .47416     .41264     .01211   -2.05586    1.20922    -.48935     .42595     .20670    -.44658    -.57124     .60044     .31469    -.19871    -.08558     .66628     .80915    1.45817    -.45961     .22860   -2.73988     .82986
   -1.21667  -77.00    1.00     .00     .49937     .47416    -.97121    -.59942     .77521   -1.10673    -.48935   -3.87501    1.09533   -1.65799     .53668    -.31170    -.10460    1.13584    -.76418    -.53665     .19192    -.92067   -2.44560    -.13607    -.15237     .82986
   -1.06786  -77.00    1.00     .00     .49937     .47416     .41264    -.59942     .77521   -1.10673    -.48935     .42595    1.24343    -.29515     .37840    -.00765    1.15327    -.19871    -.18252    -.73714     .19192     .01018    -.06242    -.13607    -.15237     .02624
   -1.14227    2.00    1.00     .00     .49937     .47416    1.79649     .01211     .77521    1.98120    -.48935     .42595    -.53383    -.29515     .69495     .29640     .31469    1.13584    -.76418    -.23592    -.52818    -.81724    1.52637    1.32263    -.15237     .82986
    -.39823    1.00    1.00     .00   -1.75382     .47416     .41264     .01211     .77521     .43724    -.48935   -1.72453    -.83004    -.29515    -.72952    -.31170    -.10460    -.19871     .30219    -.63690    -.73393    -.50696    -.45961   -1.23009    -.15237     .02624
    1.23866  -77.00  -77.00    1.00     .49937     .47416     .41264   -1.21096     .77521   -1.10673    1.23538     .42595     .20670     .00770   -1.04607    1.20854    -.94318     .69099    -.37641    -.73714     .19192    -.61039    -.06242    -.86542    -.15237    -.77737
    1.16425    2.00    1.00    1.00     .49937     .47416     .41264   -1.21096    -.64032    -.33475     .37302     .42595     .65101    1.06768     .53668   -1.52789    1.15327  -77.00000   -1.05501  -77.00000    -.52818  -77.00000    1.92357   -1.23009     .71013    -.77737
     .04820    2.00    1.00     .00     .49937     .47416     .41264     .01211     .77521   -1.10673    -.48935     .42595    -.08951    -.14373     .22013    -.91979     .73398     .69099     .01137    -.53665   -1.24829   -1.12753    -.06242    -.13607   -1.01487    -.77737
   -1.06786    2.00    1.00     .00     .49937    -.66286     .41264    -.59942     .77521    -.33475   -1.35172     .42595    -.38572    1.06768     .37840    1.51259     .31469     .69099    1.85328     .36554    1.32351     .11361     .33478     .59328     .71013     .82986
  -77.00000  -77.00  -77.00     .00     .49937    -.66286     .41264   -1.21096     .77521     .43724    -.48935     .42595   -2.01488   -1.05228   -2.62881    2.12068   -2.20105     .24614    1.75634    1.36798    1.83787     .94103   -1.25401     .22860   -1.87738     .02624
  -77.00000  -77.00  -77.00     .00     .49937    -.09435     .41264     .01211     .77521    1.98120     .37302     .42595    -.08951   -1.20371    1.48632    -.91979    -.94318    -.19871    -.66723    -.43641    -.73393    -.40353    1.52637    1.32263     .71013     .82986
  -77.00000  -77.00  -77.00     .00   -1.75382    -.09435    -.97121   -1.21096   -1.34809     .43724    -.48935     .42595    1.98396    1.37054     .69495    -.61575     .73398  -77.00000    -.47335  -77.00000     .91202  -77.00000     .33478   -1.95944    -.15237     .02624
  -77.00000  -77.00  -77.00     .00     .49937   -1.23136    1.79649    -.59942    -.64032   -1.10673    -.48935     .42595    -.68193    1.37054    1.32805     .60044     .31469  -77.00000    -.66723  -77.00000    -.32244  -77.00000    1.12917   -2.32412   -1.87738    -.77737
  -77.00000  -77.00  -77.00     .00     .49937    -.66286    -.97121   -1.21096     .77521     .43724    -.48935     .42595    -.97814   -2.26369   -1.99571    1.81663   -1.36247  -77.00000    2.04716  -77.00000    1.42638  -77.00000     .73198    -.13607   -1.01487     .82986
  -77.00000  -77.00  -77.00     .00     .49937   -1.23136     .41264   -1.21096     .77521   -1.10673   -1.35172   -2.79977    1.09533     .31055    1.48632   -1.52789    1.15327  -77.00000    -.47335  -77.00000   -1.04254  -77.00000    1.92357     .59328     .71013     .02624
  -77.00000    2.00    1.00    1.00     .49937    -.66286    -.97121    -.59942     .77521    1.20922    1.23538     .42595    -.68193    -.14373     .37840    1.20854    1.15327  -77.00000    -.57029  -77.00000   -1.04254  -77.00000   -1.25401    -.86542   -1.87738   -2.38460
  -77.00000  -77.00  -77.00     .00    -.62723   -1.23136   -2.35506   -1.21096   -1.34809   -1.10673    -.48935     .42595     .94722     .00770    1.01150     .90449    -.94318  -77.00000     .01137  -77.00000    -.01382  -77.00000     .33478    -.13607     .71013     .82986
     .12260    2.00    1.00     .00     .49937    -.66286     .41264    -.59942     .77521    1.20922    -.48935   -1.72453   -1.71867    -.74943    -.88779    -.31170   -1.36247    -.19871    1.85328    3.07213    2.04361    1.97531    -.85681     .22860   -1.01487     .02624
   -1.51429  -77.00  -77.00     .00    -.62723   -1.23136     .41264   -1.21096    -.64032    -.33475     .37302     .42595    -.53383   -1.50656     .53668    1.20854     .31469    -.19871    -.18252    -.03543     .39766     .52732    -.06242    1.32263     .71013     .82986
    2.20591  -77.00  -77.00     .00    -.62723    -.66286    -.97121    -.59942    -.64032    1.98120    1.23538   -3.87501     .79912    1.06768     .22013   -1.52789     .73398  -77.00000   -1.05501  -77.00000   -1.14541  -77.00000   -1.25401    1.32263     .71013     .82986
   -1.51429  -77.00  -77.00     .00     .49937    -.66286     .41264   -1.21096   -2.05586    -.33475    -.48935     .42595   -1.12625    -.29515   -2.47054    1.51259     .73398   -1.08840    -.86112    -.83739    -.63105     .11361    -.85681    1.32263     .71013     .82986
   -1.36548  -77.00  -77.00     .00   -1.75382   -1.23136    -.97121   -1.21096    -.64032     .43724   -2.21408   -1.72453    -.38572     .91626   -1.36262     .60044     .31469  -77.00000   -1.05501  -77.00000     .08905  -77.00000    -.85681    1.32263     .71013     .82986
    1.08985  -77.00  -77.00     .00     .49937    -.66286    -.97121     .01211     .77521    -.33475     .37302     .42595   -1.71867   -1.05228     .06185    -.31170   -1.36247  -77.00000    2.82271  -77.00000    1.32351  -77.00000    -.06242    -.13607     .71013     .82986
    -.17502    2.00    1.00    1.00     .49937   -1.23136    1.79649    -.59942   -2.05586    -.33475    1.23538     .42595     .79912     .31055     .85322     .29640    -.10460   -1.08840    -.47335     .26530    -.42531    -.19667     .73198     .95795     .71013     .82986
    1.16425    2.00    1.00    1.00     .49937    -.66286     .41264     .01211   -1.34809   -1.10673    1.23538     .42595   -1.42246    -.74943   -1.04607    1.20854   -1.36247  -77.00000    -.47335  -77.00000    -.83680  -77.00000   -1.65120    -.50074    -.15237    -.77737
    -.10061  -77.00  -77.00     .00   -2.88042    -.09435    -.97121     .01211   -2.05586   -1.10673   -1.35172     .42595     .35480    -.44658   -1.20434     .29640   -1.36247   -1.97810     .39914     .36554    1.22064     .94103   -1.65120    -.50074   -1.01487    -.77737
   -1.51429  -77.00  -77.00     .00    -.62723   -1.23136    -.97121    -.59942   -2.05586    1.20922    1.23538     .42595     .35480    -.44658   -1.04607    1.81663    -.52389  -77.00000    -.76418  -77.00000    -.21957  -77.00000    -.45961    -.50074    -.15237     .82986
    -.84465    1.00    1.00     .00     .49937   -1.23136    -.97121   -1.21096     .77521     .43724    -.48935     .42595     .20670   -1.05228    1.48632   -1.52789    1.57256  -77.00000     .10831  -77.00000    -.32244  -77.00000   -1.25401     .59328   -1.01487     .82986
     .19700    2.00    1.00     .00     .49937    -.66286     .41264    -.59942     .77521     .43724     .37302     .42595    -.68193   -1.80941   -1.83744    1.20854     .73398    -.64355    1.65939    1.06725    1.01490     .52732    -.45961     .59328    -.15237     .02624
     .34581    2.00    1.00     .00     .49937   -1.23136    1.79649   -1.21096     .77521    1.20922     .37302     .42595   -2.75541   -3.47510   -2.62881    2.12068   -2.20105  -77.00000    1.27162  -77.00000    2.45510  -77.00000     .73198   -1.95944     .71013   -1.58099
  -77.00000    2.00    1.00     .00     .49937    -.66286     .41264     .01211    -.64032    -.33475    1.23538     .42595     .35480     .61341    -.41297    -.00765    -.94318  -77.00000    -.66723  -77.00000    1.01490  -77.00000     .73198   -1.23009     .71013    -.77737
     .79223    2.00    1.00     .00   -1.75382   -1.23136     .41264   -1.21096    -.64032     .43724     .37302   -1.72453    -.08951     .00770    -.09642     .29640     .73398     .69099    -.66723    -.93763    -.63105   -1.23095     .73198    -.13607   -1.01487     .02624
     .42021    2.00    1.00     .00     .49937   -1.23136    -.97121   -1.21096    -.64032   -1.10673    -.48935   -3.87501   -2.45919   -1.96084    -.41297    -.31170     .73398  -77.00000    1.17468  -77.00000    1.32351  -77.00000    1.12917    -.13607     .71013    -.77737
    1.23866    2.00    1.00     .00     .49937   -1.23136     .41264    -.59942     .77521     .43724    1.23538   -2.79977     .79912     .00770    1.16977   -1.22384   -1.78176     .24614     .88385     .56603    -.52818     .52732    -.45961     .22860   -1.87738    -.77737
    -.62144    2.00    1.00    1.00   -1.75382    -.09435    -.97121    -.59942     .06744     .43724     .37302     .42595     .35480   -1.05228    -.09642    -.31170    -.10460     .24614    -.37641    -.13568     .70628     .42389    -.85681    -.50074   -1.01487    -.77737
  -77.00000    3.00     .00     .00     .49937    -.09435     .41264   -1.21096     .77521     .43724    -.48935     .42595    -.83004   -1.65799     .06185    -.00765     .31469   -1.08840    1.27162     .26530     .50054     .21704     .33478   -1.59477     .71013   -1.58099
    2.42912  -77.00  -77.00  -77.00   -2.88042    -.09435   -2.35506     .01211   -1.34809   -1.10673   -1.35172   -1.72453     .94722     .61341     .53668     .29640    -.52389    -.64355    -.27946    -.83739    -.73393    -.61039    -.85681    -.13607     .71013     .02624
    -.84465  -77.00  -77.00     .00     .49937   -1.23136    -.97121   -1.21096    -.64032   -1.10673    1.23538    -.64929    -.68193   -1.05228     .53668    -.61575   -1.36247   -1.53325    -.27946    -.63690     .29479    -.92067    -.45961    -.13607   -1.01487    -.77737
     .27141    2.00    1.00     .00     .49937   -1.23136     .41264   -1.21096     .77521     .43724    -.48935     .42595   -1.57056    -.44658    -.41297    1.20854     .73398   -1.53325    3.11353    2.27018    2.24936    2.49245   -1.25401    -.86542    -.15237    -.77737
     .19700  -77.00  -77.00     .00     .49937   -1.23136     .41264   -1.21096     .77521   -1.10673   -1.35172     .42595     .50291    1.06768    1.32805    -.31170    1.15327  -77.00000    -.37641  -77.00000    -.83680  -77.00000    1.12917    -.50074     .71013     .02624
    -.62144    2.00    1.00     .00     .49937   -1.23136    -.97121   -1.21096   -2.05586    -.33475     .37302     .42595   -2.90351   -1.96084   -4.05328    2.12068   -2.20105  -77.00000     .39914  -77.00000    1.11777  -77.00000     .73198    1.32263     .71013     .82986
     .79223    2.00    1.00     .00     .49937   -1.23136    -.97121   -1.21096     .77521   -1.10673    -.48935   -3.87501    -.08951     .76483     .53668     .90449   -2.20105  -77.00000    -.76418  -77.00000    -.93967  -77.00000     .33478    1.32263     .71013     .82986
    -.62144  -77.00  -77.00     .00     .49937    -.66286    -.97121     .01211     .77521   -1.10673   -1.35172     .42595    1.09533    -.74943     .85322   -1.22384    1.15327  -77.00000    -.86112  -77.00000    -.83680  -77.00000    -.85681     .95795     .71013     .82986
    -.69584    2.00    1.00     .00   -4.00701   -1.23136     .41264    -.59942    -.64032     .43724    1.23538     .42595    1.68775     .61341    -.41297   -1.52789    1.57256  -77.00000   -1.05501  -77.00000   -1.45403  -77.00000    -.06242    1.32263     .71013     .82986
    1.31306  -77.00  -77.00    1.00     .49937   -1.23136    1.79649   -1.21096     .06744   -1.10673   -1.35172     .42595   -1.42246    -.74943   -1.67916    1.20854    -.52389    -.19871     .78691    2.16994    1.11777    1.14789    -.06242   -1.23009    -.15237     .02624
   -1.29107  -77.00  -77.00     .00     .49937    -.66286    -.97121   -1.21096     .06744     .43724    -.48935     .42595   -1.71867   -1.80941   -2.62881    1.51259    -.52389  -77.00000     .98079  -77.00000    1.83787  -77.00000    1.12917     .59328    -.15237     .02624
   -1.06786  -77.00  -77.00     .00     .49937    -.66286     .41264    -.59942     .06744    -.33475    1.23538     .42595    1.39154     .61341     .85322    -.00765    -.10460     .69099    -.76418    -.03543    -.93967    -.50696    1.12917     .59328     .71013     .82986
   -1.06786  -77.00  -77.00     .00     .49937    -.09435     .41264    -.59942     .77521     .43724    -.48935     .42595     .79912     .31055    1.32805   -1.52789     .73398  -77.00000    -.47335  -77.00000    -.73393  -77.00000    1.12917    1.32263     .71013     .82986
   -1.36548  -77.00  -77.00     .00     .49937    -.66286     .41264    -.59942     .77521    -.33475   -1.35172     .42595    1.24343     .31055     .69495    -.61575     .73398    1.58069     .10831    -.83739    -.52818   -1.23095    -.85681     .59328     .71013     .02624
    1.31306    1.00    1.00     .00   -1.75382    -.66286    -.97121    -.59942     .06744    -.33475    -.48935    -.64929     .50291     .31055     .53668     .60044     .31469     .69099    -.76418    -.73714    -.63105    -.81724    -.06242    -.13607   -1.01487    -.77737
    -.02621    2.00    1.00  -77.00   -1.75382    -.66286    -.97121    -.59942    -.64032     .43724    -.48935     .42595    -.83004    -.29515   -1.36262     .60044     .73398  -77.00000    -.08558  -77.00000    -.52818  -77.00000     .73198     .59328    -.15237     .82986
    1.01545    1.00    1.00     .00     .49937    -.09435    1.79649     .01211    -.64032    -.33475    1.23538     .42595    -.38572    1.06768    1.16977   -1.22384     .31469    1.13584    -.86112    -.13568   -1.04254    -.81724    -.45961    -.50074    -.15237     .02624
     .64343    3.00     .00     .00     .49937    -.66286     .41264    -.59942    -.64032     .43724    -.48935   -1.72453     .35480     .15913     .37840    -.00765     .31469  -77.00000    -.86112  -77.00000   -1.14541  -77.00000   -1.65120     .59328    -.15237     .02624
    -.77025    1.00    1.00     .00   -1.75382    -.09435    -.97121     .01211    -.64032     .43724    -.48935    -.64929    1.24343     .91626    1.16977   -1.52789    1.15327    1.13584   -1.05501    -.93763    -.52818   -1.02410    -.06242    1.32263     .71013     .82986
    -.99346  -77.00  -77.00     .00    -.62723    -.66286     .41264     .01211    -.64032    1.98120   -1.35172     .42595     .50291    -.14373    -.09642    -.31170   -1.36247  -77.00000    -.57029  -77.00000     .29479  -77.00000    1.52637   -1.23009   -1.87738     .02624
   -1.06786    2.00    1.00     .00     .49937   -1.23136     .41264     .01211     .77521    -.33475    -.48935     .42595     .20670     .00770     .22013     .29640    -.52389  -77.00000    -.95806  -77.00000    -.11669  -77.00000    -.45961    1.32263     .71013     .82986
    -.10061    1.00    1.00     .00     .49937    -.66286    -.97121    -.59942   -1.34809   -1.10673    1.23538     .42595     .65101     .31055    1.01150    -.91979    1.15327  -77.00000    -.86112  -77.00000    -.83680  -77.00000    -.45961     .59328     .71013     .82986
    1.01545  -77.00  -77.00     .00   -2.88042    -.66286    -.97121   -1.21096     .77521   -1.10673   -1.35172     .42595    -.08951     .15913    1.01150   -1.22384    1.15327  -77.00000   -1.05501  -77.00000    -.73393  -77.00000   -1.25401     .59328     .71013     .02624
    -.17502    3.00     .00     .00     .49937    -.66286    -.97121    -.59942    -.64032   -1.10673   -1.35172     .42595   -1.27435   -1.35513    -.72952   -1.22384    -.94318  -77.00000    -.66723  -77.00000    -.32244  -77.00000   -2.84279    -.50074    -.15237     .02624
    1.01545    2.00    1.00     .00     .49937    -.66286     .41264   -1.21096     .77521   -1.10673    1.23538     .42595     .79912    1.06768    -.25470   -1.22384     .73398     .69099   -1.05501    -.03543   -1.24829    -.19667   -1.65120    -.50074    -.15237   -1.58099
    -.32382    2.00    1.00     .00     .49937    -.66286    -.97121     .01211   -1.34809    1.20922    1.23538     .42595    1.24343     .76483    -.09642    -.91979     .31469  -77.00000    -.47335  -77.00000    -.73393  -77.00000    -.06242    1.32263     .71013     .82986
     .04820    1.00    1.00    1.00    -.62723   -1.23136     .41264   -1.21096     .77521     .43724   -1.35172     .42595    -.23762    -.44658    -.25470     .29640     .31469     .69099    -.86112    -.43641     .50054     .42389    1.52637     .59328     .71013     .02624
     .19700    1.00    1.00    1.00     .49937    -.09435     .41264     .01211   -1.34809    1.20922    1.23538     .42595    1.39154    1.67339     .22013   -1.22384     .73398     .69099    -.66723    -.13568    -.83680     .21704   -1.25401     .95795    -.15237     .82986
     .27141  -77.00     .00     .00   -1.75382   -1.23136    -.97121    -.59942     .06744   -1.10673     .37302     .42595    -.53383     .91626     .85322    -.31170     .31469     .24614     .30219     .26530    -.32244     .63075     .33478   -1.59477     .71013    -.77737
     .71783    2.00    1.00     .00    -.62723   -1.23136   -2.35506   -1.21096   -2.05586   -1.10673     .37302     .42595    1.24343    1.37054    1.01150    -.31170     .31469  -77.00000   -1.05501  -77.00000   -1.45403  -77.00000     .33478    -.13607   -1.87738     .82986
    -.54704    1.00    1.00     .00     .49937   -1.23136   -2.35506   -1.21096   -1.34809   -1.10673    -.48935     .42595     .35480     .31055    -.25470    -.91979     .31469    1.13584    -.57029    -.63690   -1.14541   -1.43781    -.06242     .59328   -1.87738     .82986
    1.46187    1.00    1.00     .00     .49937    -.09435   -2.35506   -1.21096   -2.05586   -1.10673    -.48935     .42595    -.38572    1.06768    -.41297     .60044   -1.78176   -1.97810     .30219     .36554     .91202    1.45817    1.12917     .22860   -1.01487     .02624
    -.84465    1.00    1.00     .00     .49937   -1.23136    1.79649     .01211     .77521   -1.10673    -.48935     .42595   -1.71867     .91626   -1.83744     .29640    -.10460     .69099    1.65939    2.16994     .80915     .83760     .73198    -.50074   -1.87738    -.77737
    -.32382    1.00    1.00     .00     .49937   -1.23136    -.97121   -1.21096     .77521     .43724    -.48935     .42595    -.97814    -.29515    -.41297     .29640     .31469  -77.00000    2.43493  -77.00000    1.52926  -77.00000     .33478    -.50074   -1.01487     .02624
    -.39823    2.00    1.00    1.00   -2.88042    -.66286    -.97121     .01211   -1.34809    -.33475   -2.21408   -2.79977     .20670     .31055    -.25470    -.91979     .31469  -77.00000    -.18252  -77.00000   -1.45403  -77.00000    -.85681    -.50074     .71013    -.77737
    -.10061    2.00    1.00     .00     .49937   -1.23136     .41264   -1.21096     .77521    1.98120    1.23538     .42595    -.23762    -.74943    -.57124     .90449     .31469     .69099     .30219    -.63690     .19192    -.71381    1.12917    1.32263     .71013     .82986
     .56902    2.00    1.00     .00     .49937    -.09435     .41264   -1.21096     .77521   -1.10673     .37302     .42595    -.97814    -.59800     .85322    -.61575    -.94318    -.64355   -1.05501    -.13568   -1.24829    -.61039    1.12917     .22860     .71013     .02624
    1.23866    2.00    1.00     .00     .49937    -.66286    -.97121    -.59942     .77521   -1.10673    -.48935     .42595    -.97814    -.29515     .06185    -.00765   -2.20105   -1.08840     .59302    1.76896    1.11777     .63075    -.06242    -.13607   -1.01487    -.77737
    2.35472    2.00    1.00     .00     .49937   -1.23136     .41264   -1.21096     .77521   -1.10673    1.23538     .42595     .79912     .31055     .69495    1.81663    -.52389     .69099    -.18252    -.23592     .60341    -.19667     .73198    -.50074     .71013    -.77737
     .04820    2.00    1.00     .00     .49937    -.09435    -.97121   -1.21096     .77521    -.33475   -1.35172     .42595    -.68193     .31055    -.72952    -.00765     .31469   -1.08840    -.86112    -.13568     .19192     .01018   -1.25401     .22860     .71013     .02624
    -.24942    2.00    1.00     .00    -.62723   -1.23136    -.97121   -1.21096     .77521     .43724    -.48935    -.64929    -.83004     .46198    -.72952     .29640     .31469     .24614    -.27946    -.33617     .29479    -.09325    -.06242    -.50074     .71013     .82986
    1.01545    2.00    1.00     .00     .49937   -1.23136    -.97121   -1.21096     .77521    -.33475    1.23538     .42595    1.09533    1.97624    1.48632   -1.52789    1.57256    1.58069    -.86112    -.93763   -1.45403   -1.43781    1.52637    -.86542     .71013     .82986
    1.46187    3.00     .00     .00     .49937    -.09435    -.97121    -.59942     .77521   -1.10673    1.23538     .42595    -.68193    -.29515     .53668     .29640    -.10460    -.19871    2.04716    1.96945     .91202    1.87188    1.12917   -1.23009   -1.01487     .02624
    -.54704    2.00    1.00     .00     .49937   -1.23136     .41264   -1.21096     .77521     .43724    1.23538     .42595     .35480    -.14373     .37840    -.61575   -1.36247     .69099    -.18252    -.63690    -.11669    -.50696     .73198    -.13607   -1.01487     .02624
    -.24942    2.00    1.00     .00     .49937   -1.23136    -.97121   -1.21096     .77521    1.98120    1.23538     .42595    -.53383    -.59800     .37840    -.00765     .73398     .69099    -.18252     .16506    -.21957     .42389   -1.25401    -.50074    -.15237    -.77737
     .56902    1.00    1.00     .00     .49937   -1.23136     .41264   -1.21096     .77521     .43724     .37302     .42595   -2.31109    -.74943    -.09642     .60044   -1.78176   -2.42295    3.40436    3.37286    1.73500    1.66503    -.06242    1.32263     .71013     .82986
    1.01545    1.00    1.00     .00     .49937    -.09435     .41264     .01211     .77521   -1.10673    1.23538     .42595    -.83004    -.14373    -.25470   -1.22384     .31469     .24614     .10831     .06481    -.63105    -.92067    -.45961    -.13607    -.15237   -1.58099
     .49462    3.00     .00     .00     .49937   -1.23136     .41264   -1.21096     .77521   -1.10673    1.23538     .42595    -.53383     .46198     .53668    -.31170    -.52389     .24614    -.27946    -.53665    -.11669    -.19667     .73198     .95795    -.15237     .82986
    -.02621    2.00    1.00     .00     .49937    -.09435    1.79649     .01211     .77521   -1.10673    1.23538     .42595     .35480    -.44658     .37840    -.91979     .31469     .24614    -.57029    -.73714    -.93967    -.30010    1.12917    -.13607    -.15237     .02624
    -.02621    1.00    1.00     .00   -1.75382    -.66286    -.97121    -.59942   -1.34809    1.20922    1.23538     .42595    -.83004    -.90086     .06185     .90449     .31469  -77.00000    1.46551  -77.00000    1.42638  -77.00000   -1.25401     .59328    -.15237     .82986
    1.23866    1.00    1.00     .00     .49937    -.66286     .41264     .01211     .77521   -1.10673    -.48935     .42595     .94722     .00770     .22013    -.61575     .31469     .69099    -.76418    -.93763    -.83680   -1.02410   -2.04840    -.13607    -.15237     .02624
    -.02621    2.00    1.00     .00     .49937   -1.23136     .41264   -1.21096     .77521    1.98120    1.23538     .42595    -.38572    1.21911     .53668    -.61575     .73398  -77.00000    -.76418  -77.00000    -.11669  -77.00000    1.12917    1.32263     .71013     .82986
    1.38747    1.00    1.00    1.00   -1.75382    -.09435     .41264    -.59942     .06744   -1.10673    -.48935   -3.87501    -.68193     .46198    -.57124     .90449    -.52389     .69099    -.76418    -.73714    -.01382    -.71381   -1.65120    1.32263     .71013     .82986
    1.38747    2.00    1.00     .00     .49937    -.66286    -.97121   -1.21096     .77521    1.20922     .37302     .42595    1.09533    1.06768     .53668   -1.52789    -.10460  -77.00000    -.95806  -77.00000   -1.35116  -77.00000    -.06242    1.32263     .71013     .82986
    -.69584    2.00    1.00     .00     .49937    -.66286     .41264    -.59942     .77521    1.20922    1.23538     .42595    1.09533    1.97624    1.48632    -.91979    1.15327  -77.00000   -1.05501  -77.00000   -1.04254  -77.00000     .73198    1.32263     .71013     .82986
    -.39823    1.00    1.00     .00   -2.88042   -1.23136    -.97121   -1.21096   -1.34809   -1.10673    -.48935    -.64929    -.23762    -.44658     .53668     .29640    -.94318  -77.00000    -.18252  -77.00000     .60341  -77.00000   -1.65120    -.13607    -.15237     .02624
    -.69584    2.00    1.00     .00     .49937   -1.23136    -.97121   -1.21096     .77521     .43724    -.48935     .42595    1.68775    1.21911    1.01150     .60044    1.15327     .69099    -.37641    -.93763    -.52818    -.09325    -.06242    1.32263     .71013     .82986
    1.23866    1.00    1.00     .00     .49937    -.09435     .41264     .01211     .77521   -1.10673   -1.35172     .42595    -.23762    1.67339    1.32805   -1.22384    -.52389    -.64355    -.57029    -.13568    -.63105    -.61039   -2.04840     .22860     .71013     .82986
    1.38747    1.00    1.00     .00     .49937    -.09435    -.97121     .01211     .77521   -1.10673    -.48935     .42595    -.38572    -.90086     .22013    -.00765   -1.36247    1.13584    -.18252    1.06725     .08905     .42389     .73198     .59328    -.15237     .02624
    1.08985    2.00    1.00     .00     .49937    -.66286   -2.35506   -1.21096     .77521   -1.10673    1.23538     .42595     .65101     .76483    1.01150    -.31170     .31469     .69099    -.66723    -.43641    -.42531    -.30010    -.45961     .59328     .71013     .82986
    -.24942  -77.00     .00     .00     .49937    -.09435     .41264     .01211     .77521   -1.10673    -.48935    -.64929     .65101    -.59800    -.57124     .90449   -1.36247   -1.53325    -.76418    1.26774     .29479    1.45817     .33478    -.13607    -.15237   -1.58099
     .71783  -77.00     .00     .00     .49937   -1.23136    -.97121   -1.21096     .77521   -1.10673   -2.21408     .42595    1.83585    1.37054     .85322   -1.52789     .31469     .69099    -.86112    -.93763   -1.45403   -1.02410    1.12917    1.32263     .71013     .82986
   -1.06786  -77.00     .00     .00     .49937   -1.23136    -.97121    -.59942     .77521   -1.10673   -1.35172     .42595    -.68193    -.74943    -.41297    1.20854   -1.36247  -77.00000    1.36856  -77.00000    2.14649  -77.00000    -.85681    1.32263     .71013     .82986
    -.32382  -77.00     .00     .00    -.62723    -.09435    -.97121     .01211     .06744     .43724    -.48935     .42595     .65101     .15913    -.72952    -.91979    -.94318   -1.97810     .01137    1.16750    -.01382    -.09325    1.12917    -.13607     .71013     .02624
    -.47263  -77.00     .00     .00     .49937    -.66286   -3.73891    -.59942     .77521   -1.10673     .37302   -1.72453   -1.12625   -1.65799    -.88779    1.81663    -.94318   -1.08840    1.07774    1.06725     .70628     .73418   -1.25401   -1.59477    -.15237   -2.38460
     .71783  -77.00     .00     .00     .49937    -.09435    -.97121     .01211   -2.05586    -.33475   -1.35172     .42595    1.09533    1.37054     .53668    -.61575    -.94318  -77.00000     .01137  -77.00000     .50054  -77.00000     .33478    1.32263     .71013     .82986
     .12260    1.00    1.00     .00   -2.88042    -.66286    -.97121    -.59942     .77521   -1.10673   -1.35172   -1.72453    -.97814   -1.05228    -.41297     .60044     .31469     .24614     .98079    -.63690     .60341     .11361   -2.04840    -.86542   -1.01487     .02624
    1.23866    2.00    1.00    1.00   -2.88042    -.66286    -.97121     .01211    -.64032    -.33475    -.48935   -1.72453     .50291    1.21911    1.16977    -.31170    1.15327    1.13584    -.57029     .06481    -.32244    -.61039    -.45961    -.13607     .71013     .02624
     .94104    2.00    1.00     .00     .49937   -1.23136     .41264   -1.21096     .77521   -1.10673    1.23538     .42595     .94722     .76483     .69495   -1.22384     .31469  -77.00000    -.57029  -77.00000   -1.04254  -77.00000    -.06242    1.32263     .71013     .82986
     .56902    1.00    1.00     .00     .49937   -1.23136    -.97121   -1.21096     .77521   -1.10673    -.48935     .42595   -2.60730   -1.80941   -1.04607    2.12068   -2.20105   -2.42295    2.43493    2.16994    2.86659    1.87188    1.12917     .95795    -.15237     .82986
     .27141    2.00    1.00     .00     .49937    -.66286     .41264    -.59942     .77521    1.98120     .37302     .42595   -1.42246    -.29515   -1.36262    1.20854   -1.36247  -77.00000    2.72576  -77.00000    -.21957  -77.00000     .73198    -.86542    -.15237     .02624
    -.24942    2.00    1.00    1.00   -2.88042   -1.23136   -2.35506   -1.21096   -1.34809    1.98120    -.48935     .42595     .20670    -.44658   -1.20434    1.20854    -.94318  -77.00000     .01137  -77.00000     .08905  -77.00000     .73198    -.50074     .71013     .02624
    -.84465    2.00    1.00     .00     .49937    -.09435    -.97121    -.59942     .77521    -.33475    -.48935     .42595   -1.57056   -1.20371    -.57124    1.20854   -1.36247  -77.00000     .88385  -77.00000    1.63213  -77.00000   -2.04840     .59328   -1.01487     .82986
    1.23866  -77.00  -77.00     .00   -1.75382   -1.23136    -.97121   -1.21096   -1.34809   -1.10673    -.48935     .42595    -.38572   -1.50656   -1.99571    1.81663   -2.20105   -1.53325    2.72576     .76652    2.14649     .32046    1.12917     .59328     .71013     .82986
   -1.14227    3.00     .00     .00   -2.88042    -.66286    -.97121   -1.21096    -.64032   -1.10673   -1.35172     .42595    -.38572     .00770   -1.04607    -.91979     .73398    1.13584    -.76418    -.43641     .08905    -.09325   -2.04840   -1.23009    -.15237     .02624
   -1.29107    1.00    1.00     .00     .49937    -.66286     .41264   -1.21096     .77521   -1.10673   -1.35172     .42595     .35480   -1.35513    -.41297    1.51259    -.10460    -.64355    3.40436    3.27262    2.35223    1.04446   -1.25401     .59328     .71013     .82986
   -1.21667    1.00    1.00     .00     .49937    -.66286     .41264     .01211   -1.34809    -.33475    -.48935     .42595     .05859    -.14373    -.57124    1.51259     .31469   -1.53325    -.66723     .26530    1.11777    1.14789    1.52637    -.13607     .71013    -.77737
    -.99346    3.00     .00    1.00     .49937    -.09435     .41264    -.59942     .77521    -.33475    -.48935     .42595   -2.16298   -1.50656   -1.52089    1.20854    -.94318   -1.08840     .20525    -.63690    1.01490     .63075    -.85681   -1.23009   -1.01487    -.77737
    -.99346    1.00    1.00     .00     .49937   -1.23136     .41264   -1.21096     .77521   -1.10673     .37302     .42595     .05859     .31055     .85322    -.61575    -.10460     .24614    1.95022     .96701     .70628    -.40353    1.52637    1.32263     .71013     .82986
    -.99346    2.00    1.00     .00     .49937    -.66286     .41264   -1.21096     .77521    1.20922    1.23538     .42595   -1.12625   -1.20371     .06185    -.91979    -.52389  -77.00000    -.27946  -77.00000     .50054  -77.00000     .73198    -.50074   -1.87738     .02624
   -1.14227    1.00    1.00     .00     .49937    -.09435     .41264   -1.21096     .77521    -.33475    1.23538     .42595   -1.86677   -1.20371    -.25470    -.31170    -.10460     .24614    1.36856    -.63690     .70628    -.09325    1.12917     .95795   -1.01487     .82986
   -1.36548    1.00    1.00    1.00     .49937    -.09435     .41264    -.59942    -.64032     .43724    -.48935     .42595     .35480    1.37054    -.25470    2.12068   -1.36247  -77.00000    -.86112  -77.00000     .50054  -77.00000    -.45961    -.13607    -.15237     .02624
    -.77025    1.00    1.00     .00     .49937    -.66286    -.97121    -.59942    -.64032   -1.10673    1.23538     .42595     .50291    1.06768   -1.20434    -.61575    -.94318   -1.08840     .98079    1.96945    -.42531    1.04446    1.12917    -.13607     .71013     .82986
   -1.06786    1.00    1.00    1.00     .49937    -.66286     .41264    -.59942    -.64032     .43724    -.48935     .42595     .79912     .15913     .69495    -.31170     .31469     .69099    -.57029    -.23592    -.52818    -.19667    -.45961   -1.95944     .71013     .82986
    -.99346    1.00    1.00    1.00     .49937    -.09435     .41264     .01211    -.64032   -1.10673    -.48935     .42595    1.68775    1.67339     .69495    -.00765    1.57256    1.13584    -.66723    -.73714     .08905    -.40353     .33478     .22860   -1.01487     .82986
    -.84465    3.00     .00     .00     .49937   -1.23136    -.97121   -1.21096     .77521   -1.10673   -1.35172     .42595     .65101     .31055     .85322    -.91979     .73398     .69099    -.76418    -.73714   -1.04254   -1.12753    1.12917     .59328    -.15237     .02624
    -.47263    1.00    1.00     .00     .49937   -1.23136    -.97121   -1.21096     .77521   -1.10673   -1.35172   -1.72453    1.83585    1.37054    1.01150    -.31170    1.15327    1.13584    -.66723    -.73714   -1.04254    -.92067    -.06242    -.13607     .71013     .82986
    -.69584    3.00     .00     .00    -.62723    -.09435    -.97121     .01211     .77521    1.20922    1.23538     .42595    1.09533    1.37054    -.72952     .90449    -.52389  -77.00000     .01137  -77.00000    -.01382  -77.00000    1.52637    -.13607   -1.01487     .82986
    -.77025    3.00     .00    1.00     .49937    -.66286    -.97121    -.59942   -1.34809   -1.10673    1.23538     .42595    -.08951    -.44658   -1.99571     .90449   -1.78176   -2.42295    1.17468    2.97189    1.52926    2.69931   -1.25401   -1.95944     .71013    -.77737
    1.46187    3.00     .00     .00     .49937    -.66286     .41264     .01211     .77521   -1.10673     .37302     .42595    -.68193     .15913     .37840    -.61575   -1.36247   -1.08840     .59302     .86676     .08905    1.14789     .73198   -1.95944    -.15237     .02624
    1.31306    2.00    1.00    1.00    -.62723    -.66286    -.97121   -1.21096   -2.05586     .43724     .37302    -.64929    1.39154    1.52196    1.01150    -.91979     .31469   -1.08840    -.95806    -.43641   -1.35116   -1.43781     .73198    -.13607    -.15237     .02624
    -.69584    2.00    1.00    1.00   -1.75382    -.66286    -.97121   -1.21096   -1.34809     .43724   -2.21408    -.64929     .50291    -.59800     .37840    1.51259   -1.78176   -1.97810    1.56245    3.27262    1.01490    3.31987     .73198     .95795     .71013     .82986
     .34581    1.00    1.00     .00     .49937    -.66286    -.97121    -.59942     .77521   -1.10673    1.23538     .42595   -2.16298   -1.20371   -1.04607     .90449   -1.36247  -77.00000    1.75634  -77.00000    1.63213  -77.00000   -1.25401    -.13607   -1.01487     .02624
    -.99346    2.00    1.00     .00     .49937   -1.23136    -.97121   -1.21096     .77521    1.98120    -.48935     .42595     .50291     .91626     .37840    1.20854     .31469     .24614    -.76418    -.63690    -.83680    -.81724     .73198     .59328     .71013     .82986
    -.99346    2.00    1.00     .00     .49937    -.09435    -.97121     .01211     .77521    1.98120    1.23538     .42595    1.09533    1.82481     .37840   -1.52789    1.15327     .24614    1.36856    -.13568     .29479    -.19667   -1.65120    -.13607     .71013     .02624
     .64343    3.00     .00     .00     .49937   -1.23136   -3.73891   -1.21096     .77521     .43724    1.23538     .42595     .20670     .76483     .37840    -.00765    -.52389   -2.42295    1.75634     .86676     .80915    1.14789    1.12917   -1.59477     .71013     .82986
     .79223  -77.00  -77.00     .00     .49937    -.66286     .41264    -.59942     .77521    -.33475    1.23538     .42595    -.53383     .15913    -.72952     .60044    1.15327     .69099     .10831     .46579     .80915     .63075    -.45961   -1.23009    -.15237    -.77737
     .27141    1.00    1.00     .00     .49937    -.66286    -.97121    -.59942     .77521   -1.10673    1.23538     .42595     .50291   -1.65799    -.09642    1.20854    -.52389  -77.00000     .98079  -77.00000    1.32351  -77.00000    -.06242    -.13607     .71013    -.77737
     .79223    2.00    1.00    1.00     .49937   -1.23136     .41264     .01211    -.64032    1.98120    -.48935     .42595    -.97814     .00770   -1.36262     .90449   -1.36247     .24614   -1.05501    -.93763   -1.14541   -1.33438    -.45961     .22860     .71013     .02624
    -.10061    2.00    1.00    1.00     .49937   -1.23136     .41264   -1.21096     .77521    1.20922     .37302     .42595   -1.86677    -.29515     .69495    -.31170    -.52389    1.58069     .39914    -.93763     .60341    -.09325    1.12917    1.32263     .71013     .82986
    1.38747    2.00    1.00     .00     .49937    -.66286    -.97121   -1.21096     .77521    -.33475    -.48935     .42595     .94722     .76483     .69495    -.31170     .73398     .69099    -.86112    -.63690    -.52818    -.50696    -.85681    -.13607    -.15237     .02624
    1.68508    2.00    1.00     .00     .49937    -.09435     .41264     .01211     .77521    1.98120    1.23538     .42595    1.09533    1.37054    1.48632   -1.52789    1.57256    1.58069    -.95806    -.93763   -1.24829   -1.33438    -.06242   -1.59477    -.15237     .02624
     .42021    1.00    1.00     .00     .49937    -.66286    1.79649   -1.21096     .77521   -1.10673    -.48935     .42595   -1.12625    -.29515   -1.04607   -1.22384     .73398   -1.08840    -.27946    -.53665     .08905     .01018    -.85681    -.13607    -.15237     .02624
    -.24942    1.00    1.00     .00     .49937   -1.23136    -.97121   -1.21096     .77521   -1.10673    -.48935     .42595   -2.16298    -.29515     .53668    -.00765   -1.36247  -77.00000    -.27946  -77.00000    -.63105  -77.00000     .33478    -.13607    -.15237    -.77737
     .79223    2.00    1.00     .00   -1.75382    -.66286    -.97121    -.59942     .77521   -1.10673    1.23538     .42595   -1.12625     .00770     .53668    -.00765     .31469     .69099    -.37641    -.23592   -1.14541    -.40353     .73198    -.13607    -.15237     .82986
    -.17502    2.00    1.00     .00     .49937    -.66286    -.97121     .01211     .77521   -1.10673    -.48935     .42595     .20670     .46198     .06185     .29640    -.52389  -77.00000    -.57029  -77.00000    -.52818  -77.00000     .73198    -.13607    -.15237     .82986
    1.68508    1.00    1.00  -77.00     .49937    -.66286    -.97121   -1.21096     .77521   -1.10673    1.23538     .42595   -1.57056    -.90086   -1.83744     .90449   -1.36247   -1.53325     .20525    -.93763     .80915    1.14789     .33478    -.50074     .71013     .82986
     .27141  -77.00  -77.00    1.00    -.62723    -.66286    -.97121    -.59942   -1.34809   -1.10673   -2.21408     .42595   -1.57056   -2.26369   -2.15399    1.20854   -2.20105   -1.97810    2.04716    2.16994    1.94074    1.97531    -.45961   -1.59477    -.15237     .02624
    1.75948    2.00    1.00     .00     .49937   -1.23136    -.97121    -.59942   -2.05586   -1.10673    1.23538     .42595     .05859    -.14373    1.32805    -.00765     .73398   -1.08840    -.27946     .36554    -.73393    -.50696     .33478   -1.59477    -.15237   -2.38460
    -.39823    2.00    1.00     .00     .49937    -.09435     .41264   -1.21096     .77521    1.98120     .37302     .42595    -.83004     .31055     .53668   -1.52789     .73398    1.13584     .98079    -.03543    -.63105    -.92067    -.45961    1.32263     .71013     .82986
    -.84465    2.00    1.00     .00     .49937   -1.23136    -.97121   -1.21096     .77521    -.33475    1.23538     .42595   -1.42246     .00770    -.41297     .90449     .73398     .69099    -.18252     .66628    -.01382    1.14789    -.85681    -.50074   -1.01487    -.77737
     .94104    2.00    1.00     .00     .49937    -.66286    -.97121    -.59942   -1.34809     .43724    1.23538     .42595     .20670    1.37054     .69495   -1.52789    1.15327     .69099    -.76418    -.73714   -1.24829   -1.33438     .73198   -1.23009     .71013     .82986
     .42021    1.00    1.00     .00     .49937    -.09435     .41264     .01211     .77521    -.33475     .37302     .42595     .79912     .00770     .37840    -.00765    1.15327  -77.00000    -.86112  -77.00000    -.93967  -77.00000     .73198    -.86542   -1.87738   -1.58099
   -1.06786    1.00    1.00     .00   -1.75382   -1.23136    -.97121    -.59942   -1.34809   -1.10673     .37302     .42595   -1.57056    -.59800   -1.04607    2.12068    -.94318     .24614    1.65939     .46579    1.42638     .52732     .33478    1.32263   -1.87738     .82986
    -.24942    1.00    1.00     .00     .49937   -1.23136    -.97121   -1.21096     .77521    -.33475   -2.21408     .42595    -.08951     .76483     .85322    -.00765     .73398  -77.00000    -.66723  -77.00000    -.63105  -77.00000    -.06242     .59328    -.15237     .82986
    -.02621  -77.00     .00     .00     .49937    -.09435     .41264   -1.21096     .77521   -1.10673     .37302    -.64929    -.38572     .31055     .69495    -.91979     .73398     .69099    -.66723    1.36798    -.11669     .11361    -.45961     .59328     .71013     .02624
     .64343    2.00    1.00     .00     .49937   -1.23136    -.97121   -1.21096     .77521    -.33475     .37302     .42595    -.38572     .15913     .06185    -.31170     .73398    -.64355    -.66723     .16506    -.21957    1.14789     .33478     .59328     .71013     .02624
    -.32382    1.00    1.00     .00     .49937    -.09435    1.79649     .01211     .77521   -1.10673    -.48935     .42595   -1.12625   -1.05228     .22013    -.91979     .31469   -1.08840    -.57029     .16506    -.73393    -.61039    -.85681    -.50074     .71013    -.77737
     .64343    1.00    1.00     .00     .49937    -.09435     .41264     .01211     .77521    1.20922     .37302     .42595     .05859     .76483     .53668   -1.22384    1.15327    1.13584    -.86112    -.63690    -.83680    -.71381    -.45961     .59328    -.15237     .02624
    1.46187    2.00    1.00     .00     .49937   -1.23136    -.97121   -1.21096     .77521   -1.10673     .37302     .42595     .20670    -.14373     .53668    -.31170     .31469     .24614     .10831     .36554     .39766     .21704     .33478    -.13607    -.15237     .02624
    -.99346    2.00    1.00  -77.00    -.62723   -1.23136    -.97121   -1.21096   -1.34809    1.20922    -.48935     .42595    -.23762    -.44658     .37840     .90449    -.52389   -1.08840     .59302    1.46823     .39766     .73418   -3.23999     .22860    -.15237     .82986
    -.62144    2.00    1.00     .00   -2.88042   -1.23136     .41264     .01211   -1.34809   -1.10673    1.23538     .42595    1.09533    1.67339     .22013    2.12068   -1.36247  -77.00000   -1.05501  -77.00000    -.11669  -77.00000     .33478     .59328     .71013     .82986
    -.24942    3.00     .00    1.00   -1.75382   -1.23136   -3.73891   -1.21096    -.64032    -.33475    -.48935    -.64929   -2.01488     .61341   -1.99571    2.12068   -1.78176    -.64355    3.11353    3.17238    1.42638     .83760     .33478    -.13607     .71013     .02624
    -.84465  -77.00     .00    1.00   -1.75382    -.66286    -.97121    -.59942    -.64032   -1.10673   -2.21408   -1.72453   -1.12625   -1.35513   -2.31226    1.20854   -1.36247   -1.53325    2.24105    2.77140    2.24936    1.97531   -1.65120   -1.95944   -1.87738   -1.58099
    -.10061    1.00    1.00    1.00     .49937    -.66286     .41264    -.59942     .77521     .43724     .37302     .42595   -1.12625   -1.20371   -1.36262    1.20854   -2.20105   -1.08840     .30219    -.43641     .60341    -.40353     .73198    -.13607    -.15237     .02624
    -.24942    2.00    1.00     .00     .49937    -.09435     .41264     .01211     .77521    -.33475     .37302     .42595    -.68193    -.59800    -.41297     .90449    -.52389   -1.53325    1.07774    1.46823    1.11777    1.04446     .73198    -.86542    -.15237    -.77737
    -.32382    2.00    1.00     .00     .49937   -1.23136    -.97121   -1.21096     .77521     .43724    -.48935     .42595    1.53964    1.21911     .69495    -.61575    1.15327  -77.00000    -.18252  -77.00000   -1.24829  -77.00000     .33478    -.13607     .71013     .02624
    1.68508    1.00    1.00    1.00     .49937    -.09435    -.97121     .01211   -2.05586    -.33475    1.23538   -1.72453     .65101     .46198    1.01150   -1.22384     .73398    1.13584    -.86112    -.83739   -1.24829   -1.33438   -1.65120   -1.59477    -.15237    -.77737
     .12260    1.00    1.00    1.00     .49937   -1.23136     .41264   -1.21096     .77521   -1.10673    -.48935     .42595     .94722     .46198     .06185    -.31170    -.10460  -77.00000    -.95806  -77.00000    -.83680  -77.00000    -.45961     .59328     .71013     .02624
    -.32382    1.00    1.00     .00    -.62723   -1.23136    -.97121   -1.21096   -1.34809     .43724    -.48935     .42595    -.97814    -.74943     .37840    -.31170    -.94318   -1.08840    -.47335    -.23592    -.21957    -.81724   -2.04840     .95795   -1.87738     .02624
    -.17502    2.00    1.00     .00     .49937    -.09435    -.97121     .01211     .77521   -1.10673    -.48935     .42595    -.08951     .00770    1.48632   -1.52789    1.57256    1.13584   -1.05501    -.93763    -.93967   -1.23095    1.52637    -.13607     .71013     .02624
    1.08985    1.00    1.00     .00   -1.75382   -1.23136     .41264   -1.21096   -2.05586   -1.10673     .37302     .42595    -.23762   -1.35513   -1.20434     .90449     .31469  -77.00000     .30219  -77.00000     .50054  -77.00000   -1.25401   -3.05346   -1.01487     .82986
    1.16425    1.00    1.00     .00     .49937   -1.23136     .41264    -.59942     .77521   -1.10673     .37302     .42595     .05859     .76483    1.01150    -.00765     .31469    1.13584    -.57029    -.63690    -.83680   -1.12753     .73198    -.13607   -1.01487    -.77737
    -.84465    1.00    1.00     .00     .49937    -.09435    -.97121    -.59942   -1.34809   -1.10673    1.23538     .42595    -.68193    -.74943   -1.20434     .60044     .31469     .69099    1.07774    1.06725     .60341    -.09325    -.85681   -1.59477    -.15237     .02624
    -.39823    2.00    1.00     .00     .49937   -1.23136     .41264    -.59942     .77521    1.98120    1.23538     .42595    -.53383    -.59800     .37840    -.00765     .31469   -1.08840     .59302    -.33617     .50054    -.61039    1.52637     .59328     .71013     .82986
    -.47263    2.00    1.00     .00     .49937   -1.23136     .41264   -1.21096     .77521    1.20922    -.48935   -1.72453     .20670    -.59800    1.32805    -.31170    1.15327     .69099    -.95806    -.83739   -1.24829   -1.33438    -.85681     .22860     .71013     .82986
    -.10061    2.00    1.00     .00     .49937    -.66286     .41264     .01211     .77521    1.20922    1.23538     .42595    -.23762    -.59800     .37840    -.31170     .73398  -77.00000     .10831  -77.00000     .80915  -77.00000    -.06242     .59328    -.15237     .02624
   -1.21667  -77.00    1.00     .00     .49937    -.66286     .41264    -.59942     .77521     .43724   -1.35172     .42595     .94722    -.29515    -.41297     .60044    -.10460   -1.53325    1.75634    -.63690     .70628    1.14789   -1.25401   -2.32412   -1.87738     .02624
    -.69584    1.00    1.00     .00     .49937   -1.23136     .41264   -1.21096    -.64032    -.33475    -.48935   -1.72453   -1.12625    -.14373   -1.04607    -.00765   -1.36247  -77.00000    -.08558  -77.00000    -.63105  -77.00000    -.45961    -.86542     .71013     .82986
    -.84465    2.00    1.00    1.00   -1.75382    -.09435    -.97121     .01211   -2.05586   -1.10673    -.48935   -1.72453     .50291     .15913   -2.47054     .90449   -1.36247  -77.00000   -1.05501  -77.00000    -.32244  -77.00000     .33478    1.32263     .71013     .82986
    -.39823  -77.00  -77.00     .00   -1.75382   -1.23136    -.97121   -1.21096   -2.05586     .43724   -1.35172   -1.72453    1.24343    1.21911    1.32805    1.81663   -1.36247    -.64355     .39914    -.63690    -.52818    -.09325    -.85681    -.86542     .71013     .82986
     .19700    2.00    1.00     .00     .49937    -.66286     .41264    -.59942     .77521   -1.10673     .37302   -3.87501    1.39154    1.21911    1.32805   -1.22384     .73398     .69099    -.95806    -.93763   -1.24829   -1.12753    -.45961     .95795     .71013   -3.18821
     .42021    1.00    1.00    1.00     .49937    -.66286    -.97121    -.59942    -.64032   -1.10673    1.23538     .42595    -.83004    -.44658   -1.20434    1.20854   -1.78176  -77.00000    1.95022  -77.00000    1.11777  -77.00000    1.12917     .59328     .71013     .02624
     .27141    2.00    1.00     .00     .49937   -1.23136    -.97121   -1.21096     .77521    1.98120    -.48935     .42595    -.97814    -.29515   -1.04607     .90449    -.94318  -77.00000    1.85328  -77.00000    1.32351  -77.00000    -.45961    -.86542     .71013     .02624
     .42021    1.00    1.00     .00     .49937    -.09435     .41264     .01211     .77521    -.33475    -.48935     .42595     .35480     .46198    1.32805   -1.52789     .73398  -77.00000    -.95806  -77.00000    -.93967  -77.00000    -.45961     .59328     .71013     .02624
     .04820  -77.00     .00     .00     .49937    -.66286     .41264     .01211    -.64032    -.33475    -.48935     .42595    -.97814    -.74943    -.88779    1.81663    -.94318  -77.00000    -.66723  -77.00000     .39766  -77.00000    -.45961   -1.95944     .71013     .82986
    1.53627    1.00    1.00     .00    -.62723    -.09435     .41264     .01211     .77521   -1.10673     .37302     .42595     .50291    -.29515    1.01150     .60044    -.52389     .24614     .01137     .46579     .60341     .52732     .73198   -1.23009     .71013     .02624
    -.62144    2.00    1.00    1.00     .49937    -.66286    -.97121   -1.21096   -1.34809   -1.10673    -.48935     .42595     .65101     .46198     .37840     .29640    -.52389   -1.53325     .68996    2.16994    -.01382    1.76845    1.92357    -.86542     .71013    -.77737
     .12260    1.00    1.00    1.00   -1.75382    -.66286     .41264    -.59942    -.64032   -1.10673    -.48935     .42595    -.97814   -2.41512   -1.83744    -.00765    -.94318  -77.00000    1.17468  -77.00000    2.45510  -77.00000    -.85681   -1.23009   -1.01487    -.77737
    -.02621    2.00    1.00    1.00     .49937   -1.23136    -.97121   -1.21096    -.64032    1.98120    -.48935     .42595    -.97814    -.74943    -.41297    2.12068   -1.78176   -1.08840     .20525     .26530    1.01490     .32046    1.52637     .59328     .71013     .82986
    -.77025    1.00    1.00     .00     .49937   -1.23136     .41264   -1.21096     .77521    1.98120    1.23538     .42595    -.53383     .46198   -1.99571     .90449    1.15327    1.13584   -1.05501    -.73714    -.83680    -.92067    1.52637    -.50074   -1.01487    -.77737
    -.69584    2.00    1.00     .00   -1.75382    -.09435     .41264     .01211    -.64032   -1.10673   -1.35172     .42595     .79912    -.44658     .69495    -.91979     .73398    1.13584    -.57029    -.63690    -.73393    -.19667    -.85681     .59328     .71013     .82986
    -.69584    2.00    1.00     .00   -1.75382    -.66286    -.97121     .01211     .77521    -.33475   -1.35172     .42595    1.68775     .76483     .06185   -1.52789     .73398     .69099    -.76418    -.63690    -.42531    -.61039     .33478     .22860     .71013     .82986
    -.54704    2.00    1.00    1.00     .49937    -.09435    1.79649     .01211   -1.34809    1.20922    1.23538     .42595     .50291   -1.80941   -1.52089    2.12068   -1.36247  -77.00000    2.24105  -77.00000    2.04361  -77.00000     .33478     .95795     .71013     .82986
    -.54704    2.00    1.00     .00     .49937    -.09435    -.97121     .01211     .77521    1.20922     .37302     .42595    -.38572   -1.65799     .37840     .29640    -.10460   -1.08840     .49608    1.56847     .60341    1.87188    -.85681    1.32263     .71013     .82986
     .19700    2.00    1.00     .00     .49937   -1.23136     .41264    -.59942    -.64032     .43724    1.23538     .42595     .20670    -.14373    1.01150    -.91979     .31469  -77.00000    -.66723  -77.00000   -1.45403  -77.00000    1.52637     .59328     .71013     .82986
    1.31306    2.00    1.00     .00    -.62723   -1.23136     .41264    -.59942     .77521    1.20922    1.23538     .42595    -.68193    -.59800   -1.67916     .60044    -.94318  -77.00000    -.08558  -77.00000     .60341  -77.00000    -.06242     .22860   -1.01487   -1.58099
    1.23866    2.00    1.00     .00     .49937    -.66286     .41264    -.59942     .77521    1.20922    -.48935   -1.72453    -.08951    -.29515   -1.36262     .29640    -.94318  -77.00000    -.47335  -77.00000    -.11669  -77.00000   -1.65120     .22860   -1.87738    -.77737
    1.53627    2.00    1.00    1.00     .49937    -.09435    -.97121     .01211    -.64032   -1.10673    1.23538     .42595   -1.27435   -1.05228    1.48632    -.91979     .31469     .69099    -.27946    -.23592    -.21957    -.40353    1.12917    -.13607   -1.01487    -.77737
    1.08985    1.00    1.00     .00     .49937   -1.23136    -.97121   -1.21096     .77521    1.98120    1.23538     .42595   -1.12625    -.44658    -.09642    -.31170     .31469  -77.00000     .10831  -77.00000    -.93967  -77.00000     .33478     .59328     .71013     .02624
    -.99346  -77.00    1.00     .00     .49937   -1.23136   -2.35506   -1.21096     .77521     .43724    -.48935     .42595    -.83004   -1.05228   -1.04607     .60044    -.10460  -77.00000    -.57029  -77.00000     .60341  -77.00000     .33478     .59328     .71013     .82986
   -1.21667    2.00    1.00     .00   -1.75382    -.66286    -.97121    -.59942   -1.34809    1.98120    -.48935     .42595   -1.42246   -1.65799   -1.36262    -.61575   -1.36247  -77.00000    1.17468  -77.00000     .91202  -77.00000    -.45961     .95795     .71013     .82986
    -.99346  -77.00    1.00    1.00     .49937    -.09435    -.97121   -1.21096     .77521   -1.10673    1.23538     .42595     .79912     .15913     .53668   -1.22384     .73398    1.13584    -.86112    -.43641   -1.04254    -.40353    -.06242    -.86542   -1.01487   -1.58099
    -.77025    2.00    1.00     .00     .49937   -1.23136     .41264    -.59942     .77521     .43724    -.48935     .42595    -.68193    1.06768     .53668    -.00765    1.15327     .69099    -.47335    -.73714   -1.04254   -1.02410     .33478    1.32263     .71013     .82986
     .12260  -77.00  -77.00     .00   -4.00701   -1.23136   -2.35506   -1.21096   -2.05586    1.98120    1.23538     .42595    -.97814     .15913    -.57124    1.51259   -1.78176   -1.97810     .98079    1.06725     .19192    1.04446    -.45961    -.50074   -1.01487     .82986
    1.68508    1.00    1.00     .00     .49937   -1.23136     .41264   -1.21096   -1.34809   -1.10673    1.23538     .42595    1.09533    1.06768    1.48632     .90449    1.57256   -1.08840     .39914    1.06725     .50054     .42389    1.52637   -3.05346   -4.46489   -3.99183
   -1.14227    3.00     .00     .00     .49937   -1.23136    -.97121   -1.21096   -1.34809   -1.10673   -2.21408     .42595     .50291     .00770    -.25470    1.81663    -.94318  -77.00000    -.95806  -77.00000    -.42531  -77.00000   -1.65120    -.13607   -2.73988     .82986
    -.02621    1.00    1.00     .00     .49937    -.66286    -.97121     .01211    -.64032   -1.10673    -.48935   -1.72453     .20670     .91626    -.72952     .90449     .73398     .24614    -.76418    -.93763    -.11669   -1.33438    -.85681    1.32263     .71013     .82986
    -.99346  -77.00     .00     .00     .49937   -1.23136    -.97121   -1.21096     .06744   -1.10673   -1.35172     .42595     .20670     .00770   -1.20434    1.51259    -.10460    -.19871     .98079    -.03543     .91202     .83760    -.06242    -.50074   -1.87738     .02624
    1.46187  -77.00     .00     .00     .49937    -.66286     .41264     .01211     .77521   -1.10673     .37302     .42595    1.39154    1.82481     .53668   -1.22384    1.57256  -77.00000    -.95806  -77.00000   -1.35116  -77.00000    1.52637     .59328     .71013     .02624
    -.24942    2.00    1.00     .00   -1.75382    -.66286     .41264     .01211     .77521     .43724    -.48935   -1.72453    -.38572    -.74943    1.01150    -.00765    -.10460     .69099    -.37641    -.33617     .80915     .94103   -1.25401    1.32263    -.15237     .82986
    1.46187    3.00     .00     .00     .49937   -1.23136    -.97121   -1.21096     .77521    1.20922    1.23538     .42595     .79912    1.06768     .37840    -.91979    1.15327    1.13584     .10831    -.53665    -.42531    -.81724    -.06242    -.86542   -1.01487     .02624
     .04820  -77.00  -77.00     .00     .49937   -1.23136    -.97121   -1.21096     .77521   -1.10673    -.48935     .42595     .65101     .91626    1.16977    -.61575     .73398     .69099    -.86112    -.83739    -.42531    -.81724    -.06242    -.13607     .71013     .02624
     .49462  -77.00  -77.00     .00    -.62723    -.09435    -.97121     .01211    -.64032    -.33475    1.23538     .42595     .05859     .00770    -.57124    -.61575    -.10460  -77.00000    -.57029  -77.00000    -.73393  -77.00000    -.85681    -.13607    -.15237     .02624
    1.68508  -77.00  -77.00     .00     .49937   -1.23136    -.97121   -1.21096    -.64032   -1.10673    1.23538     .42595    1.39154     .31055     .37840     .29640    -.52389    -.64355     .30219     .06481    -.01382     .21704    1.12917   -1.95944    -.15237   -1.58099
     .27141    2.00    1.00     .00     .49937   -1.23136    -.97121   -1.21096     .77521    -.33475     .37302     .42595   -1.12625    -.29515    -.09642     .60044    -.52389    -.19871    1.07774    -.03543     .80915     .32046    -.45961    -.86542   -1.01487   -1.58099
    -.91905    1.00    1.00    1.00     .49937    -.66286    -.97121   -1.21096     .77521   -1.10673   -2.21408     .42595   -2.01488   -2.11226   -1.04607     .29640   -1.36247  -77.00000    1.95022  -77.00000    1.63213  -77.00000    -.06242   -2.68879    -.15237    -.77737
     .27141  -77.00  -77.00     .00     .49937    -.09435    -.97121    -.59942     .77521   -1.10673    -.48935     .42595     .65101     .00770     .69495    -.61575    1.15327     .24614    -.27946    -.13568    -.93967    -.09325     .73198   -1.23009    -.15237   -2.38460
    -.77025    1.00    1.00     .00     .49937    -.09435    -.97121    -.59942     .77521    -.33475    -.48935    -.64929     .20670     .00770    -.57124    -.31170     .73398  -77.00000    -.57029  -77.00000     .19192  -77.00000    -.06242    -.13607    -.15237     .02624
    -.47263    1.00    1.00     .00     .49937    -.09435     .41264     .01211     .77521     .43724     .37302     .42595     .20670     .46198    -.25470     .60044     .31469    -.64355     .49608    1.36798     .08905    1.04446    -.45961    -.13607   -1.01487   -1.58099
    1.61068  -77.00  -77.00  -77.00     .49937    -.66286     .41264   -1.21096     .77521    -.33475    -.48935     .42595    1.39154    1.37054     .85322   -1.22384     .73398    1.13584    -.57029    -.73714   -1.24829    -.92067     .33478     .59328     .71013     .82986
    -.91905    3.00     .00     .00   -1.75382   -1.23136   -2.35506   -1.21096     .06744    -.33475     .37302     .42595    -.23762     .15913    -.88779    1.51259   -1.36247  -77.00000     .30219  -77.00000     .60341  -77.00000     .33478   -1.23009   -1.87738     .02624
    1.08985    1.00    1.00     .00     .49937   -1.23136    -.97121   -1.21096     .77521   -1.10673    -.48935     .42595    1.09533    1.21911    -.25470     .29640    1.57256    1.13584    -.57029    -.13568    -.11669    -.40353     .73198   -2.32412   -1.01487     .02624
    -.47263    2.00    1.00     .00   -1.75382    -.66286    -.97121   -1.21096    -.64032     .43724    -.48935     .42595     .50291    -.29515    -.41297    -.31170     .73398    1.58069    -.27946    -.93763    -.83680   -1.33438     .73198    -.86542   -1.01487     .02624
    1.16425    1.00    1.00     .00     .49937   -1.23136     .41264    -.59942     .77521   -1.10673    1.23538     .42595    -.23762    -.29515    1.01150    -.91979     .73398    -.19871     .49608    -.03543     .19192    -.19667     .33478   -1.59477    -.15237    -.77737
    -.69584  -77.00  -77.00     .00     .49937   -1.23136    -.97121   -1.21096     .77521    1.98120    1.23538     .42595     .65101     .31055    1.48632    -.00765    -.52389    -.64355    2.72576    2.27018    1.32351    1.14789    1.92357    -.13607     .71013     .82986
    -.17502    2.00    1.00    1.00     .49937    -.66286    -.97121   -1.21096    -.64032   -1.10673    1.23538     .42595    1.24343    -.74943    -.88779     .90449    -.10460    -.19871    -.95806    -.43641     .50054     .52732    -.06242   -1.95944    -.15237   -1.58099
    1.23866    1.00    1.00     .00     .49937    -.66286     .41264    -.59942     .77521    -.33475     .37302     .42595   -1.27435   -1.20371    -.72952    1.51259    -.52389   -1.97810     .01137    -.33617     .39766     .94103    -.45961    -.86542   -1.01487     .82986
    -.32382    2.00    1.00     .00     .49937   -1.23136    -.97121   -1.21096   -1.34809    1.20922    1.23538     .42595    -.38572    -.14373    -.09642    -.91979     .73398    1.58069    -.86112     .06481   -1.24829    -.61039    -.85681   -1.59477   -1.01487    -.77737
    -.24942    1.00    1.00     .00     .49937    -.66286    -.97121   -1.21096     .06744     .43724     .37302     .42595   -1.12625     .00770    -.25470     .60044    -.52389  -77.00000     .20525  -77.00000     .19192  -77.00000     .73198    -.13607     .71013     .82986
    -.62144    1.00    1.00     .00     .49937    -.66286     .41264   -1.21096     .77521   -1.10673    -.48935     .42595    -.08951    1.06768    -.25470    -.00765     .73398     .24614    -.86112    -.73714    -.83680    -.61039    -.06242    -.13607     .71013    -.77737
    1.31306  -77.00     .00    1.00   -1.75382    -.09435    -.97121    -.59942   -1.34809   -1.10673    -.48935    -.64929    -.08951   -1.80941   -1.04607     .90449   -1.78176   -1.53325    2.24105    1.36798    2.04361    1.35474    -.85681     .59328    -.15237     .02624
    1.08985  -77.00     .00     .00     .49937    -.09435    -.97121     .01211    -.64032   -1.10673    1.23538     .42595    -.38572    -.74943     .37840    -.91979   -1.36247   -1.53325    2.04716    -.03543    1.22064     .63075   -1.25401     .95795     .71013     .82986
    -.17502    3.00     .00    1.00     .49937    -.66286     .41264    -.59942    -.64032    1.98120   -1.35172     .42595     .05859     .00770   -1.20434     .60044   -1.36247  -77.00000     .10831  -77.00000    -.21957  -77.00000     .73198     .95795     .71013     .02624
    -.24942  -77.00  -77.00    1.00   -1.75382   -1.23136    -.97121   -1.21096   -1.34809    -.33475   -1.35172   -1.72453     .94722   -1.05228   -1.04607    1.81663   -2.20105  -77.00000    1.56245  -77.00000    1.94074  -77.00000   -2.04840    -.50074     .71013     .02624
     .42021    2.00    1.00     .00     .49937    -.09435    -.97121   -1.21096    -.64032     .43724    -.48935     .42595    -.08951     .00770   -2.47054    2.12068   -2.20105  -77.00000    1.85328  -77.00000    1.73500  -77.00000    1.52637    1.32263     .71013     .82986
     .71783    1.00    1.00     .00     .49937   -1.23136    -.97121   -1.21096     .77521   -1.10673    -.48935     .42595     .35480   -1.50656    -.09642     .29640   -1.78176  -77.00000    2.24105  -77.00000    1.42638  -77.00000    1.52637     .59328    -.15237     .02624
    -.17502    1.00    1.00     .00     .49937    -.09435    1.79649     .01211     .06744     .43724    -.48935    -.64929     .20670     .61341     .22013    -.61575     .73398     .24614    -.95806    -.43641   -1.14541    -.92067    -.45961    -.13607     .71013    -.77737
    -.39823    2.00    1.00     .00     .49937    -.09435    -.97121    -.59942   -1.34809   -1.10673    -.48935     .42595     .20670     .91626    -.57124     .29640     .73398  -77.00000    -.76418  -77.00000   -1.04254  -77.00000     .33478    -.13607   -1.01487     .02624
  -77.00000  -77.00  -77.00     .00     .49937    -.09435    -.97121     .01211     .77521   -1.10673    -.48935   -1.72453   -1.42246   -1.80941     .37840     .29640     .31469  -77.00000    1.65939  -77.00000    1.01490  -77.00000    -.06242   -1.95944   -1.87738   -1.58099
    -.77025    2.00    1.00     .00   -4.00701   -1.23136   -2.35506   -1.21096    -.64032     .43724    -.48935     .42595     .05859    -.44658    -.72952     .90449   -1.78176  -77.00000     .30219  -77.00000     .70628  -77.00000     .73198    1.32263     .71013     .82986
    -.32382    2.00    1.00     .00     .49937    -.09435     .41264    -.59942     .77521   -1.10673    1.23538     .42595    -.08951     .46198     .06185    -.00765    -.94318   -1.53325    -.66723    -.13568    -.52818     .94103    -.45961     .59328     .71013     .02624
    1.38747  -77.00  -77.00     .00     .49937   -1.23136    -.97121   -1.21096     .77521   -1.10673    1.23538     .42595    -.97814    -.74943    -.09642   -1.52789    -.94318     .69099     .59302    -.33617     .29479   -1.12753     .33478    -.50074     .71013   -1.58099
     .34581    3.00     .00     .00     .49937    -.66286    -.97121   -1.21096     .77521    -.33475    -.48935     .42595    -.53383   -1.35513   -1.52089    1.81663   -1.78176    -.64355     .01137     .06481    1.32351     .94103    -.06242     .95795    -.15237     .02624
    -.77025    1.00    1.00     .00   -2.88042   -1.23136    -.97121   -1.21096   -1.34809   -1.10673   -1.35172    -.64929   -2.01488     .76483     .06185    -.61575    -.52389    -.19871     .10831    -.43641    -.52818    -.30010    -.45961     .22860   -1.01487     .82986
    1.38747    2.00    1.00     .00     .49937   -1.23136     .41264    -.59942    -.64032   -1.10673    1.23538     .42595   -2.45919   -1.96084   -1.52089    2.12068   -2.20105   -1.97810    3.59825    3.57335    2.76372    2.69931     .33478     .59328     .71013     .02624
    -.54704    2.00    1.00     .00   -2.88042   -1.23136   -2.35506   -1.21096   -1.34809     .43724    1.23538     .42595    1.39154     .91626    -.25470    -.00765    1.15327  -77.00000    -.57029  -77.00000    -.52818  -77.00000     .33478     .59328    -.15237     .02624
    -.17502    3.00     .00    1.00   -1.75382    -.09435    -.97121     .01211     .06744    -.33475    -.48935     .42595     .94722    1.21911    1.01150     .29640    -.10460  -77.00000     .88385  -77.00000     .50054  -77.00000    1.12917    -.50074     .71013     .82986
     .94104    3.00     .00     .00   -2.88042   -1.23136    -.97121   -1.21096   -2.05586   -1.10673   -1.35172     .42595    -.23762     .91626     .06185     .29640    1.15327   -1.08840     .49608     .86676    -.01382     .32046    -.06242     .59328   -1.01487    -.77737
     .56902    2.00    1.00     .00     .49937    -.66286     .41264    -.59942     .77521    -.33475    -.48935     .42595    -.53383     .15913    -.41297   -1.52789     .73398    -.64355    -.86112    -.03543    -.63105    -.30010     .73198    -.86542    -.15237   -1.58099
     .56902    2.00    1.00     .00     .49937    -.09435     .41264     .01211     .77521   -1.10673     .37302    -.64929   -1.12625     .61341    1.32805   -1.52789    -.94318  -77.00000    -.76418  -77.00000    -.93967  -77.00000   -1.25401     .59328    -.15237     .02624
     .27141    2.00    1.00     .00   -1.75382   -1.23136     .41264   -1.21096    -.64032     .43724    -.48935     .42595   -1.12625    -.74943   -1.04607    1.20854    -.52389  -77.00000    -.08558  -77.00000     .60341  -77.00000     .33478    -.13607    -.15237     .02624
     .71783    2.00    1.00     .00     .49937    -.66286     .41264    -.59942     .77521     .43724     .37302     .42595    -.38572     .15913    -.72952    -.00765     .31469    -.19871     .01137    -.13568    -.32244     .01018   -1.65120    -.13607    -.15237    -.77737
     .42021    2.00    1.00     .00     .49937    -.66286     .41264    -.59942     .77521    1.20922     .37302     .42595    -.83004     .46198    -.09642   -1.22384     .31469     .24614    -.08558    -.23592    -.42531    -.50696    1.12917    1.32263     .71013     .82986
    1.68508  -77.00  -77.00     .00     .49937    -.09435     .41264     .01211    -.64032    -.33475     .37302     .42595     .79912    -.74943     .53668    -.91979     .73398     .69099    -.76418    -.33617    -.63105    -.61039    -.85681     .59328     .71013     .02624
     .64343    2.00    1.00     .00     .49937    -.09435     .41264     .01211     .77521     .43724    -.48935     .42595     .35480    -.14373   -1.67916    1.20854    -.10460  -77.00000    -.18252  -77.00000    1.11777  -77.00000     .33478     .22860   -1.01487     .02624
    1.83389    2.00    1.00    1.00    -.62723    -.66286     .41264    -.59942    -.64032   -1.10673     .37302     .42595    1.83585    1.37054    1.32805    -.91979     .73398     .69099    -.95806    -.83739   -1.04254   -1.02410    1.52637   -1.95944     .71013    -.77737
    1.83389    2.00    1.00     .00     .49937   -1.23136    -.97121   -1.21096     .77521     .43724    1.23538     .42595     .50291    -.59800    -.25470     .60044     .31469    -.19871    -.27946    -.23592     .50054     .42389    -.45961     .95795    -.15237     .82986
    1.83389    2.00    1.00     .00     .49937    -.09435     .41264    -.59942     .77521    -.33475    1.23538     .42595    1.09533    1.06768    1.01150    -.31170    1.15327    1.13584   -1.05501    -.83739   -1.04254   -1.12753    1.12917   -1.59477    -.15237    -.77737
    2.13150  -77.00     .00     .00     .49937    -.66286     .41264   -1.21096     .77521   -1.10673   -1.35172     .42595     .65101     .15913    -.25470    -.00765    -.52389     .24614    -.95806    -.83739   -1.14541   -1.02410    -.45961   -1.23009    -.15237     .02624
     .79223  -77.00     .00     .00     .49937    -.09435     .41264     .01211     .77521    -.33475    1.23538     .42595    -.53383     .15913     .53668    -.91979   -1.78176   -1.08840     .39914    -.43641    -.73393     .01018     .33478     .59328     .71013     .82986
   -1.36548    1.00    1.00     .00     .49937   -1.23136     .41264   -1.21096     .77521     .43724   -1.35172     .42595    -.08951     .15913   -1.20434     .60044    -.10460    -.19871    -.57029    -.73714     .08905     .52732    -.06242     .59328     .71013     .82986
    2.42912  -77.00  -77.00     .00     .49937    -.66286    -.97121    -.59942     .77521   -1.10673    -.48935   -3.87501     .20670    1.37054    1.16977   -1.22384     .73398     .24614   -1.05501    -.93763   -1.14541   -1.23095    -.45961   -1.59477     .71013   -3.99183
     .34581    3.00     .00    1.00   -1.75382   -1.23136    -.97121   -1.21096   -1.34809   -1.10673   -1.35172   -1.72453   -1.86677   -1.96084   -2.62881    2.12068   -2.20105   -2.42295    2.43493    2.97189    2.86659    1.97531   -1.25401    -.13607    -.15237     .82986
     .19700    2.00    1.00    1.00     .49937   -1.23136    -.97121   -1.21096     .77521     .43724    -.48935     .42595   -2.16298   -1.20371   -2.31226    2.12068   -2.20105   -1.53325   -1.05501    1.26774    2.35223    1.87188    1.12917   -1.59477     .71013    -.77737
     .12260    2.00    1.00     .00    -.62723   -1.23136    -.97121   -1.21096   -2.05586     .43724    -.48935   -1.72453    -.08951    1.97624     .85322    -.00765    1.15327  -77.00000     .68996  -77.00000    -.63105  -77.00000    1.12917    1.32263     .71013     .82986
     .71783    2.00    1.00     .00     .49937    -.66286     .41264    -.59942     .77521    1.98120    1.23538     .42595    -.08951     .91626    1.16977    -.91979    1.15327     .69099    -.95806    -.53665   -1.04254    -.19667     .33478    1.32263     .71013     .82986
    -.10061    2.00    1.00     .00     .49937    -.09435    -.97121   -1.21096    -.64032    1.98120    1.23538     .42595    -.97814     .46198   -1.83744     .60044    -.10460    -.19871    -.66723     .06481    -.83680    -.19667     .33478   -1.23009     .71013     .82986
    1.46187    2.00    1.00     .00     .49937    -.09435    1.79649     .01211     .77521    1.98120     .37302    -.64929    1.83585     .61341    1.32805   -1.22384    1.15327    1.13584    -.86112    -.93763   -1.24829   -1.43781     .33478     .95795    -.15237    -.77737
    1.01545    1.00    1.00    1.00     .49937   -1.23136    -.97121    -.59942     .77521   -1.10673    1.23538     .42595    1.09533     .00770     .69495    -.31170     .73398   -1.53325    -.86112    -.53665   -1.04254    -.19667    -.45961    -.13607     .71013     .82986
    -.99346    1.00    1.00     .00     .49937   -1.23136     .41264   -1.21096     .77521   -1.10673    -.48935     .42595   -1.57056     .91626    -.57124    1.51259     .73398  -77.00000    -.76418  -77.00000     .50054  -77.00000    1.12917     .22860     .71013     .82986
    1.61068    1.00    1.00     .00     .49937   -1.23136    -.97121   -1.21096   -2.05586     .43724    -.48935   -1.72453    -.38572     .31055     .85322    -.61575     .31469  -77.00000    -.08558  -77.00000    -.11669  -77.00000     .33478     .59328     .71013     .02624
     .86664    1.00    1.00     .00     .49937   -1.23136    1.79649   -1.21096     .77521   -1.10673   -1.35172     .42595     .65101    1.06768     .69495    -.61575   -1.36247     .24614    -.86112    -.33617   -1.35116    -.71381     .73198   -1.59477    -.15237    -.77737
    -.84465    1.00    1.00     .00   -1.75382    -.66286     .41264    -.59942   -1.34809   -1.10673    -.48935     .42595     .65101    1.21911     .22013    -.91979     .73398     .69099    -.76418    -.83739    -.52818    -.50696    -.45961   -1.95944   -1.87738   -1.58099
    -.69584    1.00    1.00    1.00     .49937    -.09435    -.97121     .01211    -.64032   -1.10673   -1.35172     .42595   -1.42246   -2.56654     .37840    1.20854   -1.78176  -77.00000    1.85328  -77.00000    2.55797  -77.00000   -1.65120   -1.23009    -.15237     .02624
    -.77025    1.00    1.00     .00   -1.75382   -1.23136     .41264   -1.21096    -.64032   -1.10673    -.48935     .42595     .94722    1.21911     .85322   -1.22384     .73398    1.58069    -.95806    -.63690   -1.04254   -1.23095    -.06242    1.32263     .71013     .82986
    1.83389    2.00    1.00     .00   -1.75382   -1.23136    -.97121   -1.21096     .77521   -1.10673    -.48935   -1.72453     .65101    -.44658    -.25470    1.20854   -1.36247     .24614    -.47335    -.53665    -.32244    -.40353    -.06242   -2.32412   -1.87738   -3.18821
    -.99346  -77.00    1.00     .00     .49937    -.09435    -.97121    -.59942     .77521     .43724   -1.35172     .42595     .35480   -1.50656     .22013    -.00765    -.94318   -1.53325    -.37641     .66628    1.11777    1.04446     .33478    -.50074     .71013     .02624
    2.13150    2.00    1.00     .00     .49937    -.66286    -.97121   -1.21096    -.64032    1.20922    1.23538     .42595     .94722     .91626     .85322    -.00765     .73398     .24614    -.57029    -.93763    -.83680   -1.12753     .73198    1.32263     .71013   -3.99183
    -.24942    2.00    1.00     .00     .49937   -1.23136    -.97121   -1.21096     .77521    -.33475    1.23538     .42595     .94722    1.52196    1.48632    -.31170    1.15327   -1.53325    -.57029    -.73714   -1.45403   -1.43781    -.06242    -.86542    -.15237    -.77737
    -.17502    2.00    1.00    1.00     .49937    -.09435     .41264    -.59942    -.64032    1.98120    1.23538     .42595     .65101     .46198     .06185     .29640    -.10460     .24614    -.95806    -.13568     .19192    1.14789    1.12917    -.50074     .71013     .82986
     .64343    2.00    1.00    1.00     .49937    -.66286    1.79649    -.59942   -2.05586     .43724    -.48935     .42595    -.97814     .91626     .53668   -1.22384    1.15327     .69099    -.76418    -.73714   -1.04254    -.30010    -.85681   -1.23009   -1.87738    -.77737
     .04820    2.00    1.00     .00     .49937   -1.23136    -.97121   -1.21096     .77521     .43724    -.48935     .42595   -1.27435    -.29515    -.41297    -.91979     .31469    -.19871    -.47335    1.26774   -1.04254    -.81724     .33478    1.32263     .71013     .82986
    -.10061    2.00    1.00     .00   -1.75382   -1.23136     .41264   -1.21096   -1.34809     .43724    -.48935     .42595     .94722     .61341     .06185     .60044    -.94318  -77.00000    -.95806  -77.00000     .60341  -77.00000     .33478     .22860    -.15237     .02624
     .49462    2.00    1.00     .00     .49937   -1.23136     .41264   -1.21096     .77521     .43724    -.48935     .42595    -.23762    -.44658    -.25470    -.91979     .73398     .24614    -.08558    -.53665    -.52818    -.61039    -.06242   -1.59477    -.15237    -.77737
    1.75948    2.00    1.00     .00     .49937   -1.23136     .41264    -.59942     .77521   -1.10673    1.23538     .42595    1.24343    1.21911    1.48632   -1.52789     .31469  -77.00000     .78691  -77.00000    -.11669  -77.00000     .73198   -1.23009     .71013     .02624
    -.10061  -77.00     .00     .00     .49937    -.66286    -.97121    -.59942     .77521   -1.10673   -1.35172   -1.72453     .35480    -.14373    -.25470    -.61575    -.94318     .24614    -.27946    -.93763    -.93967   -1.23095     .33478    -.13607    -.15237    -.77737
     .42021    1.00     .00     .00     .49937    -.09435     .41264   -1.21096   -2.05586   -1.10673    -.48935     .42595   -2.01488   -2.26369   -2.31226    1.51259   -2.20105   -1.97810    1.85328    2.06969    2.04361    1.97531     .73198    -.86542    -.15237     .82986
     .27141    2.00     .00     .00     .49937   -1.23136    -.97121   -1.21096     .77521   -1.10673    1.23538     .42595    1.83585    1.52196    1.01150     .60044    -.94318     .69099    -.57029    -.63690   -1.04254   -1.23095    1.52637    -.13607    -.15237     .82986
    1.75948  -77.00     .00     .00     .49937    -.66286    -.97121    -.59942     .77521   -1.10673     .37302     .42595    -.97814   -1.05228   -1.99571    1.81663   -1.78176   -1.97810    -.37641    -.43641    -.32244     .11361    1.12917   -2.32412     .71013   -1.58099
    -.17502    3.00     .00     .00   -4.00701   -1.23136    -.97121   -1.21096   -2.05586     .43724   -2.21408   -1.72453    1.98396    1.21911    1.32805    -.61575    1.15327     .24614    -.95806    -.83739   -1.24829   -1.43781    1.12917     .59328     .71013     .82986
    3.91720  -77.00     .00     .00   -1.75382    -.66286     .41264    -.59942     .06744   -1.10673    -.48935   -3.87501     .65101     .15913    1.01150    -.61575     .31469    -.19871    -.47335    -.03543     .50054    -.92067    -.85681   -1.23009    -.15237   -3.99183
    -.54704  -77.00     .00     .00     .49937   -1.23136     .41264     .01211     .77521    -.33475    -.48935     .42595    -.38572   -1.05228   -1.04607    1.81663   -1.36247  -77.00000    1.27162  -77.00000    1.63213  -77.00000    -.45961     .95795     .71013     .82986
     .86664  -77.00     .00     .00     .49937    -.66286    -.97121    -.59942     .77521   -1.10673   -1.35172     .42595    1.53964     .91626    1.01150    -.91979     .73398    1.13584    -.86112    -.63690    -.93967    -.81724    1.52637    -.13607   -1.87738    -.77737
    2.28031  -77.00     .00     .00    -.62723   -1.23136   -2.35506   -1.21096     .06744    -.33475     .37302    -.64929   -2.45919   -3.47510   -2.47054    2.12068   -2.20105   -1.97810    3.59825    2.16994    3.48382    2.38902     .33478    -.50074     .71013     .82986
     .49462  -77.00     .00     .00     .49937    -.09435    -.97121     .01211     .77521   -1.10673    -.48935   -2.79977     .05859   -2.11226    -.25470    -.00765    -.10460     .24614     .01137    -.23592     .80915     .63075   -1.25401   -1.23009   -2.73988   -3.99183
     .94104  -77.00     .00     .00   -1.75382    -.66286    -.97121    -.59942   -2.05586   -1.10673    -.48935   -1.72453     .05859     .76483    -.41297    -.00765   -1.36247   -1.08840    -.76418    -.73714    -.63105    -.61039   -1.25401    -.13607   -1.01487   -2.38460
     .94104    2.00    1.00     .00     .49937   -1.23136    -.97121   -1.21096   -2.05586    1.98120    1.23538     .42595   -1.12625    -.44658   -1.52089    -.00765   -1.36247  -77.00000     .01137  -77.00000     .29479  -77.00000     .73198    -.13607     .71013     .02624
     .27141    1.00    1.00     .00     .49937    -.09435     .41264     .01211    -.64032   -1.10673    -.48935     .42595    -.97814    -.14373    -.72952     .90449    -.94318   -1.08840    1.36856    1.56847     .60341    1.04446     .33478   -1.23009    -.15237    -.77737
    1.75948    1.00    1.00    1.00   -2.88042   -1.23136    -.97121   -1.21096   -1.34809   -1.10673    -.48935     .42595     .79912     .76483     .53668     .90449     .73398    -.64355    -.86112    -.83739    -.32244    -.09325    -.45961   -1.59477    -.15237     .02624
    -.47263    1.00    1.00     .00     .49937   -1.23136    1.79649   -1.21096     .77521    1.98120    1.23538     .42595     .94722    1.06768     .69495    -.00765     .73398  -77.00000    -.66723  -77.00000     .19192  -77.00000     .73198     .22860    -.15237     .82986
     .34581    1.00    1.00     .00     .49937    -.09435    1.79649     .01211     .77521    -.33475    -.48935     .42595   -1.57056    -.14373     .53668     .29640    -.10460  -77.00000     .98079  -77.00000     .80915  -77.00000    -.85681    -.13607    -.15237    -.77737
    -.69584    1.00    1.00     .00     .49937    -.66286    -.97121     .01211   -1.34809   -1.10673   -1.35172     .42595     .79912    1.52196     .37840     .60044     .31469     .69099     .10831    -.33617     .19192     .42389    1.12917    -.50074    -.15237     .82986
     .94104    1.00    1.00     .00   -4.00701   -1.23136   -3.73891   -1.21096     .77521     .43724    -.48935     .42595   -2.31109     .76483   -1.36262     .60044     .31469     .69099    -.66723    -.73714     .08905     .01018     .73198     .22860     .71013     .02624
    1.08985    3.00     .00     .00     .49937   -1.23136    -.97121   -1.21096   -2.05586   -1.10673    1.23538     .42595    1.98396     .31055    1.16977    -.00765     .31469    -.64355     .20525     .36554    -.42531    -.30010    1.12917    -.13607   -1.01487    -.77737
    -.39823    1.00    1.00    1.00   -1.75382    -.66286    -.97121   -1.21096   -1.34809    -.33475    -.48935   -1.72453     .94722     .61341     .85322   -1.22384    -.94318    -.19871    -.66723    -.93763   -1.45403   -1.43781    -.06242    -.86542   -2.73988   -1.58099
     .04820    2.00    1.00     .00     .49937    -.66286    -.97121    -.59942     .77521   -1.10673    1.23538   -3.87501    -.38572    -.59800    1.16977    -.61575     .73398     .69099    -.18252    -.33617    -.93967   -1.12753     .33478    -.86542     .71013   -3.99183
    1.16425    2.00    1.00     .00     .49937    -.09435     .41264     .01211     .77521     .43724    1.23538     .42595     .65101    1.21911    1.01150    -.31170    1.15327     .24614   -1.05501     .46579   -1.04254   -1.23095     .33478    1.32263     .71013     .82986
    -.91905    2.00    1.00     .00     .49937    -.09435     .41264     .01211     .77521    -.33475    -.48935     .42595    -.68193   -1.50656    -.41297    -.91979     .31469  -77.00000    1.17468  -77.00000     .39766  -77.00000     .73198     .22860    -.15237     .02624
    1.31306    2.00    1.00     .00     .49937    -.66286    1.79649   -1.21096     .77521   -1.10673    1.23538     .42595     .50291    1.67339    1.48632    -.91979     .31469     .69099    -.08558    -.33617    -.52818    -.92067    1.12917     .59328    -.15237     .02624
     .04820    2.00    1.00     .00     .49937    -.66286    1.79649     .01211     .77521     .43724     .37302     .42595    -.38572     .76483     .22013    -.00765     .73398    1.13584     .30219     .16506   -1.14541   -1.23095    1.12917    -.13607     .71013     .02624
    1.01545    2.00    1.00     .00     .49937   -1.23136    1.79649     .01211     .77521     .43724    1.23538   -1.72453   -1.71867    -.44658   -1.36262     .29640    -.94318   -1.97810     .10831    1.26774    -.52818    1.25132    1.12917     .95795     .71013     .82986
     .56902    1.00    1.00     .00     .49937   -1.23136     .41264     .01211     .77521   -1.10673   -1.35172   -1.72453    -.97814   -2.11226   -1.04607     .60044   -1.36247   -1.97810    1.07774    1.46823    1.42638    1.56160    1.12917     .59328     .71013    -.77737
    -.24942    1.00    1.00     .00   -1.75382   -1.23136     .41264   -1.21096    -.64032    1.98120     .37302     .42595    -.68193    -.14373     .37840    1.51259     .31469     .24614    -.27946    -.43641    -.01382    -.50696    1.52637    -.50074     .71013    -.77737
    -.91905    1.00    1.00    1.00     .49937    -.09435    -.97121     .01211   -1.34809   -1.10673    -.48935     .42595    -.97814     .15913     .37840    -.00765     .31469  -77.00000     .68996  -77.00000    1.11777  -77.00000    -.06242     .22860     .71013     .02624
    -.84465    3.00     .00     .00     .49937    -.66286    -.97121   -1.21096     .77521   -1.10673   -1.35172    -.64929   -2.75541   -2.41512   -2.47054    2.12068   -1.36247   -1.53325    2.43493    1.96945    2.66085    2.28559    -.06242   -1.95944   -1.01487    -.77737
    -.02621    1.00    1.00     .00     .49937    -.09435    -.97121    -.59942     .06744    -.33475    1.23538     .42595    -.53383    1.52196     .06185   -1.22384     .73398     .69099    -.37641    -.53665    -.52818     .11361    -.45961   -1.59477    -.15237     .82986
     .12260    2.00    1.00     .00     .49937   -1.23136    -.97121   -1.21096     .77521    1.98120    1.23538     .42595     .05859     .15913    -.09642    -.91979    -.94318    -.19871    1.75634     .36554    1.73500    -.09325    -.45961     .22860    -.15237     .02624
    -.10061  -77.00     .00     .00     .49937   -1.23136    -.97121   -1.21096     .77521    -.33475    -.48935   -1.72453   -2.01488   -1.80941   -3.10363    2.12068   -2.20105   -1.53325    2.82271    2.16994    1.63213    1.45817    -.85681     .59328     .71013     .02624
    -.02621    2.00    1.00     .00   -1.75382    -.66286    -.97121    -.59942     .06744   -1.10673   -1.35172     .42595    -.83004    -.90086   -1.20434    -.31170    -.10460    -.19871    -.66723    -.23592     .60341     .21704    -.45961    -.50074   -1.87738     .02624
    1.08985    2.00    1.00     .00   -1.75382    -.66286    -.97121    -.59942     .77521     .43724    1.23538     .42595    -.53383   -1.05228    -.41297     .29640   -1.36247  -77.00000     .68996  -77.00000     .29479  -77.00000   -1.65120     .59328     .71013     .02624
    1.08985    2.00    1.00     .00   -1.75382    -.66286     .41264     .01211   -1.34809   -1.10673    1.23538    -.64929     .65101     .31055     .37840    -.31170     .73398    1.13584    -.76418    -.43641    -.93967    -.50696     .33478    -.13607    -.15237   -1.58099
    -.32382    1.00    1.00    1.00   -2.88042   -1.23136    -.97121   -1.21096   -1.34809    -.33475   -2.21408     .42595    -.23762   -1.05228   -1.20434    1.81663     .31469  -77.00000    -.47335  -77.00000    -.21957  -77.00000    -.06242   -2.32412   -3.60238    -.77737
    -.02621  -77.00  -77.00     .00     .49937   -1.23136    -.97121   -1.21096     .77521    1.98120    1.23538     .42595     .50291     .91626    -.72952    -.91979    -.52389  -77.00000    -.86112  -77.00000   -1.04254  -77.00000   -1.25401     .22860     .71013     .82986
    2.13150    3.00     .00     .00   -1.75382   -1.23136    -.97121   -1.21096   -1.34809     .43724    -.48935     .42595    1.39154    1.37054    1.48632    2.12068     .73398  -77.00000    -.57029  -77.00000   -1.45403  -77.00000     .73198    1.32263    -.15237     .82986
    -.10061    2.00    1.00     .00   -1.75382    -.09435     .41264     .01211    -.64032     .43724   -1.35172     .42595    -.83004     .31055   -1.04607    -.91979     .31469  -77.00000    -.76418  -77.00000    -.11669  -77.00000   -1.65120    1.32263     .71013     .82986
    -.69584    2.00    1.00     .00    -.62723    -.66286     .41264     .01211     .06744    -.33475    -.48935     .42595    -.08951     .91626     .85322    -.61575     .31469     .24614     .10831    -.73714    -.73393    -.92067     .33478     .59328    -.15237     .02624
    1.08985    1.00    1.00     .00   -1.75382    -.09435     .41264     .01211    -.64032    1.98120    -.48935   -1.72453    -.53383     .15913     .37840    -.31170     .31469  -77.00000    -.47335  -77.00000    -.01382  -77.00000     .73198    -.86542     .71013   -1.58099
    -.54704    1.00    1.00     .00     .49937    -.66286     .41264    -.59942     .77521    -.33475    -.48935     .42595     .20670     .61341     .06185   -1.22384     .31469    -.64355     .30219     .76652     .50054     .63075     .33478    -.50074     .71013    -.77737
    -.39823    1.00    1.00     .00     .49937    -.66286    -.97121    -.59942     .77521   -1.10673     .37302     .42595     .65101    1.21911     .37840   -1.52789     .73398    1.13584    -.76418    -.93763   -1.04254   -1.12753   -2.04840    -.50074     .71013     .82986
    1.61068  -77.00  -77.00    1.00   -4.00701   -1.23136    -.97121   -1.21096   -1.34809     .43724    -.48935   -1.72453     .94722    -.90086     .22013     .60044   -2.20105    -.19871    -.57029    -.43641   -1.04254   -1.02410    1.92357   -1.23009    -.15237     .82986
    -.32382    2.00    1.00     .00     .49937    -.09435     .41264     .01211   -1.34809     .43724    1.23538     .42595    -.23762     .46198     .69495    1.51259    -.52389  -77.00000     .30219  -77.00000     .29479  -77.00000     .73198    -.13607   -1.01487     .02624
    2.42912  -77.00  -77.00    1.00   -2.88042   -1.23136   -2.35506   -1.21096    -.64032   -1.10673    1.23538     .42595    -.38572   -1.05228   -1.36262     .29640    -.52389  -77.00000     .49608  -77.00000     .60341  -77.00000    -.06242    -.86542     .71013   -1.58099
    -.47263    2.00    1.00     .00     .49937    -.09435    -.97121   -1.21096   -2.05586    1.98120     .37302     .42595     .94722     .76483    -.09642    2.12068     .31469  -77.00000    1.07774  -77.00000    1.11777  -77.00000    -.06242     .59328     .71013     .82986
    -.99346    2.00    1.00     .00     .49937    -.66286    -.97121    -.59942     .77521   -1.10673   -1.35172     .42595     .05859    -.59800    1.01150   -1.22384     .31469    1.13584    -.08558    -.63690     .29479    -.50696    1.12917    1.32263     .71013     .82986
    -.84465    2.00    1.00    1.00    -.62723    -.66286    -.97121   -1.21096   -2.05586     .43724    -.48935     .42595    -.83004    -.74943   -1.67916    2.12068    -.10460  -77.00000    1.75634  -77.00000    2.24936  -77.00000    1.52637    1.32263   -1.01487     .82986
    1.23866    1.00    1.00    1.00     .49937   -1.23136    -.97121   -1.21096     .77521    1.98120    1.23538     .42595   -1.27435   -1.35513   -1.20434    1.20854   -2.20105   -1.97810     .98079     .66628    1.63213    1.56160    1.92357    1.32263     .71013     .82986
    1.38747    2.00    1.00     .00     .49937    -.66286     .41264    -.59942     .06744     .43724   -1.35172     .42595    1.24343    1.06768     .85322     .29640    1.15327     .69099    -.37641    -.63690   -1.14541   -1.23095     .33478    -.86542   -1.01487     .02624
    1.08985    2.00    1.00     .00     .49937    -.66286    -.97121    -.59942    -.64032    1.20922     .37302     .42595   -1.71867     .15913     .06185    -.00765   -1.78176  -77.00000     .98079  -77.00000    -.42531  -77.00000     .73198     .22860     .71013     .02624
     .04820    3.00     .00     .00     .49937   -1.23136    -.97121   -1.21096    -.64032   -1.10673    -.48935   -1.72453    -.08951    -.29515    1.01150    -.61575     .73398     .69099   -1.05501    -.93763    -.73393   -1.02410    -.06242    -.13607    -.15237     .02624
     .71783    3.00     .00     .00     .49937   -1.23136     .41264    -.59942     .77521     .43724    1.23538     .42595    -.97814    -.14373     .69495    -.00765   -1.36247     .69099    -.27946     .66628     .91202     .73418    1.12917    -.86542     .71013    -.77737
     .94104    2.00    1.00     .00     .49937   -1.23136    1.79649   -1.21096     .77521     .43724    1.23538     .42595    -.08951     .00770    -.72952    1.20854    -.94318     .24614    1.27162    -.03543     .19192    -.81724     .33478   -1.95944   -1.01487   -1.58099
    -.69584  -77.00     .00     .00   -1.75382    -.66286    -.97121   -1.21096    -.64032    1.20922   -2.21408    -.64929     .94722    -.14373     .37840    1.81663    -.52389  -77.00000    -.86112  -77.00000   -1.04254  -77.00000     .73198   -3.05346   -4.46489     .82986
     .86664  -77.00     .00     .00    -.62723   -1.23136   -2.35506   -1.21096   -2.05586   -1.10673   -1.35172   -1.72453    -.97814    -.90086   -1.52089    -.31170   -1.36247  -77.00000     .01137  -77.00000    1.11777  -77.00000    -.45961   -1.95944   -1.01487     .02624
   -1.21667    3.00     .00     .00     .49937    -.66286    -.97121   -1.21096     .06744     .43724   -1.35172     .42595     .05859   -1.05228   -1.52089    1.20854   -1.36247   -2.42295     .49608    2.06969    1.01490    1.56160    -.06242   -1.59477    -.15237     .82986
    1.16425    1.00    1.00     .00     .49937   -1.23136    -.97121   -1.21096     .77521    -.33475    -.48935     .42595    -.53383     .00770    -.09642     .60044     .73398     .69099    -.27946    -.73714     .19192    -.81724    -.85681   -1.23009   -1.87738   -1.58099
     .34581    3.00     .00     .00    -.62723   -1.23136    -.97121   -1.21096     .06744   -1.10673   -1.35172     .42595    -.08951    -.14373     .37840     .90449     .73398   -1.53325    -.86112    -.53665    1.11777    1.14789     .33478     .59328     .71013     .82986
    -.24942    3.00     .00     .00     .49937   -1.23136    -.97121   -1.21096   -1.34809    1.20922    1.23538     .42595    1.53964     .61341     .69495    -.91979     .73398  -77.00000    -.47335  -77.00000    -.83680  -77.00000    -.85681    -.86542   -1.87738     .02624
    1.01545    3.00     .00     .00    -.62723   -1.23136    -.97121   -1.21096     .06744   -1.10673     .37302     .42595    1.98396    1.06768    1.16977    -.00765    1.15327    1.13584    -.86112    -.93763   -1.45403   -1.43781    -.06242    -.13607   -1.01487    -.77737
    -.69584    1.00    1.00     .00   -1.75382    -.66286    -.97121     .01211    -.64032   -1.10673   -2.21408   -1.72453    1.53964     .46198    -.25470    2.12068     .31469  -77.00000     .20525  -77.00000   -1.24829  -77.00000    -.45961    1.32263     .71013     .82986
     .79223  -77.00  -77.00     .00     .49937   -1.23136     .41264   -1.21096     .77521   -1.10673    -.48935     .42595   -1.42246    -.14373     .22013   -1.52789   -1.78176    -.19871    1.46551    1.06725     .91202    -.50696    1.12917    -.86542   -1.01487   -3.99183
     .12260    1.00    1.00     .00   -1.75382   -1.23136    -.97121   -1.21096    -.64032    1.98120    -.48935     .42595    -.38572     .15913     .22013    1.20854   -1.36247  -77.00000     .30219  -77.00000     .39766  -77.00000    -.45961    -.86542    -.15237     .02624
     .12260  -77.00  -77.00     .00     .49937   -1.23136    -.97121   -1.21096     .77521    -.33475    -.48935     .42595   -1.57056   -1.05228   -1.67916    1.51259   -1.78176  -77.00000    1.27162  -77.00000    1.42638  -77.00000    -.85681    -.13607     .71013    -.77737
    1.75948  -77.00  -77.00    1.00   -1.75382    -.66286     .41264   -1.21096    -.64032   -1.10673    -.48935     .42595    1.09533     .00770     .06185     .29640     .73398     .69099    -.47335    -.53665    -.63105   -1.02410    -.06242     .59328     .71013     .02624
    1.38747  -77.00  -77.00     .00   -1.75382   -1.23136    -.97121   -1.21096    -.64032   -1.10673    -.48935   -1.72453    1.39154     .31055     .69495    -.00765    1.57256     .69099    -.95806    -.73714    -.63105     .21704     .73198   -1.95944    -.15237    -.77737
    -.02621    1.00    1.00     .00     .49937    -.66286    -.97121    -.59942   -2.05586     .43724    -.48935     .42595    1.24343    -.14373     .37840    -.61575     .73398    1.58069   -1.05501    -.93763   -1.04254   -1.12753     .33478    1.32263     .71013     .82986
     .04820    1.00    1.00    1.00   -1.75382    -.66286    -.97121    -.59942    -.64032   -1.10673    -.48935     .42595    -.23762    -.44658    -.09642     .90449    -.10460  -77.00000    -.47335  -77.00000   -1.04254  -77.00000     .73198   -1.95944     .71013     .02624
    -.39823    1.00    1.00     .00     .49937    -.66286     .41264   -1.21096     .77521     .43724   -2.21408     .42595     .50291     .15913    -.88779     .60044     .31469     .69099    -.08558    -.43641    -.42531    -.50696    1.12917     .22860     .71013     .82986
    1.61068    1.00    1.00     .00   -1.75382   -1.23136    -.97121   -1.21096    -.64032   -1.10673    -.48935     .42595     .20670    1.52196     .85322   -1.52789    1.57256  -77.00000    -.27946  -77.00000   -1.45403  -77.00000    1.12917   -3.05346   -4.46489   -3.99183
     .64343    3.00     .00     .00     .49937    -.09435     .41264     .01211     .77521     .43724    1.23538     .42595   -1.86677    -.44658     .53668    1.20854    -.52389  -77.00000    1.07774  -77.00000    -.83680  -77.00000     .73198     .59328     .71013     .02624
    -.10061    2.00    1.00     .00     .49937   -1.23136     .41264   -1.21096     .77521    1.20922    1.23538     .42595     .50291     .31055     .53668     .29640     .73398    1.13584    -.95806    -.83739    -.63105    -.81724     .33478     .95795     .71013     .82986
     .27141    2.00    1.00     .00   -2.88042   -1.23136    -.97121   -1.21096   -1.34809    -.33475   -1.35172    -.64929     .65101     .00770   -1.20434    -.31170    -.10460    -.19871    1.07774     .16506     .91202     .63075    -.85681     .95795     .71013     .82986
    -.47263    2.00    1.00     .00     .49937    -.66286     .41264     .01211     .77521     .43724    -.48935     .42595     .35480     .15913    -.09642     .60044    -.94318     .69099     .68996    -.83739     .39766    -.40353    1.52637    1.32263   -1.87738     .82986
     .94104    2.00    1.00    1.00   -2.88042   -1.23136    -.97121   -1.21096   -1.34809   -1.10673    1.23538     .42595    1.39154    1.21911    -.09642     .60044     .31469     .24614    -.08558    -.43641    -.11669    -.71381     .73198     .59328     .71013     .02624
    -.32382    3.00     .00    1.00   -4.00701   -1.23136   -3.73891   -1.21096   -2.05586    1.98120    1.23538     .42595   -1.86677    -.44658    -.41297    2.12068   -1.36247  -77.00000    1.46551  -77.00000    1.11777  -77.00000     .33478    -.86542   -1.01487    -.77737
    1.08985    1.00    1.00     .00    -.62723   -1.23136    -.97121   -1.21096   -1.34809    1.20922     .37302     .42595    -.08951    -.29515   -1.52089    2.12068   -2.20105   -2.42295    3.30742    3.67360    2.35223    1.66503     .73198    1.32263     .71013     .82986
     .86664    3.00     .00     .00     .49937   -1.23136    -.97121   -1.21096     .77521    -.33475    -.48935     .42595    -.68193   -1.65799   -2.31226    2.12068   -2.20105  -77.00000    3.11353  -77.00000    3.07233  -77.00000    -.85681    -.86542     .71013     .82986
    1.16425    1.00    1.00     .00   -2.88042   -1.23136    -.97121     .01211     .77521    -.33475    -.48935     .42595    -.53383     .31055     .06185    1.51259     .31469    -.64355    -.27946    -.63690     .91202    -.19667     .73198   -1.59477   -1.87738    -.77737
    -.69584    1.00    1.00    1.00   -1.75382    -.09435     .41264     .01211   -1.34809    -.33475    -.48935     .42595    -.38572   -1.80941   -1.20434    1.20854   -1.78176    -.64355    1.27162    -.83739    1.32351     .11361   -2.84279   -2.68879   -4.46489     .82986
    -.10061  -77.00  -77.00     .00     .49937    -.66286     .41264    -.59942     .77521   -1.10673     .37302     .42595    1.24343     .76483     .06185   -1.52789    1.57256    1.13584     .01137    -.43641    -.93967    -.92067    -.45961    -.50074     .71013     .02624
    -.77025    2.00  -77.00     .00     .49937   -1.23136    -.97121   -1.21096     .77521   -1.10673    -.48935     .42595   -1.27435    -.14373   -2.31226    1.51259    -.94318     .24614    1.85328    3.07213    1.32351    2.49245   -2.84279    -.86542     .71013     .02624
     .42021    2.00    1.00     .00     .49937    -.66286     .41264   -1.21096     .77521    -.33475     .37302   -3.87501    -.38572     .61341     .22013    -.31170   -1.36247     .69099     .39914    -.63690     .29479     .83760   -1.65120     .22860     .71013   -1.58099
  -77.00000    2.00    1.00     .00   -2.88042   -1.23136   -3.73891   -1.21096   -1.34809    -.33475     .37302    -.64929     .35480     .15913     .06185    -.31170     .73398  -77.00000   -1.05501  -77.00000    -.52818  -77.00000     .33478     .22860     .71013     .82986
    -.62144    1.00    1.00     .00     .49937   -1.23136     .41264   -1.21096     .77521   -1.10673   -2.21408     .42595     .05859    1.67339     .53668    -.00765     .73398    1.13584    -.95806    -.83739    -.73393   -1.12753     .33478     .22860    -.15237     .82986
     .49462    2.00    1.00     .00     .49937   -1.23136    -.97121   -1.21096     .77521     .43724   -1.35172     .42595    1.83585     .61341    1.16977   -1.52789     .31469  -77.00000    -.95806  -77.00000   -1.24829  -77.00000    -.45961    -.86542   -1.01487   -1.58099
    -.39823    2.00    1.00  -77.00   -1.75382    -.66286     .41264   -1.21096     .77521     .43724    -.48935     .42595    -.97814   -1.80941   -1.04607    1.20854     .73398  -77.00000     .98079  -77.00000    1.01490  -77.00000    -.45961     .22860     .71013     .82986
     .27141    2.00    1.00     .00     .49937    -.66286     .41264    -.59942     .77521    -.33475    -.48935     .42595    -.23762    1.21911    -.72952    1.81663    -.94318  -77.00000     .59302  -77.00000     .39766  -77.00000    -.06242    -.86542    -.15237     .02624
    -.54704    2.00    1.00    1.00   -1.75382    -.66286     .41264    -.59942   -1.34809   -1.10673    -.48935     .42595     .65101   -1.50656     .69495    -.61575     .73398  -77.00000     .01137  -77.00000     .39766  -77.00000     .33478    -.50074     .71013     .02624
    -.47263    2.00    1.00     .00     .49937   -1.23136    -.97121   -1.21096     .06744   -1.10673    -.48935     .42595     .50291     .46198    -.25470    -.00765     .31469    -.64355    -.66723    2.87164    -.11669    1.66503   -1.25401    -.13607     .71013     .02624
    -.39823    2.00    1.00     .00   -1.75382    -.66286    -.97121   -1.21096     .77521   -1.10673    1.23538     .42595    -.38572    -.29515   -1.36262    1.20854   -1.36247  -77.00000    -.86112  -77.00000    -.32244  -77.00000    -.45961     .95795     .71013     .82986
    -.17502    2.00    1.00     .00     .49937    -.66286     .41264    -.59942     .77521     .43724    1.23538     .42595    -.08951    -.44658     .69495    -.91979    1.15327    1.13584     .20525     .26530     .19192    -.19667    -.06242    1.32263     .71013     .82986
    -.77025    2.00    1.00     .00     .49937    -.09435    -.97121     .01211     .77521   -1.10673   -2.21408    -.64929     .20670    1.21911     .53668     .60044     .73398     .69099    -.76418    -.63690    -.83680    -.40353   -1.65120    -.13607     .71013    -.77737
     .86664    2.00    1.00     .00     .49937    -.66286     .41264     .01211     .77521     .43724   -1.35172     .42595    -.38572     .31055    -.57124    -.61575     .73398    1.13584    -.57029    -.53665    -.73393    -.50696    -.06242     .95795     .71013     .82986
    1.46187    3.00     .00     .00     .49937   -1.23136     .41264   -1.21096   -2.05586    1.98120    1.23538     .42595   -1.12625   -1.35513    -.72952    1.20854    1.15327  -77.00000    1.75634  -77.00000    1.73500  -77.00000    1.12917    -.86542   -1.87738    -.77737
     .27141    2.00    1.00    1.00    -.62723   -1.23136     .41264   -1.21096    -.64032   -1.10673    -.48935     .42595     .05859    -.44658   -2.31226     .90449    -.94318   -1.97810   -1.05501    -.73714    -.01382    -.40353     .33478     .59328    -.15237     .02624
     .56902    2.00    1.00    1.00     .49937    -.66286     .41264    -.59942    -.64032   -1.10673     .37302     .42595    -.08951    -.29515     .22013    -.61575     .31469     .69099    -.57029     .56603    -.42531     .94103     .73198    -.50074    -.15237   -1.58099
     .71783    2.00    1.00     .00     .49937    -.09435     .41264     .01211     .77521   -1.10673     .37302   -1.72453    -.08951    -.59800     .06185    -.91979    -.10460    -.19871    -.08558    -.83739     .60341     .11361   -1.65120    -.13607     .71013    -.77737
    1.16425    2.00    1.00     .00     .49937   -1.23136    1.79649    -.59942     .77521     .43724    -.48935   -3.87501    1.09533    1.67339    1.16977   -1.52789     .73398     .69099    -.95806    -.93763   -1.45403   -1.43781   -1.65120    1.32263     .71013     .82986
    1.68508    2.00    1.00     .00     .49937   -1.23136    1.79649   -1.21096     .77521    -.33475    1.23538   -1.72453    -.08951   -2.11226     .06185    1.81663    -.10460    -.19871     .59302     .06481     .29479     .63075    -.06242   -2.32412     .71013   -3.18821
    1.75948    2.00    1.00     .00     .49937   -1.23136    -.97121   -1.21096     .77521   -1.10673    -.48935     .42595    1.24343     .91626    1.16977   -1.22384    1.15327    1.13584    -.86112    -.73714   -1.04254    -.71381   -1.65120    -.86542   -1.87738   -1.58099
    -.39823    2.00    1.00     .00     .49937    -.09435     .41264     .01211     .77521     .43724    -.48935     .42595    -.83004    -.29515   -1.04607     .60044   -1.36247     .24614    -.86112    -.83739    -.52818    -.09325     .33478    1.32263     .71013     .82986
    -.10061    2.00    1.00     .00     .49937    -.66286    -.97121    -.59942   -1.34809     .43724    -.48935     .42595     .50291     .61341    -.09642     .29640     .31469  -77.00000    -.57029  -77.00000    -.21957  -77.00000    -.85681    1.32263     .71013     .82986
     .42021    2.00    1.00    1.00   -1.75382   -1.23136    -.97121   -1.21096   -2.05586    -.33475    -.48935   -3.87501     .94722     .00770    -.72952     .60044    -.94318     .24614    -.76418    -.33617    -.83680     .11361    -.85681     .59328     .71013     .02624
    1.08985    2.00    1.00     .00     .49937    -.66286    -.97121   -1.21096     .77521     .43724    -.48935   -1.72453     .94722    1.06768    1.32805    -.91979     .31469  -77.00000    -.18252  -77.00000   -1.04254  -77.00000     .33478    1.32263     .71013   -3.99183
    -.32382    2.00    1.00     .00   -1.75382    -.09435    -.97121     .01211     .77521     .43724    -.48935     .42595     .65101     .15913     .37840    -.61575     .73398     .69099    -.27946    -.03543    -.11669     .21704     .33478   -1.59477    -.15237    -.77737
    -.24942    2.00    1.00     .00     .49937   -1.23136   -2.35506   -1.21096     .77521    -.33475    -.48935     .42595    1.24343     .15913     .69495    -.61575    1.15327  -77.00000    -.08558  -77.00000   -1.14541  -77.00000    -.45961   -2.68879     .71013   -3.18821
     .64343    2.00    1.00     .00     .49937   -1.23136     .41264   -1.21096     .77521   -1.10673    -.48935     .42595    1.09533    1.82481    -.09642   -1.22384    -.52389  -77.00000     .30219  -77.00000   -1.24829  -77.00000   -2.04840    1.32263     .71013     .02624
    1.01545    2.00    1.00     .00    -.62723   -1.23136    -.97121   -1.21096   -1.34809   -1.10673    -.48935     .42595    -.53383   -2.56654     .22013     .60044   -1.78176   -2.42295    3.21048    3.47311    2.66085    2.59588   -1.25401     .59328    -.15237     .02624
    1.98270    2.00    1.00     .00    -.62723   -1.23136     .41264   -1.21096   -1.34809   -1.10673    1.23538     .42595    -.83004    -.59800    -.72952     .90449     .73398  -77.00000     .88385  -77.00000     .80915  -77.00000    1.12917    -.13607    -.15237     .82986
    -.10061    2.00    1.00    1.00   -1.75382   -1.23136     .41264    -.59942    -.64032    -.33475    -.48935     .42595    -.08951   -1.05228    -.41297    1.20854    -.94318    -.19871    -.76418    -.83739     .29479     .11361    -.45961     .22860     .71013     .02624
    2.94995  -77.00     .00     .00     .49937   -1.23136   -2.35506   -1.21096     .77521   -1.10673    -.48935   -3.87501     .94722    -.59800    1.32805    -.91979     .73398     .69099    -.95806    -.93763    -.52818    -.50696    -.45961     .59328     .71013     .02624
     .12260    2.00    1.00     .00     .49937    -.66286     .41264     .01211     .06744     .43724    1.23538     .42595   -1.42246    1.21911   -1.20434    1.81663     .73398  -77.00000     .20525  -77.00000     .39766  -77.00000     .33478    -.86542    -.15237   -1.58099
     .19700    2.00    1.00     .00     .49937    -.09435    -.97121   -1.21096     .77521    -.33475     .37302     .42595    -.38572    -.14373    -.57124    -.31170   -1.36247    -.64355    -.18252    -.53665    -.11669     .32046   -1.65120    -.13607   -1.01487    -.77737
     .34581    2.00    1.00    1.00     .49937   -1.23136     .41264   -1.21096     .77521   -1.10673    -.48935     .42595     .79912     .31055    -.72952     .60044    -.10460    -.19871    -.95806    -.53665    -.42531    -.09325    -.06242     .22860     .71013     .82986
     .04820  -77.00  -77.00     .00     .49937    -.66286     .41264    -.59942     .77521     .43724    -.48935     .42595   -1.27435     .76483    1.48632   -1.52789    -.10460     .24614    -.66723    -.63690    -.52818    -.92067   -1.65120    1.32263     .71013     .82986
    -.17502    3.00     .00     .00     .49937   -1.23136     .41264   -1.21096     .77521    1.20922     .37302     .42595     .35480     .15913     .85322    -.61575     .73398    1.13584   -1.05501    -.73714    -.83680    -.30010     .33478     .22860    -.15237     .82986
    -.17502    3.00     .00     .00     .49937    -.09435     .41264     .01211     .77521    1.98120     .37302     .42595     .79912    1.52196     .85322     .29640    1.15327    1.13584    -.47335    -.83739    -.83680   -1.12753    1.12917   -1.59477   -1.01487    -.77737
     .19700    2.00    1.00     .00     .49937    -.66286     .41264    -.59942     .77521     .43724     .37302     .42595     .35480     .91626     .85322   -1.52789     .73398    1.13584    -.08558    -.63690    -.32244    -.30010     .33478    1.32263     .71013     .82986
     .86664    2.00    1.00     .00     .49937    -.09435     .41264     .01211     .77521    -.33475    1.23538     .42595    1.09533     .00770     .53668    -.91979     .73398     .24614    -.57029    1.26774    -.63105     .73418    -.85681    -.50074   -1.87738    -.77737
    1.38747  -77.00  -77.00     .00     .49937   -1.23136    -.97121   -1.21096     .77521   -1.10673    -.48935     .42595    1.24343     .61341    -.09642    2.12068    -.52389    -.19871    1.07774     .06481     .08905    -.09325     .33478     .22860     .71013     .02624
    1.68508    2.00    1.00    1.00     .49937   -1.23136     .41264   -1.21096   -1.34809   -1.10673    -.48935     .42595     .35480     .00770    -.88779     .60044    -.10460     .24614    -.95806    -.63690     .08905     .21704    -.45961     .59328     .71013     .02624
    -.77025    2.00    1.00     .00     .49937    -.66286     .41264    -.59942     .77521    -.33475   -2.21408     .42595     .20670    -.74943    -.41297     .29640     .31469  -77.00000     .98079  -77.00000    -.21957  -77.00000    -.45961    -.13607    -.15237     .02624
    -.54704    2.00    1.00     .00     .49937    -.66286    -.97121    -.59942     .77521   -1.10673   -1.35172     .42595    -.68193   -1.20371     .37840    1.51259    1.15327    1.13584    -.57029    -.43641    -.42531    -.50696   -1.25401     .59328   -1.87738     .02624
    -.39823    2.00    1.00     .00     .49937    -.09435     .41264    -.59942     .77521   -1.10673    -.48935     .42595     .65101     .00770     .69495    -.61575    1.15327    1.13584    -.86112    -.83739   -1.45403   -1.12753   -2.84279   -1.59477     .71013    -.77737
    -.32382    2.00    1.00     .00     .49937    -.09435     .41264     .01211     .77521   -1.10673    -.48935     .42595     .50291     .00770     .22013    -.61575    1.15327     .69099    -.47335    -.53665    -.63105   -1.23095     .33478   -1.23009     .71013    -.77737
    -.10061    3.00     .00     .00     .49937    -.66286     .41264    -.59942     .77521   -1.10673    -.48935   -3.87501     .05859   -1.35513    -.88779     .29640    -.94318  -77.00000    -.37641  -77.00000     .80915  -77.00000   -1.25401    -.13607    -.15237   -1.58099
     .19700    2.00    1.00     .00     .49937    -.66286     .41264    -.59942    -.64032   -1.10673    1.23538   -3.87501    -.53383    -.29515     .22013    -.61575     .73398  -77.00000    -.37641  -77.00000    -.32244  -77.00000    -.85681     .22860     .71013    -.77737
     .71783    2.00    1.00     .00     .49937   -1.23136   -2.35506   -1.21096     .77521   -1.10673    -.48935     .42595    -.08951     .91626     .22013    -.61575    -.10460   -1.08840     .39914    -.33617     .39766    1.25132     .33478     .59328     .71013     .82986
     .71783    2.00    1.00     .00     .49937    -.66286    -.97121   -1.21096     .77521   -1.10673    -.48935     .42595     .65101    -.59800    -.41297    1.81663   -1.36247   -1.97810     .01137    1.86920    1.42638    1.66503    1.12917     .59328    -.15237     .02624
    1.23866    2.00    1.00     .00     .49937    -.09435    1.79649     .01211     .77521    -.33475    1.23538     .42595     .65101    1.67339    1.32805    -.00765    -.10460   -1.08840    -.27946     .06481    -.73393    -.19667    -.45961    -.13607   -1.01487    -.77737
    1.38747    2.00    1.00     .00     .49937    -.66286    -.97121   -1.21096     .77521   -1.10673    -.48935   -1.72453    -.53383    -.90086    -.57124     .29640     .31469  -77.00000     .01137  -77.00000    1.01490  -77.00000     .33478   -2.32412   -1.01487   -2.38460
    1.53627    2.00    1.00     .00     .49937   -1.23136     .41264   -1.21096     .77521   -1.10673   -1.35172   -3.87501     .50291    1.37054    1.01150    -.91979     .73398     .24614    -.57029    -.23592   -1.24829    -.81724     .33478    -.50074    -.15237   -2.38460
    -.17502    2.00    1.00     .00     .49937   -1.23136    -.97121   -1.21096     .77521     .43724   -1.35172     .42595   -1.71867    -.59800   -1.99571    1.81663   -2.20105  -77.00000     .88385  -77.00000    1.01490  -77.00000     .73198     .22860    -.15237     .82986
    -.10061    2.00    1.00     .00    -.62723    -.66286    -.97121   -1.21096     .06744    -.33475    -.48935     .42595   -2.01488   -1.65799   -2.47054    1.81663   -1.36247    -.19871    3.01659    3.17238    2.55797    2.38902   -1.65120    1.32263     .71013     .82986
     .12260    2.00    1.00     .00     .49937    -.09435    1.79649     .01211   -1.34809    1.98120    1.23538     .42595   -1.27435     .76483   -1.67916     .90449     .31469    -.64355    -.27946     .16506     .60341     .52732   -1.65120     .59328     .71013     .82986
     .19700    2.00    1.00     .00     .49937   -1.23136    -.97121   -1.21096     .77521   -1.10673    -.48935     .42595     .94722     .61341     .85322   -1.22384     .73398  -77.00000    -.37641  -77.00000    -.63105  -77.00000     .73198    1.32263     .71013     .82986
     .34581    2.00    1.00    1.00   -2.88042    -.66286    1.79649    -.59942   -2.05586    -.33475   -2.21408   -1.72453    1.39154     .91626    -.57124    -.31170    -.10460     .24614    -.95806    -.93763    -.42531   -1.02410    -.45961     .59328     .71013     .02624
     .56902    2.00    1.00     .00     .49937    -.66286     .41264   -1.21096     .77521   -1.10673     .37302     .42595     .50291    -.44658    1.01150    1.20854     .31469     .24614    -.66723    -.83739     .39766     .21704     .33478    -.50074     .71013    -.77737
     .94104    2.00    1.00     .00     .49937    -.09435     .41264   -1.21096     .77521    -.33475    1.23538     .42595    -.23762    1.67339    1.48632   -1.22384     .73398    -.19871     .01137    -.13568    -.11669    -.19667     .73198     .59328     .71013     .02624
    1.38747    3.00     .00     .00     .49937    -.66286    1.79649   -1.21096     .77521   -1.10673     .37302     .42595     .05859    -.74943     .22013    -.31170    1.57256     .24614    -.57029    -.13568    -.52818    -.09325    1.52637   -2.68879    -.15237   -1.58099
    -.10061    2.00    1.00    1.00     .49937    -.09435    -.97121     .01211   -1.34809    1.20922    1.23538     .42595    1.53964    1.67339    1.48632   -1.52789     .73398     .69099    -.95806    -.23592   -1.45403   -1.43781   -2.04840    1.32263     .71013     .82986
    -.10061    2.00    1.00     .00     .49937   -1.23136     .41264   -1.21096     .77521    -.33475    -.48935     .42595   -1.42246    -.14373    -.88779    1.20854     .31469    -.19871    -.95806    -.93763    -.01382     .42389    -.06242    -.86542    -.15237    -.77737
    -.02621    2.00    1.00     .00     .49937   -1.23136     .41264   -1.21096   -2.05586    -.33475    1.23538     .42595    -.08951    -.74943    -.09642     .29640   -1.36247  -77.00000     .39914  -77.00000    -.52818  -77.00000    -.45961     .59328     .71013     .82986
     .12260    2.00    1.00     .00   -1.75382    -.09435    1.79649    -.59942    -.64032     .43724    -.48935     .42595   -1.27435    -.90086     .22013    -.31170     .73398  -77.00000    -.08558  -77.00000    -.21957  -77.00000    -.45961    -.86542    -.15237   -3.18821
     .19700    1.00    1.00    1.00     .49937   -1.23136     .41264   -1.21096    -.64032   -1.10673    1.23538     .42595   -2.31109     .61341    -.09642    -.61575   -1.78176  -77.00000    2.72576  -77.00000     .80915  -77.00000    -.45961    1.32263     .71013     .82986
     .49462    1.00    1.00    1.00     .49937    -.09435     .41264    -.59942    -.64032   -1.10673    -.48935     .42595     .35480    -.90086     .53668    -.00765    -.10460    -.64355    -.47335     .16506     .91202    1.66503    -.06242    -.13607     .71013     .02624
     .12260    2.00    1.00     .00     .49937    -.66286     .41264    -.59942     .77521   -1.10673    -.48935     .42595    1.09533     .31055    1.01150   -1.52789    1.15327  -77.00000     .20525  -77.00000    -.63105  -77.00000    -.45961     .59328    -.15237     .02624
    1.75948    2.00    1.00    1.00    -.62723   -1.23136    -.97121   -1.21096     .06744   -1.10673    1.23538    -.64929    -.53383     .15913     .85322    -.91979     .31469     .24614    -.37641     .56603   -1.14541     .21704   -1.25401     .22860     .71013     .02624
     .12260    2.00    1.00    1.00   -1.75382   -1.23136    -.97121   -1.21096   -2.05586   -1.10673    -.48935     .42595    1.24343     .31055    1.01150   -1.22384     .73398     .69099    -.86112    -.83739   -1.24829   -1.23095     .33478    -.86542    -.15237     .02624
    -.69584    2.00    1.00     .00     .49937    -.66286     .41264   -1.21096     .77521     .43724     .37302     .42595     .94722     .31055    -.09642     .60044    -.94318   -1.08840     .49608     .46579    -.01382     .42389    -.85681    -.13607     .71013     .02624
    -.24942    2.00    1.00     .00     .49937   -1.23136    -.97121    -.59942     .77521   -1.10673    -.48935     .42595   -1.12625    -.59800    -.09642    1.51259     .31469    -.19871    -.47335    -.63690    -.01382    -.09325    -.45961    -.86542     .71013     .02624
    -.02621    2.00    1.00     .00     .49937    -.66286     .41264   -1.21096     .77521   -1.10673     .37302     .42595    -.83004     .91626     .53668     .29640    1.15327  -77.00000    -.95806  -77.00000    -.21957  -77.00000   -1.65120    1.32263     .71013     .82986
     .12260    2.00    1.00    1.00    -.62723    -.66286     .41264   -1.21096    -.64032    -.33475    1.23538     .42595     .50291    -.90086    -.09642    -.61575     .31469    -.64355    -.76418    -.03543    -.93967     .83760    -.45961    -.13607    -.15237    -.77737
     .12260    2.00    1.00     .00     .49937    -.66286    -.97121   -1.21096     .77521     .43724     .37302     .42595    -.53383    -.29515     .85322    -.61575   -1.36247     .24614    -.08558    -.63690     .39766    -.30010    -.45961    -.13607   -1.01487    -.77737
     .42021    2.00    1.00     .00     .49937   -1.23136     .41264   -1.21096     .77521     .43724    -.48935     .42595     .20670    1.97624    1.01150     .29640     .73398     .69099    -.86112    -.83739    -.93967    -.81724     .73198     .59328     .71013     .82986
    -.91905    1.00    1.00     .00   -1.75382   -1.23136    -.97121    -.59942    -.64032    -.33475   -1.35172     .42595   -1.12625     .00770   -1.20434     .90449    -.94318     .24614     .39914    -.13568     .91202     .01018    -.45961    -.86542   -1.01487     .02624
    1.31306    2.00    1.00    1.00     .49937   -1.23136    -.97121   -1.21096   -2.05586    -.33475    -.48935     .42595     .05859    1.67339    1.32805   -1.22384    1.15327    1.13584    -.47335    -.53665    -.83680    -.61039    -.06242    1.32263     .71013     .82986
     .27141  -77.00     .00    1.00   -1.75382    -.66286    -.97121   -1.21096   -1.34809   -1.10673   -1.35172   -1.72453     .94722     .15913    -.41297    1.51259    -.52389  -77.00000    -.18252  -77.00000    -.21957  -77.00000     .73198     .22860     .71013     .02624
     .94104    2.00    1.00     .00     .49937   -1.23136     .41264   -1.21096     .77521   -1.10673    -.48935     .42595   -2.60730    -.44658    -.09642     .90449    1.15327   -2.42295    3.21048    3.67360    2.14649    1.87188     .73198     .22860     .71013     .02624
    -.69584    1.00    1.00     .00    -.62723   -1.23136    -.97121    -.59942   -1.34809     .43724   -1.35172     .42595     .65101     .61341    -.41297     .60044    1.15327    1.13584    1.27162    -.13568     .39766     .11361     .33478     .95795     .71013     .02624
    -.02621    2.00    1.00     .00     .49937    -.09435    -.97121     .01211     .77521    -.33475   -1.35172   -1.72453    -.23762     .00770    1.48632   -1.52789    1.15327   -1.53325    -.76418    -.63690   -1.45403    -.50696     .33478     .59328     .71013     .82986
    1.83389    2.00    1.00    1.00    -.62723   -1.23136    -.97121   -1.21096    -.64032    -.33475    1.23538     .42595    1.24343     .15913    -.09642    -.61575    1.15327     .24614    -.66723    -.63690    -.01382     .11361     .73198   -1.95944   -2.73988   -2.38460
    -.62144    3.00     .00     .00     .49937   -1.23136    -.97121   -1.21096     .77521    -.33475    -.48935     .42595   -1.71867   -1.20371   -1.67916    1.51259   -1.78176     .24614     .10831     .86676    1.52926     .94103    1.12917   -1.59477     .71013   -2.38460
    2.65233  -77.00  -77.00     .00     .49937    -.66286     .41264    -.59942   -2.05586     .43724    1.23538     .42595    -.97814    -.29515     .85322    -.31170   -1.36247  -77.00000     .59302  -77.00000    -.83680  -77.00000     .73198    -.50074    -.15237   -1.58099
    1.53627    3.00     .00     .00     .49937    -.66286    1.79649     .01211     .77521    -.33475    -.48935     .42595    1.83585     .15913    1.48632    -.61575    1.57256    1.58069    -.86112    -.83739   -1.14541   -1.12753     .73198    1.32263     .71013     .82986
    1.75948    1.00    1.00     .00     .49937    -.66286    -.97121     .01211     .77521   -1.10673    -.48935     .42595    -.68193     .46198     .53668    -.00765   -1.36247   -1.97810    1.75634    1.96945     .29479    2.07874     .33478    -.13607    -.15237    -.77737
    1.46187    1.00    1.00    1.00     .49937    -.66286    1.79649   -1.21096     .77521    1.98120    1.23538     .42595    1.09533    1.97624     .06185   -1.22384     .73398     .24614   -1.05501    -.83739   -1.14541    -.92067    -.06242     .59328     .71013     .02624
     .94104    2.00    1.00     .00     .49937    -.09435     .41264    -.59942     .77521    -.33475    -.48935     .42595    -.97814     .76483     .37840     .90449   -1.78176     .69099    -.66723    -.73714    -.21957    -.81724    -.06242    1.32263     .71013     .82986
     .49462    2.00    1.00     .00    -.62723    -.66286    -.97121    -.59942     .06744    1.98120    1.23538    -.64929    -.38572     .61341     .53668    -.00765     .73398    1.13584    -.76418    -.43641    -.52818    -.81724   -1.65120     .59328     .71013     .82986
    1.90829    1.00    1.00     .00     .49937    -.66286     .41264   -1.21096     .77521   -1.10673     .37302     .42595     .79912     .76483    1.48632   -1.22384     .73398     .24614    -.66723     .16506    -.42531     .21704    -.45961     .59328     .71013     .02624
    -.24942    1.00    1.00     .00     .49937    -.66286    1.79649    -.59942     .77521    1.20922     .37302     .42595     .50291     .61341     .69495   -1.22384     .73398     .24614    -.95806    -.73714    -.83680    -.92067    -.85681    -.13607     .71013     .82986
    1.16425    1.00    1.00     .00     .49937   -1.23136     .41264   -1.21096     .77521   -1.10673    -.48935     .42595    1.83585    1.21911     .69495    -.61575   -1.78176     .24614    -.86112    -.73714    -.52818   -1.12753    -.45961    -.86542    -.15237    -.77737
     .27141    3.00     .00     .00     .49937   -1.23136    -.97121   -1.21096     .77521     .43724     .37302     .42595    1.98396    1.06768    1.48632   -1.52789    1.57256  -77.00000   -1.05501  -77.00000   -1.45403  -77.00000     .33478    1.32263     .71013     .82986
     .34581    2.00    1.00     .00     .49937   -1.23136    -.97121   -1.21096     .77521   -1.10673    1.23538     .42595     .35480    1.37054     .22013   -1.52789     .73398  -77.00000   -1.05501  -77.00000    -.93967  -77.00000    1.52637    1.32263     .71013     .82986
    -.47263    2.00    1.00     .00     .49937    -.09435     .41264    -.59942   -1.34809    -.33475    1.23538     .42595    -.08951     .31055   -1.20434    1.51259     .31469     .24614    -.57029    -.03543     .60341     .21704     .73198    -.13607     .71013     .82986
    -.91905    2.00    1.00     .00     .49937   -1.23136     .41264     .01211     .77521    1.98120     .37302     .42595   -1.42246     .31055   -1.67916    -.31170    -.52389   -1.97810     .88385     .66628     .70628    1.76845     .33478    1.32263     .71013     .82986
    -.62144    1.00    1.00     .00     .49937    -.09435     .41264     .01211     .77521    -.33475   -1.35172     .42595    -.08951    -.29515     .85322    -.61575    -.94318    -.64355     .20525    1.06725    -.32244    -.19667   -2.04840     .59328    -.15237     .82986
    -.54704    2.00    1.00    1.00     .49937   -1.23136     .41264   -1.21096     .06744     .43724    1.23538     .42595    -.83004     .91626    -.72952     .90449     .73398    -.64355     .59302     .16506    -.21957    -.50696    1.92357     .95795     .71013     .82986
     .79223    1.00    1.00     .00   -1.75382   -1.23136    -.97121   -1.21096   -2.05586   -1.10673    -.48935    -.64929    1.24343     .91626    1.48632   -1.22384   -1.78176  -77.00000    -.86112  -77.00000   -1.24829  -77.00000   -1.25401     .22860     .71013     .82986
    1.01545    3.00     .00     .00   -4.00701   -1.23136     .41264   -1.21096     .77521   -1.10673   -2.21408   -3.87501    -.97814     .76483    1.16977   -1.52789     .73398  -77.00000    -.95806  -77.00000   -1.04254  -77.00000    1.12917    -.13607    -.15237    -.77737
    -.62144    2.00    1.00     .00    -.62723    -.09435    -.97121    -.59942   -2.05586     .43724    1.23538     .42595     .20670   -1.35513    -.41297    -.61575    -.10460   -1.08840    1.56245    1.36798     .50054    1.35474    -.85681    -.50074    -.15237    -.77737
    -.99346  -77.00    1.00    1.00     .49937    -.09435     .41264     .01211     .77521    1.20922     .37302     .42595     .20670     .91626     .85322    -.31170     .73398     .69099    -.76418    -.83739    -.63105   -1.43781    -.45961     .59328   -1.01487     .02624
    -.84465    2.00    1.00     .00     .49937    -.09435    -.97121     .01211    -.64032    -.33475   -1.35172     .42595     .20670    -.44658     .22013    -.61575    1.15327     .69099    -.76418    -.33617    -.63105     .01018     .33478     .59328     .71013     .82986
   -1.06786    3.00    1.00     .00     .49937   -1.23136     .41264   -1.21096     .77521     .43724    1.23538     .42595    1.98396    1.67339    1.48632   -1.22384    1.57256    1.58069   -1.05501    -.93763   -1.24829   -1.23095    1.92357    -.50074     .71013     .82986
   -1.06786  -77.00  -77.00     .00     .49937    -.09435     .41264     .01211    -.64032   -1.10673   -1.35172     .42595    -.23762     .31055    -.41297    1.81663   -1.36247   -1.97810     .88385    1.66872    1.73500    1.25132    1.12917     .22860     .71013     .82986
    1.31306  -77.00  -77.00     .00    -.62723   -1.23136    -.97121   -1.21096     .06744   -1.10673    -.48935   -1.72453    -.23762     .61341     .37840    -.00765    -.52389   -1.53325    -.47335    -.23592    -.42531     .01018     .33478   -1.59477   -1.01487   -1.58099
     .71783    2.00    1.00     .00   -4.00701   -1.23136     .41264   -1.21096     .77521     .43724    -.48935   -1.72453    -.23762    -.14373    -.57124     .60044    -.52389   -1.08840     .68996    1.76896     .50054     .83760    -.06242   -1.59477    -.15237     .82986
     .19700    1.00    1.00     .00     .49937    -.66286    1.79649     .01211     .77521     .43724    1.23538     .42595     .50291     .31055     .85322    -.91979     .31469     .24614    -.76418    -.73714    -.63105    -.92067     .73198    -.50074    -.15237    -.77737
    -.10061    2.00    1.00    1.00   -1.75382    -.66286    -.97121    -.59942    -.64032    -.33475    -.48935     .42595   -1.71867    -.44658    -.72952     .29640   -1.36247  -77.00000    2.14411  -77.00000    1.52926  -77.00000    -.85681    -.50074   -1.87738     .02624
    1.23866    1.00    1.00     .00     .49937    -.66286     .41264     .01211     .77521   -1.10673     .37302    -.64929    1.24343    1.67339    1.48632   -1.52789     .73398    -.64355    -.86112    -.93763   -1.45403   -1.33438     .73198    -.13607   -1.01487    -.77737
   -1.06786    3.00     .00     .00   -2.88042   -1.23136    -.97121   -1.21096   -1.34809    -.33475    -.48935     .42595   -1.71867    -.74943     .06185     .60044     .31469  -77.00000     .01137  -77.00000     .70628  -77.00000     .73198     .59328     .71013     .82986
    1.68508    2.00    1.00    1.00   -1.75382   -1.23136    -.97121    -.59942    -.64032   -1.10673    -.48935    -.64929     .05859     .61341    1.01150    -.31170   -1.36247    1.13584    -.86112    -.73714   -1.24829   -1.02410    -.85681    1.32263    -.15237     .02624
     .42021    3.00     .00     .00     .49937   -1.23136    -.97121   -1.21096     .77521   -1.10673    1.23538     .42595    -.83004     .00770     .69495    -.31170     .31469     .69099    -.08558    -.43641    -.11669     .11361    1.12917   -1.95944   -1.01487    -.77737
   -1.06786    2.00    1.00     .00     .49937    -.66286     .41264     .01211    -.64032     .43724     .37302     .42595     .20670     .76483     .85322    -.00765     .31469     .69099    -.66723    -.53665    -.52818    -.50696     .33478     .59328    -.15237     .82986
     .94104    3.00     .00     .00     .49937    -.09435     .41264    -.59942     .77521     .43724    -.48935   -1.72453     .79912    1.37054    1.16977   -1.52789     .73398     .69099    -.76418    -.43641    -.52818    -.40353    -.06242     .95795     .71013     .82986
     .86664    1.00    1.00     .00    -.62723    -.66286    1.79649   -1.21096     .77521   -1.10673    -.48935     .42595    1.68775    1.21911     .53668    -.91979     .73398  -77.00000    -.86112  -77.00000   -1.35116  -77.00000     .33478   -1.59477    -.15237     .02624
     .27141    1.00    1.00    1.00   -1.75382   -1.23136    -.97121   -1.21096   -2.05586    -.33475    -.48935     .42595     .05859     .31055   -1.20434    1.81663     .73398   -1.08840    1.65939    2.06969    2.04361     .94103   -1.25401     .95795     .71013     .82986
    -.02621    1.00    1.00     .00   -1.75382   -1.23136    -.97121   -1.21096   -1.34809   -1.10673    1.23538     .42595     .35480    1.21911    1.48632    -.31170     .73398  -77.00000     .10831  -77.00000    -.32244  -77.00000     .73198    1.32263     .71013     .82986
   -1.36548    1.00    1.00     .00     .49937    -.66286     .41264   -1.21096     .77521    -.33475    -.48935     .42595    -.53383    1.52196    -.25470     .90449     .31469    -.64355    -.47335    -.53665    -.42531     .11361     .73198     .95795    -.15237     .82986
    1.01545    1.00    1.00     .00     .49937   -1.23136     .41264    -.59942     .06744   -1.10673    1.23538     .42595     .05859     .91626     .53668     .29640     .73398  -77.00000    -.76418  -77.00000    -.73393  -77.00000     .33478    -.86542   -1.01487   -1.58099
    -.32382  -77.00  -77.00     .00     .49937   -1.23136    -.97121   -1.21096     .77521    -.33475     .37302     .42595   -1.57056    1.06768    -.41297    1.20854   -1.36247   -1.97810    -.37641    -.43641    -.52818     .63075    -.45961   -1.23009    -.15237     .02624
    -.17502    1.00    1.00     .00     .49937    -.09435    1.79649     .01211     .77521     .43724    1.23538     .42595    1.09533    1.52196    1.32805    -.61575    1.57256  -77.00000   -1.05501  -77.00000   -1.45403  -77.00000     .73198   -1.59477   -1.01487   -2.38460
    -.47263    3.00     .00     .00     .49937   -1.23136    -.97121   -1.21096    -.64032     .43724     .37302     .42595     .79912     .31055     .06185   -1.22384     .31469  -77.00000     .30219  -77.00000    -.01382  -77.00000     .33478     .22860   -2.73988    -.77737
    -.54704  -77.00     .00     .00    -.62723   -1.23136   -2.35506   -1.21096   -1.34809   -1.10673    -.48935   -1.72453   -1.27435    -.90086   -3.26191    1.51259     .31469  -77.00000    -.18252  -77.00000     .50054  -77.00000     .33478     .95795     .71013     .82986
     .12260  -77.00     .00     .00     .49937    -.09435    -.97121     .01211     .77521    -.33475    -.48935     .42595    -.23762     .46198     .37840    -.91979     .31469  -77.00000    -.86112  -77.00000    -.52818  -77.00000   -1.25401     .22860   -1.01487     .02624
    -.32382  -77.00     .00     .00     .49937   -1.23136    -.97121   -1.21096     .77521   -1.10673    -.48935     .42595    -.08951    -.90086     .53668     .60044   -1.36247   -1.53325    -.66723    -.83739    -.01382     .01018   -1.65120   -1.23009    -.15237     .02624
    -.24942  -77.00     .00     .00     .49937    -.09435     .41264    -.59942     .77521    1.20922    1.23538     .42595     .50291     .31055     .37840     .29640     .31469     .24614    -.95806    -.63690     .08905     .21704     .73198   -1.59477    -.15237    -.77737
   -1.21667    2.00    1.00     .00     .49937   -1.23136    -.97121   -1.21096     .77521    -.33475    -.48935     .42595     .35480     .76483     .37840    1.51259   -1.36247    -.64355    -.76418    -.93763    -.11669    -.19667   -1.65120    -.13607     .71013     .82986
    1.16425    1.00    1.00     .00     .49937    -.66286     .41264    -.59942     .77521    1.20922    1.23538     .42595     .79912    1.06768    1.16977    -.61575    1.15327  -77.00000   -1.05501  -77.00000   -1.35116  -77.00000     .33478    -.13607   -1.01487    -.77737
   -1.36548  -77.00  -77.00     .00    -.62723    -.09435    -.97121     .01211    -.64032   -1.10673    1.23538   -1.72453    -.83004   -1.05228    -.57124    -.31170     .31469  -77.00000    1.56245  -77.00000    1.94074  -77.00000   -2.44560    -.50074    -.15237     .02624
    -.62144    2.00    1.00     .00     .49937    -.66286   -2.35506    -.59942     .77521   -1.10673    -.48935   -1.72453     .35480     .00770     .53668    -.61575     .31469    -.64355    -.76418    -.73714    -.21957    -.71381    -.85681    -.50074     .71013     .82986
     .86664    1.00    1.00     .00    -.62723   -1.23136     .41264   -1.21096   -2.05586   -1.10673    1.23538     .42595    -.08951     .31055    -.41297    -.31170    -.10460    -.19871    -.66723    -.23592    -.42531    -.09325   -1.25401    -.13607   -1.01487    -.77737
    -.39823    2.00    1.00     .00     .49937    -.66286    -.97121     .01211     .77521     .43724    1.23538     .42595     .20670     .31055    -.72952     .90449    -.94318     .24614    1.75634    1.06725     .91202     .42389    1.52637     .59328     .71013     .82986
     .42021    2.00    1.00     .00     .49937    -.66286     .41264    -.59942     .77521    -.33475    1.23538     .42595    -.97814    -.29515   -1.20434     .60044    -.52389  -77.00000     .59302  -77.00000     .80915  -77.00000    -.06242     .22860    -.15237     .82986
     .42021    2.00    1.00     .00     .49937    -.09435    -.97121   -1.21096     .77521     .43724   -1.35172     .42595    -.38572     .15913    -.41297   -1.52789     .31469     .69099   -1.05501    -.83739    -.21957    -.50696   -2.04840    1.32263     .71013     .82986
     .86664    2.00    1.00     .00     .49937    -.09435     .41264     .01211     .77521   -1.10673    1.23538   -1.72453   -1.42246     .61341    -.72952     .90449     .31469     .69099    -.18252    -.73714    1.22064     .21704    -.45961     .59328    -.15237     .82986
    -.17502    1.00    1.00     .00     .49937   -1.23136     .41264   -1.21096     .77521   -1.10673    -.48935     .42595   -2.01488   -1.50656   -1.20434     .90449    -.10460     .69099     .88385     .66628    1.11777    1.25132    -.85681   -1.59477    -.15237   -1.58099
    -.77025    2.00    1.00    1.00   -2.88042   -1.23136   -2.35506   -1.21096   -2.05586    -.33475   -1.35172   -1.72453   -1.57056   -1.35513   -2.31226    1.20854   -2.20105   -1.97810    2.72576    3.47311    3.17521    3.21644    -.45961     .22860     .71013   -2.38460
     .56902    2.00    1.00     .00     .49937   -1.23136     .41264    -.59942   -1.34809     .43724    -.48935     .42595   -1.12625    -.59800    -.09642    -.31170    1.15327  -77.00000     .78691  -77.00000    -.21957  -77.00000   -1.65120    -.86542    -.15237     .02624
    -.24942    2.00    1.00     .00     .49937    -.66286     .41264    -.59942     .77521     .43724    1.23538     .42595    -.97814     .31055   -1.67916     .29640     .31469     .24614     .20525     .76652     .19192     .42389     .33478    -.13607     .71013     .82986
    1.90829    1.00    1.00     .00     .49937   -1.23136    -.97121   -1.21096     .77521   -1.10673    1.23538     .42595    1.24343    1.21911    1.16977    -.00765     .31469   -1.53325    -.27946    -.63690    -.63105    -.81724    -.45961   -1.59477     .71013   -1.58099
    1.31306    1.00    1.00     .00     .49937   -1.23136    1.79649   -1.21096     .77521     .43724    1.23538   -1.72453    -.53383   -1.20371    -.41297    -.31170     .73398    1.58069    1.85328    -.53665    1.73500     .01018    1.12917     .59328     .71013     .02624
    2.57793    2.00    1.00     .00     .49937    -.09435    -.97121     .01211     .77521    1.98120     .37302   -3.87501     .20670     .15913    1.48632    -.61575     .31469     .69099    -.86112    -.73714   -1.35116   -1.23095    1.52637     .59328     .71013     .02624
    2.05710  -77.00     .00     .00     .49937    -.66286    1.79649   -1.21096     .77521    -.33475    1.23538     .42595    -.97814    -.90086     .37840     .29640   -1.36247   -1.97810     .68996    1.06725     .70628     .83760    -.06242    -.50074    -.15237    -.77737
    2.72673  -77.00     .00    1.00   -1.75382   -1.23136    -.97121   -1.21096    -.64032   -1.10673    -.48935   -1.72453    -.53383    -.14373   -1.04607    2.12068   -1.36247   -1.53325     .59302     .56603    1.22064    1.25132   -1.25401    -.86542    -.15237   -1.58099
    1.68508  -77.00     .00     .00     .49937   -1.23136     .41264    -.59942     .77521     .43724    -.48935    -.64929     .65101    -.44658     .22013    1.20854   -1.36247   -1.53325     .59302    1.06725    -.11669     .52732     .73198   -1.23009     .71013     .82986
    2.94995  -77.00     .00     .00   -1.75382    -.66286     .41264   -1.21096    -.64032    -.33475    -.48935   -1.72453     .65101    1.82481     .85322    -.91979     .73398     .69099    -.76418    -.23592   -1.24829   -1.43781    -.06242   -2.32412   -2.73988   -2.38460
     .27141    2.00    1.00     .00     .49937   -1.23136   -2.35506   -1.21096     .77521    1.98120    1.23538     .42595    1.09533    1.21911    1.32805     .60044     .73398  -77.00000   -1.05501  -77.00000    -.93967  -77.00000    -.45961     .59328    -.15237     .02624
     .71783    2.00    1.00    1.00     .49937   -1.23136     .41264   -1.21096    -.64032   -1.10673    1.23538     .42595     .94722    1.67339     .69495    -.00765     .31469     .24614     .49608    -.63690   -1.45403   -1.02410     .73198     .59328   -1.87738     .02624
    1.23866    2.00    1.00     .00   -4.00701   -1.23136    1.79649    -.59942     .77521     .43724     .37302     .42595    -.08951     .31055    -.41297     .29640     .73398  -77.00000    -.18252  -77.00000    -.21957  -77.00000     .73198     .59328     .71013     .02624
    -.10061    2.00    1.00    1.00     .49937   -1.23136    1.79649    -.59942     .06744     .43724     .37302     .42595    -.38572   -1.20371   -3.26191    1.51259   -2.20105     .24614    1.56245    1.56847    2.24936    2.69931    1.92357     .22860     .71013     .82986
    -.32382    2.00    1.00     .00     .49937    -.09435    1.79649     .01211     .77521    1.20922    1.23538     .42595    -.23762    -.29515     .69495    -.61575    1.15327     .69099    -.57029    -.63690    -.93967    -.50696     .33478    -.50074     .71013   -1.58099
    1.31306    1.00    1.00     .00    -.62723   -1.23136    -.97121   -1.21096     .77521   -1.10673   -1.35172   -1.72453   -2.31109    1.52196   -2.94536    1.81663   -1.78176   -1.08840    -.57029    -.73714     .39766     .01018    -.06242    -.50074     .71013    -.77737
     .04820    1.00    1.00    1.00   -1.75382    -.09435     .41264    -.59942     .77521     .43724    -.48935     .42595    -.53383    -.14373   -1.36262    -.31170     .73398  -77.00000     .10831  -77.00000     .29479  -77.00000    -.06242   -1.59477     .71013    -.77737
    -.32382    2.00    1.00    1.00     .49937    -.66286    -.97121    -.59942   -2.05586    -.33475    1.23538     .42595    1.68775    1.37054    -.09642    -.91979     .31469     .69099   -1.05501    -.93763   -1.14541    -.92067   -1.65120    1.32263    -.15237     .82986
    -.47263    1.00    1.00     .00   -1.75382   -1.23136    1.79649    -.59942     .77521   -1.10673    -.48935     .42595     .35480     .61341    -.72952    -.00765    1.15327    1.13584    -.57029    -.83739   -1.14541    -.40353    1.12917     .22860   -1.01487     .82986
     .94104    1.00    1.00     .00     .49937   -1.23136    1.79649    -.59942     .77521    -.33475    1.23538     .42595     .05859     .31055    -.41297    -.00765   -1.36247    -.19871    -.47335     .06481    -.11669     .01018   -1.25401    -.13607     .71013     .02624
    -.99346    1.00    1.00     .00     .49937    -.66286     .41264   -1.21096   -1.34809     .43724    1.23538     .42595   -1.12625    -.74943    -.25470    1.51259    1.15327    -.19871    1.17468     .36554     .29479     .01018     .33478   -2.32412   -1.87738     .02624
   -1.29107    2.00    1.00     .00    -.62723    -.66286    -.97121    -.59942    -.64032    1.20922    -.48935   -1.72453    -.68193     .46198    -.57124    -.00765     .73398  -77.00000    -.47335  -77.00000    -.32244  -77.00000    -.45961     .95795     .71013     .82986
    -.77025    3.00     .00     .00     .49937    -.66286     .41264     .01211     .77521     .43724     .37302     .42595    -.08951     .00770    -.09642    -.00765     .31469   -1.53325     .98079    1.36798    1.01490    1.14789   -2.44560    -.50074   -1.87738     .02624
    1.31306    1.00    1.00     .00     .49937    -.66286     .41264     .01211     .77521    -.33475    -.48935     .42595     .50291     .76483     .53668    -.91979     .31469    -.64355    -.47335    -.93763   -1.35116    -.81724    1.12917     .59328    -.15237     .82986
    1.90829  -77.00     .00     .00     .49937    -.09435     .41264     .01211     .77521   -1.10673     .37302   -3.87501    1.09533     .61341    1.32805    -.61575     .73398    1.13584   -1.05501    -.93763   -1.24829   -1.02410    -.06242    -.86542     .71013   -1.58099
    -.39823    1.00    1.00     .00     .49937    -.09435    -.97121     .01211     .77521   -1.10673    -.48935   -2.79977    -.38572     .00770     .06185    -.00765    -.10460     .24614     .20525    -.33617     .29479     .32046     .33478    -.13607    -.15237     .82986
   -1.21667    2.00    1.00     .00     .49937    -.66286    1.79649    -.59942     .06744     .43724    1.23538     .42595   -1.42246    -.59800   -1.52089    1.20854    -.10460  -77.00000     .30219  -77.00000     .91202  -77.00000   -1.25401     .22860     .71013     .82986
   -1.21667    2.00    1.00     .00    -.62723    -.66286     .41264     .01211     .77521    1.20922     .37302     .42595     .05859     .00770    -.25470    -.00765     .73398    -.19871    -.86112    -.83739    -.32244    -.40353    -.06242    -.50074   -1.01487     .02624
    -.39823    1.00    1.00    1.00    -.62723    -.09435     .41264     .01211    -.64032   -1.10673    -.48935     .42595     .94722     .76483     .53668    -.00765     .73398   -1.08840   -1.05501    -.93763   -1.04254    -.92067     .73198     .59328   -1.87738     .02624
    -.99346    2.00    1.00    1.00   -1.75382    -.66286    -.97121    -.59942   -1.34809     .43724    -.48935     .42595    1.24343    -.14373   -1.67916     .60044    1.15327     .24614    -.76418    -.83739    -.83680   -1.23095    -.45961    -.13607     .71013     .82986
   -1.14227    2.00    1.00     .00     .49937    -.09435     .41264    -.59942     .77521     .43724   -1.35172     .42595    -.53383   -1.20371    -.57124   -1.22384     .31469  -77.00000    -.76418  -77.00000    -.32244  -77.00000     .73198    -.86542    -.15237     .02624
    -.32382    2.00    1.00     .00     .49937    -.66286    -.97121    -.59942     .77521    1.98120    -.48935     .42595    -.53383    -.14373    1.01150    -.31170     .31469     .69099     .98079    -.03543     .91202     .11361   -1.65120     .22860     .71013     .02624
    1.98270  -77.00  -77.00    1.00   -1.75382    -.09435     .41264     .01211   -1.34809   -1.10673    -.48935   -3.87501     .94722    1.06768     .69495    -.61575     .73398     .24614    -.86112    -.93763   -1.14541    -.50696    1.12917     .22860    -.15237    -.77737
     .04820    2.00    1.00     .00     .49937    -.66286    1.79649    -.59942    -.64032    1.98120     .37302     .42595     .50291    1.06768    -.25470    -.00765     .73398    1.13584    -.95806    -.83739   -1.04254   -1.33438    -.85681     .22860    -.15237    -.77737
     .34581    1.00    1.00     .00     .49937    -.09435    -.97121     .01211     .77521     .43724   -2.21408     .42595    1.09533    1.06768    1.16977    -.91979     .31469     .24614    -.76418    -.83739   -1.14541   -1.43781    -.06242    -.50074    -.15237     .02624
    1.53627    2.00    1.00     .00     .49937    -.09435     .41264     .01211     .77521     .43724    1.23538     .42595    1.09533    1.52196    1.32805    -.61575     .73398     .24614    -.86112    -.53665   -1.04254   -1.02410    -.45961     .59328     .71013     .02624
    2.35472    2.00    1.00     .00     .49937   -1.23136    -.97121   -1.21096     .77521   -1.10673    -.48935   -3.87501     .20670    1.52196     .69495     .90449   -2.20105  -77.00000    -.66723  -77.00000    -.11669  -77.00000   -1.25401     .95795     .71013     .82986
    1.01545    2.00    1.00     .00     .49937    -.66286    1.79649    -.59942     .77521    -.33475    1.23538     .42595   -1.12625   -2.11226    -.72952    -.31170   -1.78176    -.19871     .68996     .56603    1.83787    1.56160    1.12917    -.50074     .71013    -.77737
    1.61068    2.00    1.00     .00   -2.88042    -.66286    1.79649     .01211     .77521     .43724     .37302     .42595     .50291     .15913   -1.04607    1.20854     .73398  -77.00000    -.95806  -77.00000    -.01382  -77.00000    -.45961    -.13607     .71013     .82986
    -.02621  -77.00     .00     .00     .49937    -.09435    -.97121     .01211     .77521    -.33475   -1.35172     .42595     .50291     .61341    -.25470     .29640     .31469     .69099    -.95806    -.73714    -.11669    -.09325     .33478     .22860    -.15237     .02624
    1.68508    1.00    1.00     .00   -1.75382   -1.23136   -2.35506   -1.21096   -1.34809   -1.10673   -2.21408   -3.87501   -1.57056    -.74943   -1.67916    2.12068   -2.20105   -2.42295    2.53188    3.17238    2.96946    1.87188    -.45961   -3.05346    -.15237   -3.18821
[truncated: 130,383 more chars]
