# Supplementary material for: Call me maybe: Risk factors of impaired social contact during the COVID‐19 pandemic and associations with well‐being
Source: Br J Soc Psychol. 2022 May 26:10.1111/bjso.12546. Online ahead of print. doi: 10.1111/bjso.12546 (PMC9348265; doi:10.1111/bjso.12546)
Supplement: Supplementary file 1 — Appendix S1 [file BJSO-9999-0-s001.zip › Data analysis/Analyses conducted with Mplus Version 8.6 (Step 02 + Step 03 of data analysis)/Main analyses/Output files/Step 03 - Path models 02 - Mode of social contact/Path model 02c - Mode of communication and life satisfaction.out]

Mplus VERSION 8.6
MUTHEN & MUTHEN
05/12/2021   4:16 PM

INPUT INSTRUCTIONS

  data: file = Mplus data file.dat;

  variable:
  names are
  Age                 !Age (z-standardized)
  WoCon               !Working conditions (1 = on-site, 2 = home office, 3 = no work)
  Empl                !Employment (0 = no, 1 = yes)
  LivCon              !Living conditions (0 = not alone, 1 = alone)
  QSC_AbF             !Quantity of social contact: Absolute frequency (z-standardized)
  QSC_RF              !Quantity of social contact: Relative frequency (z-standardized)
  QSC_AbA             !Quantity of social contact: Absolute amount (z-standardized)
  QSC_RA              !Quantity of social contact: Relative amount (z-standardized)
  MSC_Fa              !Mode of social contact: Face-to-face (z-standardized)
  MSC_Vi              !Mode of social contact: Video communication (z-standardized)
  MSC_Ph              !Mode of social contact: Phone (z-standardized)
  MSC_Me              !Mode of social contact: Messenger service (z-standardized)
  NS_Au_1             !Need satisfaction: Autonomy T1 (z-standardized)
  NS_Co_1             !Need satisfaction: Competence T1 (z-standardized)
  NS_Re_1             !Need satisfaction: Relatedness T1 (z-standardized)
  Lone_1              !Loneliness T1 (z-standardized)
  LSat_1 LSat_2       !Life Satisfaction T1 + T2 (z-standardized)
  Anx_1 Anx_2         !Anxiety T1 + T2 (z-standardized)
  Dep_1 Dep_2         !Depression T1 + T2 (z-standardized)
  Extra               !Extraversion(z-standardized)
  VC_PC               !Competence with devices: PC (z-standardized)
  VC_Ph               !Competence with devices: Phone (z-standardized)
  VC_SP;              !Competence with devices: Smartphone (z-standardized)

  usevariables are
  MSC_Fa MSC_Vi MSC_Ph MSC_Me
  NS_Au_1 NS_Co_1 NS_Re_1
  LSat_1 LSat_2
  Int_01 Int_02 Int_03;

  missing = all(-77);

  define:
  Int_01 = MSC_Vi*MSC_Fa;
  Int_02 = MSC_Ph*MSC_Fa;
  Int_03 = MSC_Me*MSC_Fa;

  analysis:
  estimator = mlr;

  model:
  NS_Au_1 on MSC_Fa
             MSC_Vi
             MSC_Ph
             MSC_Me
             Int_01
             Int_02
             Int_03;


  NS_Co_1 on MSC_Fa
             MSC_Vi
             MSC_Ph
             MSC_Me
             Int_01
             Int_02
             Int_03;

  NS_Re_1 on MSC_Fa
             MSC_Vi
             MSC_Ph
             MSC_Me
             Int_01
             Int_02
             Int_03;

  LSat_2 on  LSat_1
             NS_Au_1
             NS_Co_1
             NS_Re_1;

  NS_Au_1 NS_Co_1 NS_Re_1 LSat_1 with NS_Au_1 NS_Co_1 NS_Re_1 LSat_1;
  MSC_Fa MSC_Vi MSC_Ph MSC_Me with MSC_Fa MSC_Vi MSC_Ph MSC_Me;

  Int_01 with MSC_Ph MSC_Me;
  Int_02 with MSC_Vi MSC_Me;
  Int_03 with MSC_Vi MSC_Ph;

  model indirect:

  LSat_2 ind MSC_Fa;
  LSat_2 ind MSC_Vi;
  LSat_2 ind MSC_Ph;
  LSat_2 ind MSC_Me;

  output: stdyx cinterval;


INPUT READING TERMINATED NORMALLY


SUMMARY OF ANALYSIS

Number of groups                                                 1
Number of observations                                        1907

Number of dependent variables                                    4
Number of independent variables                                  8
Number of continuous latent variables                            0

Observed dependent variables

  Continuous
   NS_AU_1     NS_CO_1     NS_RE_1     LSAT_2

Observed independent variables
   MSC_FA      MSC_VI      MSC_PH      MSC_ME      LSAT_1      INT_01
   INT_02      INT_03


Estimator                                                      MLR
Information matrix                                        OBSERVED
Maximum number of iterations                                  1000
Convergence criterion                                    0.500D-04
Maximum number of steepest descent iterations                   20
Maximum number of iterations for H1                           2000
Convergence criterion for H1                             0.100D-03

Input data file(s)
  Mplus data file.dat

Input data format  FREE


SUMMARY OF DATA

     Number of missing data patterns             3


COVARIANCE COVERAGE OF DATA

Minimum covariance coverage value   0.100


     PROPORTION OF DATA PRESENT


           Covariance Coverage
              NS_AU_1       NS_CO_1       NS_RE_1       LSAT_2        MSC_FA
              ________      ________      ________      ________      ________
 NS_AU_1        0.980
 NS_CO_1        0.980         0.980
 NS_RE_1        0.980         0.980         0.980
 LSAT_2         0.683         0.683         0.683         0.703
 MSC_FA         0.980         0.980         0.980         0.683         0.980
 MSC_VI         0.980         0.980         0.980         0.683         0.980
 MSC_PH         0.980         0.980         0.980         0.683         0.980
 MSC_ME         0.980         0.980         0.980         0.683         0.980
 LSAT_1         0.980         0.980         0.980         0.683         0.980
 INT_01         0.980         0.980         0.980         0.683         0.980
 INT_02         0.980         0.980         0.980         0.683         0.980
 INT_03         0.980         0.980         0.980         0.683         0.980


           Covariance Coverage
              MSC_VI        MSC_PH        MSC_ME        LSAT_1        INT_01
              ________      ________      ________      ________      ________
 MSC_VI         0.980
 MSC_PH         0.980         0.980
 MSC_ME         0.980         0.980         0.980
 LSAT_1         0.980         0.980         0.980         0.980
 INT_01         0.980         0.980         0.980         0.980         0.980
 INT_02         0.980         0.980         0.980         0.980         0.980
 INT_03         0.980         0.980         0.980         0.980         0.980


           Covariance Coverage
              INT_02        INT_03
              ________      ________
 INT_02         0.980
 INT_03         0.980         0.980


UNIVARIATE SAMPLE STATISTICS


     UNIVARIATE HIGHER-ORDER MOMENT DESCRIPTIVE STATISTICS

         Variable/         Mean/     Skewness/   Minimum/ % with                Percentiles
        Sample Size      Variance    Kurtosis    Maximum  Min/Max      20%/60%    40%/80%    Median

     NS_AU_1               0.000      -0.418      -3.200    0.11%      -0.830     -0.238      0.059
            1868.000       0.999      -0.180       1.984    1.07%       0.355      0.947
     NS_CO_1               0.000      -0.354      -3.475    0.11%      -0.901     -0.144      0.008
            1868.000       0.999      -0.225       1.976    1.28%       0.311      0.916
     NS_RE_1               0.000      -0.673      -4.212    0.05%      -0.888     -0.096      0.062
            1868.000       0.999       0.178       1.486    5.14%       0.378      0.853
     LSAT_2                0.000      -0.597      -2.423    2.24%      -1.088     -0.199      0.246
            1341.000       0.999      -0.527       1.581    4.85%       0.691      0.691
     MSC_FA                0.000      -0.845      -2.056    8.78%      -1.348      0.067      0.775
            1868.000       0.999      -0.786       0.775   56.58%       0.775      0.775
     MSC_VI                0.000       0.505      -1.107   32.71%      -1.107     -0.335     -0.335
            1868.000       0.999      -0.773       1.981    9.90%       0.437      0.437
     MSC_PH                0.000      -0.232      -2.214    4.60%      -0.489     -0.489     -0.489
            1868.000       0.999      -0.800       1.235   30.30%       0.373      1.235
     MSC_ME                0.000      -2.490      -3.875    3.05%       0.426      0.426      0.426
            1868.000       0.999       5.577       0.426   81.05%       0.426      0.426
     LSAT_1                0.000      -0.523      -2.201    3.48%      -0.943     -0.105      0.315
            1868.000       0.999      -0.753       1.573    4.87%       0.315      0.734
     INT_01               -0.009      -0.659      -4.073    1.39%      -0.858     -0.260     -0.023
            1868.000       1.065       2.467       2.275    2.68%       0.339      0.709
     INT_02               -0.006       0.298      -2.540    2.84%      -0.791     -0.379     -0.033
            1868.000       1.052       2.210       4.552    0.59%       0.289      0.958
     INT_03                0.058       1.646      -3.004    1.82%      -0.574      0.029      0.330
            1868.000       1.017      11.194       7.966    0.11%       0.330      0.330


THE MODEL ESTIMATION TERMINATED NORMALLY

     THE STANDARD ERRORS OF THE MODEL PARAMETER ESTIMATES MAY NOT BE
     TRUSTWORTHY FOR SOME PARAMETERS DUE TO A NON-POSITIVE DEFINITE
     FIRST-ORDER DERIVATIVE PRODUCT MATRIX.  THIS MAY BE DUE TO THE STARTING
     VALUES BUT MAY ALSO BE AN INDICATION OF MODEL NONIDENTIFICATION.  THE
     CONDITION NUMBER IS      -0.204D-16.  PROBLEM INVOLVING THE FOLLOWING PARAMETER:
     Parameter 81, INT_03 WITH INT_01


MODEL FIT INFORMATION

Number of Free Parameters                       83

Loglikelihood

          H0 Value                      -29487.584
          H0 Scaling Correction Factor      1.3272
            for MLR
          H1 Value                      -29474.307
          H1 Scaling Correction Factor      1.3020
            for MLR

Information Criteria

          Akaike (AIC)                   59141.168
          Bayesian (BIC)                 59602.091
          Sample-Size Adjusted BIC       59338.399
            (n* = (n + 2) / 24)

Chi-Square Test of Model Fit

          Value                             26.462*
          Degrees of Freedom                     7
          P-Value                           0.0004
          Scaling Correction Factor         1.0034
            for MLR

*   The chi-square value for MLM, MLMV, MLR, ULSMV, WLSM and WLSMV cannot be used
    for chi-square difference testing in the regular way.  MLM, MLR and WLSM
    chi-square difference testing is described on the Mplus website.  MLMV, WLSMV,
    and ULSMV difference testing is done using the DIFFTEST option.

RMSEA (Root Mean Square Error Of Approximation)

          Estimate                           0.038
          90 Percent C.I.                    0.023  0.054
          Probability RMSEA <= .05           0.882

CFI/TLI

          CFI                                0.992
          TLI                                0.957

Chi-Square Test of Model Fit for the Baseline Model

          Value                           2499.093
          Degrees of Freedom                    38
          P-Value                           0.0000

SRMR (Standardized Root Mean Square Residual)

          Value                              0.011


MODEL RESULTS

                                                    Two-Tailed
                    Estimate       S.E.  Est./S.E.    P-Value

 NS_AU_1  ON
    MSC_FA            -0.051      0.023     -2.181      0.029
    MSC_VI            -0.018      0.024     -0.721      0.471
    MSC_PH             0.040      0.024      1.648      0.099
    MSC_ME            -0.014      0.024     -0.599      0.549
    INT_01             0.022      0.025      0.859      0.391
    INT_02            -0.010      0.025     -0.409      0.683
    INT_03            -0.031      0.024     -1.264      0.206

 NS_CO_1  ON
    MSC_FA             0.019      0.023      0.788      0.430
    MSC_VI             0.003      0.024      0.142      0.887
    MSC_PH             0.162      0.023      6.973      0.000
    MSC_ME            -0.045      0.024     -1.865      0.062
    INT_01             0.005      0.024      0.198      0.843
    INT_02             0.017      0.024      0.723      0.470
    INT_03             0.026      0.024      1.060      0.289

 NS_RE_1  ON
    MSC_FA             0.153      0.023      6.566      0.000
    MSC_VI            -0.029      0.024     -1.223      0.221
    MSC_PH             0.115      0.023      4.919      0.000
    MSC_ME            -0.040      0.024     -1.677      0.094
    INT_01             0.018      0.024      0.744      0.457
    INT_02             0.005      0.024      0.222      0.825
    INT_03            -0.031      0.026     -1.213      0.225

 LSAT_2   ON
    LSAT_1             0.485      0.031     15.400      0.000
    NS_AU_1            0.106      0.030      3.569      0.000
    NS_CO_1            0.045      0.028      1.623      0.105
    NS_RE_1            0.108      0.031      3.429      0.001

 NS_AU_1  WITH
    NS_CO_1            0.496      0.026     19.176      0.000
    NS_RE_1            0.490      0.027     18.228      0.000
    LSAT_1             0.460      0.025     18.105      0.000

 NS_CO_1  WITH
    NS_RE_1            0.460      0.027     17.208      0.000
    LSAT_1             0.415      0.024     17.047      0.000

 NS_RE_1  WITH
    LSAT_1             0.447      0.025     17.536      0.000

 LSAT_1   WITH
    MSC_FA             0.082      0.025      3.355      0.001
    MSC_VI             0.077      0.024      3.228      0.001
    MSC_PH             0.072      0.023      3.085      0.002
    MSC_ME             0.009      0.024      0.384      0.701

 MSC_FA   WITH
    MSC_VI            -0.009      0.024     -0.365      0.715
    MSC_PH            -0.006      0.024     -0.234      0.815
    MSC_ME             0.058      0.023      2.505      0.012

 MSC_VI   WITH
    MSC_PH             0.235      0.023     10.013      0.000
    MSC_ME             0.188      0.023      8.001      0.000
    INT_02            -0.036      0.025     -1.437      0.151
    INT_03            -0.032      0.023     -1.375      0.169

 MSC_PH   WITH
    MSC_ME             0.155      0.024      6.534      0.000
    INT_01            -0.036      0.025     -1.437      0.151
    INT_03            -0.125      0.027     -4.602      0.000

 MSC_ME   WITH
    INT_01            -0.032      0.023     -1.377      0.169
    INT_02            -0.125      0.027     -4.578      0.000

 INT_01   WITH
    MSC_FA             0.031      0.037      0.848      0.397
    MSC_VI            -0.049      0.037     -1.342      0.180
    LSAT_1             0.017      0.027      0.638      0.524

 INT_02   WITH
    MSC_FA             0.006      0.036      0.168      0.866
    MSC_PH            -0.029      0.036     -0.803      0.422
    LSAT_1             0.012      0.026      0.477      0.633
    INT_01             0.296      0.038      7.722      0.000

 INT_03   WITH
    MSC_FA            -0.049      0.035     -1.424      0.155
    MSC_ME            -0.036      0.065     -0.557      0.577
    LSAT_1            -0.011      0.025     -0.444      0.657
    INT_01             0.242      0.033      7.403      0.000
    INT_02             0.288      0.044      6.598      0.000

 Means
    MSC_FA             0.000      0.023      0.000      1.000
    MSC_VI             0.000      0.023      0.000      1.000
    MSC_PH             0.000      0.023      0.000      1.000
    MSC_ME             0.000      0.023      0.000      1.000
    LSAT_1             0.000      0.023     -0.003      0.998
    INT_01            -0.009      0.024     -0.365      0.715
    INT_02            -0.006      0.024     -0.234      0.815
    INT_03             0.058      0.023      2.506      0.012

 Intercepts
    NS_AU_1            0.002      0.023      0.082      0.935
    NS_CO_1           -0.001      0.023     -0.062      0.951
    NS_RE_1            0.002      0.023      0.086      0.931
    LSAT_2            -0.023      0.022     -1.055      0.291

 Variances
    MSC_FA             0.999      0.025     39.234      0.000
    MSC_VI             0.999      0.026     39.012      0.000
    MSC_PH             0.999      0.025     39.448      0.000
    MSC_ME             0.999      0.064     15.702      0.000
    LSAT_1             1.001      0.026     38.773      0.000
    INT_01             1.065      0.052     20.449      0.000
    INT_02             1.052      0.050     21.063      0.000
    INT_03             1.017      0.085     11.899      0.000

 Residual Variances
    NS_AU_1            0.994      0.031     31.904      0.000
    NS_CO_1            0.973      0.030     32.193      0.000
    NS_RE_1            0.962      0.034     27.962      0.000
    LSAT_2             0.610      0.026     23.181      0.000


QUALITY OF NUMERICAL RESULTS

     Condition Number for the Information Matrix              0.355E-01
       (ratio of smallest to largest eigenvalue)


STANDARDIZED MODEL RESULTS


STDYX Standardization

                                                    Two-Tailed
                    Estimate       S.E.  Est./S.E.    P-Value

 NS_AU_1  ON
    MSC_FA            -0.051      0.023     -2.183      0.029
    MSC_VI            -0.018      0.024     -0.721      0.471
    MSC_PH             0.040      0.024      1.650      0.099
    MSC_ME            -0.014      0.024     -0.598      0.550
    INT_01             0.022      0.026      0.857      0.391
    INT_02            -0.010      0.025     -0.409      0.683
    INT_03            -0.031      0.024     -1.267      0.205

 NS_CO_1  ON
    MSC_FA             0.019      0.023      0.789      0.430
    MSC_VI             0.003      0.024      0.142      0.887
    MSC_PH             0.162      0.023      7.103      0.000
    MSC_ME            -0.045      0.025     -1.851      0.064
    INT_01             0.005      0.024      0.198      0.843
    INT_02             0.018      0.024      0.723      0.469
    INT_03             0.026      0.025      1.064      0.288

 NS_RE_1  ON
    MSC_FA             0.153      0.023      6.620      0.000
    MSC_VI            -0.029      0.024     -1.220      0.222
    MSC_PH             0.115      0.023      4.925      0.000
    MSC_ME            -0.040      0.024     -1.659      0.097
    INT_01             0.018      0.024      0.744      0.457
    INT_02             0.005      0.025      0.222      0.825
    INT_03            -0.031      0.026     -1.210      0.226

 LSAT_2   ON
    LSAT_1             0.483      0.030     16.134      0.000
    NS_AU_1            0.106      0.030      3.560      0.000
    NS_CO_1            0.045      0.028      1.623      0.104
    NS_RE_1            0.108      0.031      3.454      0.001

 NS_AU_1  WITH
    NS_CO_1            0.505      0.019     26.412      0.000
    NS_RE_1            0.501      0.019     26.243      0.000
    LSAT_1             0.461      0.020     23.316      0.000

 NS_CO_1  WITH
    NS_RE_1            0.476      0.020     23.254      0.000
    LSAT_1             0.421      0.021     20.408      0.000

 NS_RE_1  WITH
    LSAT_1             0.456      0.020     22.514      0.000

 LSAT_1   WITH
    MSC_FA             0.082      0.024      3.382      0.001
    MSC_VI             0.077      0.024      3.238      0.001
    MSC_PH             0.072      0.023      3.101      0.002
    MSC_ME             0.009      0.024      0.384      0.701

 MSC_FA   WITH
    MSC_VI            -0.009      0.024     -0.365      0.715
    MSC_PH            -0.006      0.024     -0.234      0.815
    MSC_ME             0.058      0.023      2.494      0.013

 MSC_VI   WITH
    MSC_PH             0.235      0.022     10.570      0.000
    MSC_ME             0.188      0.021      8.887      0.000
    INT_02            -0.035      0.024     -1.449      0.147
    INT_03            -0.032      0.023     -1.397      0.162

 MSC_PH   WITH
    MSC_ME             0.155      0.023      6.627      0.000
    INT_01            -0.035      0.024     -1.455      0.146
    INT_03            -0.124      0.024     -5.048      0.000

 MSC_ME   WITH
    INT_01            -0.031      0.022     -1.383      0.167
    INT_02            -0.121      0.025     -4.877      0.000

 INT_01   WITH
    MSC_FA             0.030      0.035      0.857      0.392
    MSC_VI            -0.048      0.035     -1.374      0.169
    LSAT_1             0.017      0.026      0.639      0.523

 INT_02   WITH
    MSC_FA             0.006      0.035      0.168      0.867
    MSC_PH            -0.028      0.034     -0.814      0.416
    LSAT_1             0.012      0.025      0.477      0.634
    INT_01             0.280      0.032      8.778      0.000

 INT_03   WITH
    MSC_FA            -0.049      0.033     -1.501      0.133
    MSC_ME            -0.036      0.064     -0.562      0.574
    LSAT_1            -0.011      0.025     -0.445      0.656
    INT_01             0.232      0.025      9.175      0.000
    INT_02             0.278      0.034      8.238      0.000

 Means
    MSC_FA             0.000      0.023      0.000      1.000
    MSC_VI             0.000      0.023      0.000      1.000
    MSC_PH             0.000      0.023      0.000      1.000
    MSC_ME             0.000      0.023      0.000      1.000
    LSAT_1             0.000      0.023     -0.003      0.998
    INT_01            -0.008      0.023     -0.366      0.714
    INT_02            -0.005      0.023     -0.234      0.815
    INT_03             0.058      0.022      2.618      0.009

 Intercepts
    NS_AU_1            0.002      0.023      0.082      0.935
    NS_CO_1           -0.001      0.023     -0.062      0.951
    NS_RE_1            0.002      0.023      0.086      0.931
    LSAT_2            -0.023      0.021     -1.063      0.288

 Variances
    MSC_FA             1.000      0.000    999.000    999.000
    MSC_VI             1.000      0.000    999.000    999.000
    MSC_PH             1.000      0.000    999.000    999.000
    MSC_ME             1.000      0.000    999.000    999.000
    LSAT_1             1.000      0.000    999.000    999.000
    INT_01             1.000      0.000    999.000    999.000
    INT_02             1.000      0.000    999.000    999.000
    INT_03             1.000      0.000    999.000    999.000

 Residual Variances
    NS_AU_1            0.994      0.004    282.416      0.000
    NS_CO_1            0.973      0.007    135.619      0.000
    NS_RE_1            0.962      0.009    105.925      0.000
    LSAT_2             0.607      0.025     24.718      0.000


R-SQUARE

    Observed                                        Two-Tailed
    Variable        Estimate       S.E.  Est./S.E.    P-Value

    NS_AU_1            0.006      0.004      1.617      0.106
    NS_CO_1            0.027      0.007      3.743      0.000
    NS_RE_1            0.038      0.009      4.203      0.000
    LSAT_2             0.393      0.025     16.009      0.000


TOTAL, TOTAL INDIRECT, SPECIFIC INDIRECT, AND DIRECT EFFECTS


                                                    Two-Tailed
                    Estimate       S.E.  Est./S.E.    P-Value

Effects from MSC_FA to LSAT_2

  Total                0.012      0.008      1.547      0.122
  Total indirect       0.012      0.008      1.547      0.122

  Specific indirect 1
    LSAT_2
    NS_AU_1
    MSC_FA            -0.005      0.003     -1.890      0.059

  Specific indirect 2
    LSAT_2
    NS_CO_1
    MSC_FA             0.001      0.001      0.696      0.487

  Specific indirect 3
    LSAT_2
    NS_RE_1
    MSC_FA             0.017      0.006      2.888      0.004


Effects from MSC_VI to LSAT_2

  Total               -0.005      0.005     -0.929      0.353
  Total indirect      -0.005      0.005     -0.929      0.353

  Specific indirect 1
    LSAT_2
    NS_AU_1
    MSC_VI            -0.002      0.003     -0.714      0.475

  Specific indirect 2
    LSAT_2
    NS_CO_1
    MSC_VI             0.000      0.001      0.141      0.888

  Specific indirect 3
    LSAT_2
    NS_RE_1
    MSC_VI            -0.003      0.003     -1.161      0.246


Effects from MSC_PH to LSAT_2

  Total                0.024      0.007      3.290      0.001
  Total indirect       0.024      0.007      3.290      0.001

  Specific indirect 1
    LSAT_2
    NS_AU_1
    MSC_PH             0.004      0.003      1.529      0.126

  Specific indirect 2
    LSAT_2
    NS_CO_1
    MSC_PH             0.007      0.005      1.601      0.109

  Specific indirect 3
    LSAT_2
    NS_RE_1
    MSC_PH             0.012      0.004      2.845      0.004


Effects from MSC_ME to LSAT_2

  Total               -0.008      0.005     -1.486      0.137
  Total indirect      -0.008      0.005     -1.486      0.137

  Specific indirect 1
    LSAT_2
    NS_AU_1
    MSC_ME            -0.002      0.003     -0.588      0.556

  Specific indirect 2
    LSAT_2
    NS_CO_1
    MSC_ME            -0.002      0.002     -1.205      0.228

  Specific indirect 3
    LSAT_2
    NS_RE_1
    MSC_ME            -0.004      0.003     -1.532      0.125


STANDARDIZED TOTAL, TOTAL INDIRECT, SPECIFIC INDIRECT, AND DIRECT EFFECTS


STDYX Standardization

                                                    Two-Tailed
                    Estimate       S.E.  Est./S.E.    P-Value

Effects from MSC_FA to LSAT_2

  Total                0.012      0.008      1.551      0.121
  Total indirect       0.012      0.008      1.551      0.121

  Specific indirect 1
    LSAT_2
    NS_AU_1
    MSC_FA            -0.005      0.003     -1.887      0.059

  Specific indirect 2
    LSAT_2
    NS_CO_1
    MSC_FA             0.001      0.001      0.697      0.486

  Specific indirect 3
    LSAT_2
    NS_RE_1
    MSC_FA             0.016      0.006      2.902      0.004


Effects from MSC_VI to LSAT_2

  Total               -0.005      0.005     -0.929      0.353
  Total indirect      -0.005      0.005     -0.929      0.353

  Specific indirect 1
    LSAT_2
    NS_AU_1
    MSC_VI            -0.002      0.003     -0.714      0.475

  Specific indirect 2
    LSAT_2
    NS_CO_1
    MSC_VI             0.000      0.001      0.141      0.888

  Specific indirect 3
    LSAT_2
    NS_RE_1
    MSC_VI            -0.003      0.003     -1.161      0.246


Effects from MSC_PH to LSAT_2

  Total                0.024      0.007      3.305      0.001
  Total indirect       0.024      0.007      3.305      0.001

  Specific indirect 1
    LSAT_2
    NS_AU_1
    MSC_PH             0.004      0.003      1.531      0.126

  Specific indirect 2
    LSAT_2
    NS_CO_1
    MSC_PH             0.007      0.005      1.603      0.109

  Specific indirect 3
    LSAT_2
    NS_RE_1
    MSC_PH             0.012      0.004      2.853      0.004


Effects from MSC_ME to LSAT_2

  Total               -0.008      0.005     -1.474      0.140
  Total indirect      -0.008      0.005     -1.474      0.140

  Specific indirect 1
    LSAT_2
    NS_AU_1
    MSC_ME            -0.002      0.003     -0.587      0.557

  Specific indirect 2
    LSAT_2
    NS_CO_1
    MSC_ME            -0.002      0.002     -1.202      0.229

  Specific indirect 3
    LSAT_2
    NS_RE_1
    MSC_ME            -0.004      0.003     -1.520      0.128


CONFIDENCE INTERVALS OF MODEL RESULTS

                  Lower .5%  Lower 2.5%    Lower 5%    Estimate    Upper 5%  Upper 2.5%   Upper .5%

 NS_AU_1  ON
    MSC_FA          -0.111      -0.097      -0.089      -0.051      -0.013      -0.005       0.009
    MSC_VI          -0.081      -0.066      -0.058      -0.018       0.023       0.030       0.045
    MSC_PH          -0.023      -0.008       0.000       0.040       0.080       0.088       0.103
    MSC_ME          -0.076      -0.061      -0.054      -0.014       0.025       0.032       0.047
    INT_01          -0.043      -0.028      -0.020       0.022       0.063       0.071       0.087
    INT_02          -0.073      -0.058      -0.050      -0.010       0.030       0.038       0.053
    INT_03          -0.093      -0.078      -0.071      -0.031       0.009       0.017       0.032

 NS_CO_1  ON
    MSC_FA          -0.042      -0.028      -0.020       0.019       0.057       0.065       0.079
    MSC_VI          -0.057      -0.043      -0.035       0.003       0.042       0.049       0.064
    MSC_PH           0.102       0.117       0.124       0.162       0.200       0.208       0.222
    MSC_ME          -0.108      -0.093      -0.085      -0.045      -0.005       0.002       0.017
    INT_01          -0.056      -0.042      -0.034       0.005       0.044       0.051       0.066
    INT_02          -0.044      -0.029      -0.022       0.017       0.056       0.064       0.078
    INT_03          -0.037      -0.022      -0.014       0.026       0.066       0.074       0.089

 NS_RE_1  ON
    MSC_FA           0.093       0.108       0.115       0.153       0.192       0.199       0.213
    MSC_VI          -0.090      -0.075      -0.068      -0.029       0.010       0.017       0.032
    MSC_PH           0.055       0.069       0.077       0.115       0.154       0.161       0.175
    MSC_ME          -0.100      -0.086      -0.078      -0.040      -0.001       0.007       0.021
    INT_01          -0.043      -0.029      -0.021       0.018       0.057       0.064       0.079
    INT_02          -0.056      -0.042      -0.034       0.005       0.045       0.052       0.067
    INT_03          -0.097      -0.081      -0.073      -0.031       0.011       0.019       0.035

 LSAT_2   ON
    LSAT_1           0.403       0.423       0.433       0.485       0.536       0.546       0.566
    NS_AU_1          0.030       0.048       0.057       0.106       0.155       0.164       0.183
    NS_CO_1         -0.027      -0.009      -0.001       0.045       0.091       0.100       0.117
    NS_RE_1          0.027       0.046       0.056       0.108       0.160       0.169       0.189

 NS_AU_1  WITH
    NS_CO_1          0.430       0.446       0.454       0.496       0.539       0.547       0.563
    NS_RE_1          0.421       0.438       0.446       0.490       0.535       0.543       0.560
    LSAT_1           0.394       0.410       0.418       0.460       0.501       0.509       0.525

 NS_CO_1  WITH
    NS_RE_1          0.391       0.408       0.416       0.460       0.504       0.512       0.529
    LSAT_1           0.353       0.368       0.375       0.415       0.455       0.463       0.478

 NS_RE_1  WITH
    LSAT_1           0.381       0.397       0.405       0.447       0.489       0.497       0.513

 LSAT_1   WITH
    MSC_FA           0.019       0.034       0.042       0.082       0.123       0.130       0.146
    MSC_VI           0.015       0.030       0.038       0.077       0.116       0.123       0.138
    MSC_PH           0.012       0.026       0.033       0.072       0.110       0.117       0.132
    MSC_ME          -0.052      -0.037      -0.030       0.009       0.048       0.055       0.070

 MSC_FA   WITH
    MSC_VI          -0.070      -0.056      -0.048      -0.009       0.031       0.038       0.053
    MSC_PH          -0.067      -0.052      -0.045      -0.006       0.034       0.041       0.056
    MSC_ME          -0.002       0.013       0.020       0.058       0.097       0.104       0.119

 MSC_VI   WITH
    MSC_PH           0.175       0.189       0.196       0.235       0.274       0.281       0.295
    MSC_ME           0.127       0.142       0.149       0.188       0.227       0.234       0.248
    INT_02          -0.101      -0.085      -0.077      -0.036       0.005       0.013       0.029
    INT_03          -0.092      -0.077      -0.070      -0.032       0.006       0.014       0.028

 MSC_PH   WITH
    MSC_ME           0.094       0.108       0.116       0.155       0.194       0.201       0.216
    INT_01          -0.101      -0.085      -0.077      -0.036       0.005       0.013       0.029
    INT_03          -0.194      -0.178      -0.169      -0.125      -0.080      -0.071      -0.055

 MSC_ME   WITH
    INT_01          -0.091      -0.077      -0.070      -0.032       0.006       0.013       0.028
    INT_02          -0.195      -0.178      -0.169      -0.125      -0.080      -0.071      -0.054

 INT_01   WITH
    MSC_FA          -0.063      -0.041      -0.029       0.031       0.091       0.103       0.125
    MSC_VI          -0.143      -0.121      -0.109      -0.049       0.011       0.023       0.045
    LSAT_1          -0.053      -0.036      -0.027       0.017       0.062       0.071       0.088

 INT_02   WITH
    MSC_FA          -0.087      -0.065      -0.053       0.006       0.065       0.077       0.099
    MSC_PH          -0.121      -0.099      -0.088      -0.029       0.030       0.041       0.064
    LSAT_1          -0.054      -0.038      -0.030       0.012       0.054       0.062       0.078
    INT_01           0.197       0.221       0.233       0.296       0.359       0.371       0.395

 INT_03   WITH
    MSC_FA          -0.139      -0.118      -0.107      -0.049       0.008       0.019       0.040
    MSC_ME          -0.203      -0.163      -0.143      -0.036       0.071       0.091       0.131
    LSAT_1          -0.076      -0.060      -0.052      -0.011       0.030       0.038       0.053
    INT_01           0.158       0.178       0.188       0.242       0.295       0.305       0.326
    INT_02           0.175       0.202       0.216       0.288       0.359       0.373       0.400

 Means
    MSC_FA          -0.060      -0.045      -0.038       0.000       0.038       0.045       0.060
    MSC_VI          -0.060      -0.045      -0.038       0.000       0.038       0.045       0.060
    MSC_PH          -0.060      -0.045      -0.038       0.000       0.038       0.045       0.060
    MSC_ME          -0.060      -0.045      -0.038       0.000       0.038       0.045       0.060
    LSAT_1          -0.059      -0.045      -0.038       0.000       0.038       0.045       0.059
    INT_01          -0.070      -0.056      -0.048      -0.009       0.031       0.038       0.053
    INT_02          -0.067      -0.052      -0.045      -0.006       0.033       0.041       0.056
    INT_03          -0.002       0.013       0.020       0.058       0.097       0.104       0.119

 Intercepts
    NS_AU_1         -0.058      -0.043      -0.036       0.002       0.040       0.047       0.061
    NS_CO_1         -0.060      -0.046      -0.039      -0.001       0.036       0.044       0.058
    NS_RE_1         -0.057      -0.043      -0.035       0.002       0.039       0.046       0.060
    LSAT_2          -0.079      -0.065      -0.059      -0.023       0.013       0.020       0.033

 Variances
    MSC_FA           0.934       0.950       0.958       0.999       1.041       1.049       1.065
    MSC_VI           0.933       0.949       0.957       0.999       1.042       1.050       1.065
    MSC_PH           0.934       0.950       0.958       0.999       1.041       1.049       1.065
    MSC_ME           0.835       0.875       0.895       0.999       1.104       1.124       1.163
    LSAT_1           0.934       0.950       0.958       1.001       1.043       1.052       1.067
    INT_01           0.931       0.963       0.979       1.065       1.150       1.167       1.199
    INT_02           0.924       0.954       0.970       1.052       1.134       1.150       1.181
    INT_03           0.797       0.849       0.876       1.017       1.157       1.184       1.237

 Residual Variances
    NS_AU_1          0.914       0.933       0.943       0.994       1.046       1.056       1.075
    NS_CO_1          0.895       0.914       0.923       0.973       1.023       1.032       1.051
    NS_RE_1          0.873       0.895       0.905       0.962       1.019       1.029       1.051
    LSAT_2           0.542       0.559       0.567       0.610       0.653       0.662       0.678


CONFIDENCE INTERVALS OF STANDARDIZED MODEL RESULTS


STDYX Standardization

                  Lower .5%  Lower 2.5%    Lower 5%    Estimate    Upper 5%  Upper 2.5%   Upper .5%

 NS_AU_1  ON
    MSC_FA          -0.111      -0.097      -0.089      -0.051      -0.013      -0.005       0.009
    MSC_VI          -0.081      -0.066      -0.058      -0.018       0.023       0.030       0.045
    MSC_PH          -0.023      -0.008       0.000       0.040       0.080       0.088       0.103
    MSC_ME          -0.076      -0.061      -0.054      -0.014       0.025       0.033       0.047
    INT_01          -0.045      -0.029      -0.021       0.022       0.065       0.073       0.090
    INT_02          -0.075      -0.060      -0.052      -0.010       0.031       0.039       0.055
    INT_03          -0.094      -0.079      -0.071      -0.031       0.009       0.017       0.032

 NS_CO_1  ON
    MSC_FA          -0.042      -0.027      -0.020       0.019       0.057       0.065       0.079
    MSC_VI          -0.057      -0.043      -0.035       0.003       0.042       0.049       0.064
    MSC_PH           0.103       0.117       0.125       0.162       0.200       0.207       0.221
    MSC_ME          -0.109      -0.093      -0.086      -0.045      -0.005       0.003       0.018
    INT_01          -0.058      -0.043      -0.035       0.005       0.045       0.053       0.068
    INT_02          -0.045      -0.030      -0.022       0.018       0.058       0.065       0.080
    INT_03          -0.037      -0.022      -0.014       0.026       0.067       0.074       0.089

 NS_RE_1  ON
    MSC_FA           0.094       0.108       0.115       0.153       0.191       0.199       0.213
    MSC_VI          -0.090      -0.076      -0.068      -0.029       0.010       0.018       0.032
    MSC_PH           0.055       0.069       0.077       0.115       0.154       0.161       0.175
    MSC_ME          -0.101      -0.086      -0.079      -0.040       0.000       0.007       0.022
    INT_01          -0.045      -0.030      -0.022       0.018       0.059       0.066       0.081
    INT_02          -0.058      -0.043      -0.035       0.005       0.046       0.054       0.069
    INT_03          -0.098      -0.082      -0.074      -0.031       0.011       0.019       0.035

 LSAT_2   ON
    LSAT_1           0.406       0.425       0.434       0.483       0.533       0.542       0.561
    NS_AU_1          0.029       0.048       0.057       0.106       0.155       0.164       0.182
    NS_CO_1         -0.027      -0.009      -0.001       0.045       0.091       0.100       0.117
    NS_RE_1          0.027       0.047       0.056       0.108       0.159       0.169       0.188

 NS_AU_1  WITH
    NS_CO_1          0.455       0.467       0.473       0.505       0.536       0.542       0.554
    NS_RE_1          0.452       0.464       0.470       0.501       0.533       0.539       0.551
    LSAT_1           0.410       0.422       0.428       0.461       0.493       0.499       0.512

 NS_CO_1  WITH
    NS_RE_1          0.423       0.435       0.442       0.476       0.509       0.516       0.528
    LSAT_1           0.368       0.380       0.387       0.421       0.455       0.461       0.474

 NS_RE_1  WITH
    LSAT_1           0.403       0.416       0.422       0.456       0.489       0.495       0.508

 LSAT_1   WITH
    MSC_FA           0.020       0.035       0.042       0.082       0.122       0.130       0.145
    MSC_VI           0.016       0.030       0.038       0.077       0.116       0.123       0.138
    MSC_PH           0.012       0.026       0.034       0.072       0.110       0.117       0.131
    MSC_ME          -0.052      -0.037      -0.030       0.009       0.048       0.055       0.070

 MSC_FA   WITH
    MSC_VI          -0.070      -0.056      -0.048      -0.009       0.031       0.038       0.053
    MSC_PH          -0.067      -0.052      -0.045      -0.006       0.034       0.041       0.056
    MSC_ME          -0.002       0.013       0.020       0.058       0.097       0.104       0.119

 MSC_VI   WITH
    MSC_PH           0.178       0.192       0.199       0.235       0.272       0.279       0.292
    MSC_ME           0.134       0.147       0.153       0.188       0.223       0.229       0.242
    INT_02          -0.098      -0.083      -0.075      -0.035       0.005       0.012       0.027
    INT_03          -0.090      -0.076      -0.069      -0.032       0.006       0.013       0.027

 MSC_PH   WITH
    MSC_ME           0.095       0.109       0.116       0.155       0.193       0.201       0.215
    INT_01          -0.097      -0.082      -0.075      -0.035       0.005       0.012       0.027
    INT_03          -0.187      -0.171      -0.164      -0.124      -0.083      -0.076      -0.060

 MSC_ME   WITH
    INT_01          -0.088      -0.075      -0.068      -0.031       0.006       0.013       0.027
    INT_02          -0.186      -0.170      -0.162      -0.121      -0.080      -0.073      -0.057

 INT_01   WITH
    MSC_FA          -0.060      -0.039      -0.028       0.030       0.088       0.099       0.121
    MSC_VI          -0.137      -0.115      -0.104      -0.048       0.009       0.020       0.042
    LSAT_1          -0.051      -0.035      -0.027       0.017       0.060       0.068       0.085

 INT_02   WITH
    MSC_FA          -0.085      -0.063      -0.052       0.006       0.064       0.075       0.097
    MSC_PH          -0.117      -0.096      -0.085      -0.028       0.029       0.040       0.061
    LSAT_1          -0.052      -0.037      -0.029       0.012       0.053       0.061       0.076
    INT_01           0.198       0.217       0.227       0.280       0.332       0.342       0.362

 INT_03   WITH
    MSC_FA          -0.133      -0.113      -0.103      -0.049       0.005       0.015       0.035
    MSC_ME          -0.200      -0.161      -0.141      -0.036       0.069       0.089       0.128
    LSAT_1          -0.075      -0.060      -0.052      -0.011       0.030       0.037       0.053
    INT_01           0.167       0.183       0.191       0.232       0.274       0.282       0.297
    INT_02           0.191       0.212       0.223       0.278       0.334       0.344       0.365

 Means
    MSC_FA          -0.060      -0.045      -0.038       0.000       0.038       0.045       0.060
    MSC_VI          -0.060      -0.045      -0.038       0.000       0.038       0.045       0.060
    MSC_PH          -0.060      -0.045      -0.038       0.000       0.038       0.045       0.060
    MSC_ME          -0.060      -0.045      -0.038       0.000       0.038       0.045       0.060
    LSAT_1          -0.059      -0.045      -0.038       0.000       0.038       0.045       0.059
    INT_01          -0.068      -0.054      -0.046      -0.008       0.030       0.037       0.051
    INT_02          -0.065      -0.051      -0.044      -0.005       0.033       0.040       0.054
    INT_03           0.001       0.015       0.022       0.058       0.094       0.101       0.115

 Intercepts
    NS_AU_1         -0.058      -0.043      -0.036       0.002       0.040       0.047       0.061
    NS_CO_1         -0.060      -0.046      -0.039      -0.001       0.036       0.044       0.058
    NS_RE_1         -0.057      -0.043      -0.035       0.002       0.039       0.046       0.060
    LSAT_2          -0.078      -0.065      -0.058      -0.023       0.012       0.019       0.032

 Variances
    MSC_FA           1.000       1.000       1.000       1.000       1.000       1.000       1.000
    MSC_VI           1.000       1.000       1.000       1.000       1.000       1.000       1.000
    MSC_PH           1.000       1.000       1.000       1.000       1.000       1.000       1.000
    MSC_ME           1.000       1.000       1.000       1.000       1.000       1.000       1.000
    LSAT_1           1.000       1.000       1.000       1.000       1.000       1.000       1.000
    INT_01           1.000       1.000       1.000       1.000       1.000       1.000       1.000
    INT_02           1.000       1.000       1.000       1.000       1.000       1.000       1.000
    INT_03           1.000       1.000       1.000       1.000       1.000       1.000       1.000

 Residual Variances
    NS_AU_1          0.985       0.987       0.989       0.994       1.000       1.001       1.003
    NS_CO_1          0.955       0.959       0.961       0.973       0.985       0.987       0.992
    NS_RE_1          0.938       0.944       0.947       0.962       0.977       0.980       0.985
    LSAT_2           0.544       0.559       0.567       0.607       0.647       0.655       0.670


CONFIDENCE INTERVALS OF TOTAL, TOTAL INDIRECT, SPECIFIC INDIRECT, AND DIRECT EFFECTS


                  Lower .5%  Lower 2.5%    Lower 5%    Estimate    Upper 5%  Upper 2.5%   Upper .5%

Effects from MSC_FA to LSAT_2

  Total             -0.008      -0.003      -0.001       0.012       0.025       0.027       0.032
  Total indirect    -0.008      -0.003      -0.001       0.012       0.025       0.027       0.032

  Specific indirect 1
    LSAT_2
    NS_AU_1
    MSC_FA          -0.013      -0.011      -0.010      -0.005      -0.001       0.000       0.002

  Specific indirect 2
    LSAT_2
    NS_CO_1
    MSC_FA          -0.002      -0.002      -0.001       0.001       0.003       0.003       0.004

  Specific indirect 3
    LSAT_2
    NS_RE_1
    MSC_FA           0.002       0.005       0.007       0.017       0.026       0.028       0.031


Effects from MSC_VI to LSAT_2

  Total             -0.018      -0.015      -0.013      -0.005       0.004       0.005       0.009
  Total indirect    -0.018      -0.015      -0.013      -0.005       0.004       0.005       0.009

  Specific indirect 1
    LSAT_2
    NS_AU_1
    MSC_VI          -0.009      -0.007      -0.006      -0.002       0.002       0.003       0.005

  Specific indirect 2
    LSAT_2
    NS_CO_1
    MSC_VI          -0.003      -0.002      -0.002       0.000       0.002       0.002       0.003

  Specific indirect 3
    LSAT_2
    NS_RE_1
    MSC_VI          -0.010      -0.008      -0.008      -0.003       0.001       0.002       0.004


Effects from MSC_PH to LSAT_2

  Total              0.005       0.010       0.012       0.024       0.036       0.038       0.043
  Total indirect     0.005       0.010       0.012       0.024       0.036       0.038       0.043

  Specific indirect 1
    LSAT_2
    NS_AU_1
    MSC_PH          -0.003      -0.001       0.000       0.004       0.009       0.010       0.011

  Specific indirect 2
    LSAT_2
    NS_CO_1
    MSC_PH          -0.004      -0.002       0.000       0.007       0.015       0.016       0.019

  Specific indirect 3
    LSAT_2
    NS_RE_1
    MSC_PH           0.001       0.004       0.005       0.012       0.020       0.021       0.024


Effects from MSC_ME to LSAT_2

  Total             -0.021      -0.018      -0.017      -0.008       0.001       0.002       0.006
  Total indirect    -0.021      -0.018      -0.017      -0.008       0.001       0.002       0.006

  Specific indirect 1
    LSAT_2
    NS_AU_1
    MSC_ME          -0.008      -0.007      -0.006      -0.002       0.003       0.004       0.005

  Specific indirect 2
    LSAT_2
    NS_CO_1
    MSC_ME          -0.006      -0.005      -0.005      -0.002       0.001       0.001       0.002

  Specific indirect 3
    LSAT_2
    NS_RE_1
    MSC_ME          -0.011      -0.010      -0.009      -0.004       0.000       0.001       0.003


CONFIDENCE INTERVALS OF STANDARDIZED TOTAL, TOTAL INDIRECT, SPECIFIC INDIRECT, AND DIRECT EFFECTS


STDYX Standardization

                  Lower .5%  Lower 2.5%    Lower 5%    Estimate    Upper 5%  Upper 2.5%   Upper .5%

Effects from MSC_FA to LSAT_2

  Total             -0.008      -0.003      -0.001       0.012       0.025       0.027       0.032
  Total indirect    -0.008      -0.003      -0.001       0.012       0.025       0.027       0.032

  Specific indirect 1
    LSAT_2
    NS_AU_1
    MSC_FA          -0.013      -0.011      -0.010      -0.005      -0.001       0.000       0.002

  Specific indirect 2
    LSAT_2
    NS_CO_1
    MSC_FA          -0.002      -0.002      -0.001       0.001       0.003       0.003       0.004

  Specific indirect 3
    LSAT_2
    NS_RE_1
    MSC_FA           0.002       0.005       0.007       0.016       0.026       0.028       0.031


Effects from MSC_VI to LSAT_2

  Total             -0.018      -0.015      -0.013      -0.005       0.004       0.005       0.009
  Total indirect    -0.018      -0.015      -0.013      -0.005       0.004       0.005       0.009

  Specific indirect 1
    LSAT_2
    NS_AU_1
    MSC_VI          -0.009      -0.007      -0.006      -0.002       0.002       0.003       0.005

  Specific indirect 2
    LSAT_2
    NS_CO_1
    MSC_VI          -0.003      -0.002      -0.002       0.000       0.002       0.002       0.003

  Specific indirect 3
    LSAT_2
    NS_RE_1
    MSC_VI          -0.010      -0.008      -0.008      -0.003       0.001       0.002       0.004


Effects from MSC_PH to LSAT_2

  Total              0.005       0.010       0.012       0.024       0.036       0.038       0.043
  Total indirect     0.005       0.010       0.012       0.024       0.036       0.038       0.043

  Specific indirect 1
    LSAT_2
    NS_AU_1
    MSC_PH          -0.003      -0.001       0.000       0.004       0.009       0.010       0.011

  Specific indirect 2
    LSAT_2
    NS_CO_1
    MSC_PH          -0.004      -0.002       0.000       0.007       0.015       0.016       0.019

  Specific indirect 3
    LSAT_2
    NS_RE_1
    MSC_PH           0.001       0.004       0.005       0.012       0.020       0.021       0.024


Effects from MSC_ME to LSAT_2

  Total             -0.021      -0.018      -0.017      -0.008       0.001       0.003       0.006
  Total indirect    -0.021      -0.018      -0.017      -0.008       0.001       0.003       0.006

  Specific indirect 1
    LSAT_2
    NS_AU_1
    MSC_ME          -0.008      -0.007      -0.006      -0.002       0.003       0.004       0.005

  Specific indirect 2
    LSAT_2
    NS_CO_1
    MSC_ME          -0.006      -0.005      -0.005      -0.002       0.001       0.001       0.002

  Specific indirect 3
    LSAT_2
    NS_RE_1
    MSC_ME          -0.011      -0.010      -0.009      -0.004       0.000       0.001       0.003


TECHNICAL 1 OUTPUT


     PARAMETER SPECIFICATION


           NU
              NS_AU_1       NS_CO_1       NS_RE_1       LSAT_2        MSC_FA
              ________      ________      ________      ________      ________
                  0             0             0             0             0


           NU
              MSC_VI        MSC_PH        MSC_ME        LSAT_1        INT_01
              ________      ________      ________      ________      ________
                  0             0             0             0             0


           NU
              INT_02        INT_03
              ________      ________
                  0             0


           LAMBDA
              NS_AU_1       NS_CO_1       NS_RE_1       LSAT_2        MSC_FA
              ________      ________      ________      ________      ________
 NS_AU_1            0             0             0             0             0
 NS_CO_1            0             0             0             0             0
 NS_RE_1            0             0             0             0             0
 LSAT_2             0             0             0             0             0
 MSC_FA             0             0             0             0             0
 MSC_VI             0             0             0             0             0
 MSC_PH             0             0             0             0             0
 MSC_ME             0             0             0             0             0
 LSAT_1             0             0             0             0             0
 INT_01             0             0             0             0             0
 INT_02             0             0             0             0             0
 INT_03             0             0             0             0             0


           LAMBDA
              MSC_VI        MSC_PH        MSC_ME        LSAT_1        INT_01
              ________      ________      ________      ________      ________
 NS_AU_1            0             0             0             0             0
 NS_CO_1            0             0             0             0             0
 NS_RE_1            0             0             0             0             0
 LSAT_2             0             0             0             0             0
 MSC_FA             0             0             0             0             0
 MSC_VI             0             0             0             0             0
 MSC_PH             0             0             0             0             0
 MSC_ME             0             0             0             0             0
 LSAT_1             0             0             0             0             0
 INT_01             0             0             0             0             0
 INT_02             0             0             0             0             0
 INT_03             0             0             0             0             0


           LAMBDA
              INT_02        INT_03
              ________      ________
 NS_AU_1            0             0
 NS_CO_1            0             0
 NS_RE_1            0             0
 LSAT_2             0             0
 MSC_FA             0             0
 MSC_VI             0             0
 MSC_PH             0             0
 MSC_ME             0             0
 LSAT_1             0             0
 INT_01             0             0
 INT_02             0             0
 INT_03             0             0


           THETA
              NS_AU_1       NS_CO_1       NS_RE_1       LSAT_2        MSC_FA
              ________      ________      ________      ________      ________
 NS_AU_1            0
 NS_CO_1            0             0
 NS_RE_1            0             0             0
 LSAT_2             0             0             0             0
 MSC_FA             0             0             0             0             0
 MSC_VI             0             0             0             0             0
 MSC_PH             0             0             0             0             0
 MSC_ME             0             0             0             0             0
 LSAT_1             0             0             0             0             0
 INT_01             0             0             0             0             0
 INT_02             0             0             0             0             0
 INT_03             0             0             0             0             0


           THETA
              MSC_VI        MSC_PH        MSC_ME        LSAT_1        INT_01
              ________      ________      ________      ________      ________
 MSC_VI             0
 MSC_PH             0             0
 MSC_ME             0             0             0
 LSAT_1             0             0             0             0
 INT_01             0             0             0             0             0
 INT_02             0             0             0             0             0
 INT_03             0             0             0             0             0


           THETA
              INT_02        INT_03
              ________      ________
 INT_02             0
 INT_03             0             0


           ALPHA
              NS_AU_1       NS_CO_1       NS_RE_1       LSAT_2        MSC_FA
              ________      ________      ________      ________      ________
                  1             2             3             4             5


           ALPHA
              MSC_VI        MSC_PH        MSC_ME        LSAT_1        INT_01
              ________      ________      ________      ________      ________
                  6             7             8             9            10


           ALPHA
              INT_02        INT_03
              ________      ________
                 11            12


           BETA
              NS_AU_1       NS_CO_1       NS_RE_1       LSAT_2        MSC_FA
              ________      ________      ________      ________      ________
 NS_AU_1            0             0             0             0            13
 NS_CO_1            0             0             0             0            20
 NS_RE_1            0             0             0             0            27
 LSAT_2            34            35            36             0             0
 MSC_FA             0             0             0             0             0
 MSC_VI             0             0             0             0             0
 MSC_PH             0             0             0             0             0
 MSC_ME             0             0             0             0             0
 LSAT_1             0             0             0             0             0
 INT_01             0             0             0             0             0
 INT_02             0             0             0             0             0
 INT_03             0             0             0             0             0


           BETA
              MSC_VI        MSC_PH        MSC_ME        LSAT_1        INT_01
              ________      ________      ________      ________      ________
 NS_AU_1           14            15            16             0            17
 NS_CO_1           21            22            23             0            24
 NS_RE_1           28            29            30             0            31
 LSAT_2             0             0             0            37             0
 MSC_FA             0             0             0             0             0
 MSC_VI             0             0             0             0             0
 MSC_PH             0             0             0             0             0
 MSC_ME             0             0             0             0             0
 LSAT_1             0             0             0             0             0
 INT_01             0             0             0             0             0
 INT_02             0             0             0             0             0
 INT_03             0             0             0             0             0


           BETA
              INT_02        INT_03
              ________      ________
 NS_AU_1           18            19
 NS_CO_1           25            26
 NS_RE_1           32            33
 LSAT_2             0             0
 MSC_FA             0             0
 MSC_VI             0             0
 MSC_PH             0             0
 MSC_ME             0             0
 LSAT_1             0             0
 INT_01             0             0
 INT_02             0             0
 INT_03             0             0


           PSI
              NS_AU_1       NS_CO_1       NS_RE_1       LSAT_2        MSC_FA
              ________      ________      ________      ________      ________
 NS_AU_1           38
 NS_CO_1           39            40
 NS_RE_1           41            42            43
 LSAT_2             0             0             0            44
 MSC_FA             0             0             0             0            45
 MSC_VI             0             0             0             0            46
 MSC_PH             0             0             0             0            48
 MSC_ME             0             0             0             0            51
 LSAT_1            55            56            57             0            58
 INT_01             0             0             0             0            63
 INT_02             0             0             0             0            69
 INT_03             0             0             0             0            76


           PSI
              MSC_VI        MSC_PH        MSC_ME        LSAT_1        INT_01
              ________      ________      ________      ________      ________
 MSC_VI            47
 MSC_PH            49            50
 MSC_ME            52            53            54
 LSAT_1            59            60            61            62
 INT_01            64            65            66            67            68
 INT_02            70            71            72            73            74
 INT_03            77            78            79            80            81


           PSI
              INT_02        INT_03
              ________      ________
 INT_02            75
 INT_03            82            83


     STARTING VALUES


           NU
              NS_AU_1       NS_CO_1       NS_RE_1       LSAT_2        MSC_FA
              ________      ________      ________      ________      ________
                0.000         0.000         0.000         0.000         0.000


           NU
              MSC_VI        MSC_PH        MSC_ME        LSAT_1        INT_01
              ________      ________      ________      ________      ________
                0.000         0.000         0.000         0.000         0.000


           NU
              INT_02        INT_03
              ________      ________
                0.000         0.000


           LAMBDA
              NS_AU_1       NS_CO_1       NS_RE_1       LSAT_2        MSC_FA
              ________      ________      ________      ________      ________
 NS_AU_1        1.000         0.000         0.000         0.000         0.000
 NS_CO_1        0.000         1.000         0.000         0.000         0.000
 NS_RE_1        0.000         0.000         1.000         0.000         0.000
 LSAT_2         0.000         0.000         0.000         1.000         0.000
 MSC_FA         0.000         0.000         0.000         0.000         1.000
 MSC_VI         0.000         0.000         0.000         0.000         0.000
 MSC_PH         0.000         0.000         0.000         0.000         0.000
 MSC_ME         0.000         0.000         0.000         0.000         0.000
 LSAT_1         0.000         0.000         0.000         0.000         0.000
 INT_01         0.000         0.000         0.000         0.000         0.000
 INT_02         0.000         0.000         0.000         0.000         0.000
 INT_03         0.000         0.000         0.000         0.000         0.000


           LAMBDA
              MSC_VI        MSC_PH        MSC_ME        LSAT_1        INT_01
              ________      ________      ________      ________      ________
 NS_AU_1        0.000         0.000         0.000         0.000         0.000
 NS_CO_1        0.000         0.000         0.000         0.000         0.000
 NS_RE_1        0.000         0.000         0.000         0.000         0.000
 LSAT_2         0.000         0.000         0.000         0.000         0.000
 MSC_FA         0.000         0.000         0.000         0.000         0.000
 MSC_VI         1.000         0.000         0.000         0.000         0.000
 MSC_PH         0.000         1.000         0.000         0.000         0.000
 MSC_ME         0.000         0.000         1.000         0.000         0.000
 LSAT_1         0.000         0.000         0.000         1.000         0.000
 INT_01         0.000         0.000         0.000         0.000         1.000
 INT_02         0.000         0.000         0.000         0.000         0.000
 INT_03         0.000         0.000         0.000         0.000         0.000


           LAMBDA
              INT_02        INT_03
              ________      ________
 NS_AU_1        0.000         0.000
 NS_CO_1        0.000         0.000
 NS_RE_1        0.000         0.000
 LSAT_2         0.000         0.000
 MSC_FA         0.000         0.000
 MSC_VI         0.000         0.000
 MSC_PH         0.000         0.000
 MSC_ME         0.000         0.000
 LSAT_1         0.000         0.000
 INT_01         0.000         0.000
 INT_02         1.000         0.000
 INT_03         0.000         1.000


           THETA
              NS_AU_1       NS_CO_1       NS_RE_1       LSAT_2        MSC_FA
              ________      ________      ________      ________      ________
 NS_AU_1        0.000
 NS_CO_1        0.000         0.000
 NS_RE_1        0.000         0.000         0.000
 LSAT_2         0.000         0.000         0.000         0.000
 MSC_FA         0.000         0.000         0.000         0.000         0.000
 MSC_VI         0.000         0.000         0.000         0.000         0.000
 MSC_PH         0.000         0.000         0.000         0.000         0.000
 MSC_ME         0.000         0.000         0.000         0.000         0.000
 LSAT_1         0.000         0.000         0.000         0.000         0.000
 INT_01         0.000         0.000         0.000         0.000         0.000
 INT_02         0.000         0.000         0.000         0.000         0.000
 INT_03         0.000         0.000         0.000         0.000         0.000


           THETA
              MSC_VI        MSC_PH        MSC_ME        LSAT_1        INT_01
              ________      ________      ________      ________      ________
 MSC_VI         0.000
 MSC_PH         0.000         0.000
 MSC_ME         0.000         0.000         0.000
 LSAT_1         0.000         0.000         0.000         0.000
 INT_01         0.000         0.000         0.000         0.000         0.000
 INT_02         0.000         0.000         0.000         0.000         0.000
 INT_03         0.000         0.000         0.000         0.000         0.000


           THETA
              INT_02        INT_03
              ________      ________
 INT_02         0.000
 INT_03         0.000         0.000


           ALPHA
              NS_AU_1       NS_CO_1       NS_RE_1       LSAT_2        MSC_FA
              ________      ________      ________      ________      ________
                0.000         0.000         0.000         0.000         0.000


           ALPHA
              MSC_VI        MSC_PH        MSC_ME        LSAT_1        INT_01
              ________      ________      ________      ________      ________
                0.000         0.000         0.000         0.000        -0.009


           ALPHA
              INT_02        INT_03
              ________      ________
               -0.006         0.058


           BETA
              NS_AU_1       NS_CO_1       NS_RE_1       LSAT_2        MSC_FA
              ________      ________      ________      ________      ________
 NS_AU_1        0.000         0.000         0.000         0.000         0.000
 NS_CO_1        0.000         0.000         0.000         0.000         0.000
 NS_RE_1        0.000         0.000         0.000         0.000         0.000
 LSAT_2         0.000         0.000         0.000         0.000         0.000
 MSC_FA         0.000         0.000         0.000         0.000         0.000
 MSC_VI         0.000         0.000         0.000         0.000         0.000
 MSC_PH         0.000         0.000         0.000         0.000         0.000
 MSC_ME         0.000         0.000         0.000         0.000         0.000
 LSAT_1         0.000         0.000         0.000         0.000         0.000
 INT_01         0.000         0.000         0.000         0.000         0.000
 INT_02         0.000         0.000         0.000         0.000         0.000
 INT_03         0.000         0.000         0.000         0.000         0.000


           BETA
              MSC_VI        MSC_PH        MSC_ME        LSAT_1        INT_01
              ________      ________      ________      ________      ________
 NS_AU_1        0.000         0.000         0.000         0.000         0.000
 NS_CO_1        0.000         0.000         0.000         0.000         0.000
 NS_RE_1        0.000         0.000         0.000         0.000         0.000
 LSAT_2         0.000         0.000         0.000         0.000         0.000
 MSC_FA         0.000         0.000         0.000         0.000         0.000
 MSC_VI         0.000         0.000         0.000         0.000         0.000
 MSC_PH         0.000         0.000         0.000         0.000         0.000
 MSC_ME         0.000         0.000         0.000         0.000         0.000
 LSAT_1         0.000         0.000         0.000         0.000         0.000
 INT_01         0.000         0.000         0.000         0.000         0.000
 INT_02         0.000         0.000         0.000         0.000         0.000
 INT_03         0.000         0.000         0.000         0.000         0.000


           BETA
              INT_02        INT_03
              ________      ________
 NS_AU_1        0.000         0.000
 NS_CO_1        0.000         0.000
 NS_RE_1        0.000         0.000
 LSAT_2         0.000         0.000
 MSC_FA         0.000         0.000
 MSC_VI         0.000         0.000
 MSC_PH         0.000         0.000
 MSC_ME         0.000         0.000
 LSAT_1         0.000         0.000
 INT_01         0.000         0.000
 INT_02         0.000         0.000
 INT_03         0.000         0.000


           PSI
              NS_AU_1       NS_CO_1       NS_RE_1       LSAT_2        MSC_FA
              ________      ________      ________      ________      ________
 NS_AU_1        0.500
 NS_CO_1        0.000         0.500
 NS_RE_1        0.000         0.000         0.500
 LSAT_2         0.000         0.000         0.000         0.500
 MSC_FA         0.000         0.000         0.000         0.000         0.500
 MSC_VI         0.000         0.000         0.000         0.000         0.000
 MSC_PH         0.000         0.000         0.000         0.000         0.000
 MSC_ME         0.000         0.000         0.000         0.000         0.000
 LSAT_1         0.000         0.000         0.000         0.000         0.000
 INT_01         0.000         0.000         0.000         0.000         0.000
 INT_02         0.000         0.000         0.000         0.000         0.000
 INT_03         0.000         0.000         0.000         0.000         0.000


           PSI
              MSC_VI        MSC_PH        MSC_ME        LSAT_1        INT_01
              ________      ________      ________      ________      ________
 MSC_VI         0.500
 MSC_PH         0.000         0.500
 MSC_ME         0.000         0.000         0.500
 LSAT_1         0.000         0.000         0.000         0.500
 INT_01         0.000         0.000         0.000         0.000         0.532
 INT_02         0.000         0.000         0.000         0.000         0.000
 INT_03         0.000         0.000         0.000         0.000         0.000


           PSI
              INT_02        INT_03
              ________      ________
 INT_02         0.526
 INT_03         0.000         0.508


DIAGRAM INFORMATION

  Use View Diagram under the Diagram menu in the Mplus Editor to view the diagram.
  If running Mplus from the Mplus Diagrammer, the diagram opens automatically.

  Diagram output
    d:\dropbox\orkus 2.0\corona datensatz analysen\paper 03 - coronasc\mplus analysen\finale analysen [osf]\path models

     Beginning Time:  16:16:43
        Ending Time:  16:16:43
       Elapsed Time:  00:00:00


MUTHEN & MUTHEN
3463 Stoner Ave.
Los Angeles, CA  90066

Tel: (310) 391-9971
Fax: (310) 391-8971
Web: www.StatModel.com
Support: Support@StatModel.com

Copyright (c) 1998-2021 Muthen & Muthen
