# Supplementary material for: Call me maybe: Risk factors of impaired social contact during the COVID‐19 pandemic and associations with well‐being
Source: Br J Soc Psychol. 2022 May 26:10.1111/bjso.12546. Online ahead of print. doi: 10.1111/bjso.12546 (PMC9348265; doi:10.1111/bjso.12546)
Supplement: Supplementary file 1 — Appendix S1 [file BJSO-9999-0-s001.zip › Data analysis/Analyses conducted with Mplus Version 8.6 (Step 02 + Step 03 of data analysis)/Main analyses/Output files/Step 03 - Path models 02 - Mode of social contact/Path model 02a - Mode of communication and anxiety.out]

Mplus VERSION 8.6
MUTHEN & MUTHEN
05/12/2021   4:19 PM

INPUT INSTRUCTIONS

  data: file = Mplus data file.dat;

  variable:
  names are
  Age                 !Age (z-standardized)
  WoCon               !Working conditions (1 = on-site, 2 = home office, 3 = no work)
  Empl                !Employment (0 = no, 1 = yes)
  LivCon              !Living conditions (0 = not alone, 1 = alone)
  QSC_AbF             !Quantity of social contact: Absolute frequency (z-standardized)
  QSC_RF              !Quantity of social contact: Relative frequency (z-standardized)
  QSC_AbA             !Quantity of social contact: Absolute amount (z-standardized)
  QSC_RA              !Quantity of social contact: Relative amount (z-standardized)
  MSC_Fa              !Mode of social contact: Face-to-face (z-standardized)
  MSC_Vi              !Mode of social contact: Video communication (z-standardized)
  MSC_Ph              !Mode of social contact: Phone (z-standardized)
  MSC_Me              !Mode of social contact: Messenger service (z-standardized)
  NS_Au_1             !Need satisfaction: Autonomy T1 (z-standardized)
  NS_Co_1             !Need satisfaction: Competence T1 (z-standardized)
  NS_Re_1             !Need satisfaction: Relatedness T1 (z-standardized)
  Lone_1              !Loneliness T1 (z-standardized)
  LSat_1 LSat_2       !Life Satisfaction T1 + T2 (z-standardized)
  Anx_1 Anx_2         !Anxiety T1 + T2 (z-standardized)
  Dep_1 Dep_2         !Depression T1 + T2 (z-standardized)
  Extra               !Extraversion(z-standardized)
  VC_PC               !Competence with devices: PC (z-standardized)
  VC_Ph               !Competence with devices: Phone (z-standardized)
  VC_SP;              !Competence with devices: Smartphone (z-standardized)

  usevariables are
  MSC_Fa MSC_Vi MSC_Ph MSC_Me
  NS_Au_1 NS_Co_1 NS_Re_1
  Anx_1 Anx_2
  Int_01 Int_02 Int_03;

  missing = all(-77);

  define:
  Int_01 = MSC_Vi*MSC_Fa;
  Int_02 = MSC_Ph*MSC_Fa;
  Int_03 = MSC_Me*MSC_Fa;

  analysis:
  estimator = mlr;

  model:
  NS_Au_1 on MSC_Fa
             MSC_Vi
             MSC_Ph
             MSC_Me
             Int_01
             Int_02
             Int_03;


  NS_Co_1 on MSC_Fa
             MSC_Vi
             MSC_Ph
             MSC_Me
             Int_01
             Int_02
             Int_03;

  NS_Re_1 on MSC_Fa
             MSC_Vi
             MSC_Ph
             MSC_Me
             Int_01
             Int_02
             Int_03;

  Anx_2 on   Anx_1
             NS_Au_1
             NS_Co_1
             NS_Re_1;

  NS_Au_1 NS_Co_1 NS_Re_1 Anx_1 with NS_Au_1 NS_Co_1 NS_Re_1 Anx_1;
  MSC_Fa MSC_Vi MSC_Ph MSC_Me with MSC_Fa MSC_Vi MSC_Ph MSC_Me;

  Int_01 with MSC_Ph MSC_Me;
  Int_02 with MSC_Vi MSC_Me;
  Int_03 with MSC_Vi MSC_Ph;

  model indirect:

  Anx_2 ind MSC_Fa;
  Anx_2 ind MSC_Vi;
  Anx_2 ind MSC_Ph;
  Anx_2 ind MSC_Me;

  output: stdyx cinterval;


INPUT READING TERMINATED NORMALLY


SUMMARY OF ANALYSIS

Number of groups                                                 1
Number of observations                                        1907

Number of dependent variables                                    4
Number of independent variables                                  8
Number of continuous latent variables                            0

Observed dependent variables

  Continuous
   NS_AU_1     NS_CO_1     NS_RE_1     ANX_2

Observed independent variables
   MSC_FA      MSC_VI      MSC_PH      MSC_ME      ANX_1       INT_01
   INT_02      INT_03


Estimator                                                      MLR
Information matrix                                        OBSERVED
Maximum number of iterations                                  1000
Convergence criterion                                    0.500D-04
Maximum number of steepest descent iterations                   20
Maximum number of iterations for H1                           2000
Convergence criterion for H1                             0.100D-03

Input data file(s)
  Mplus data file.dat

Input data format  FREE


SUMMARY OF DATA

     Number of missing data patterns             3


COVARIANCE COVERAGE OF DATA

Minimum covariance coverage value   0.100


     PROPORTION OF DATA PRESENT


           Covariance Coverage
              NS_AU_1       NS_CO_1       NS_RE_1       ANX_2         MSC_FA
              ________      ________      ________      ________      ________
 NS_AU_1        0.980
 NS_CO_1        0.980         0.980
 NS_RE_1        0.980         0.980         0.980
 ANX_2          0.683         0.683         0.683         0.703
 MSC_FA         0.980         0.980         0.980         0.683         0.980
 MSC_VI         0.980         0.980         0.980         0.683         0.980
 MSC_PH         0.980         0.980         0.980         0.683         0.980
 MSC_ME         0.980         0.980         0.980         0.683         0.980
 ANX_1          0.980         0.980         0.980         0.683         0.980
 INT_01         0.980         0.980         0.980         0.683         0.980
 INT_02         0.980         0.980         0.980         0.683         0.980
 INT_03         0.980         0.980         0.980         0.683         0.980


           Covariance Coverage
              MSC_VI        MSC_PH        MSC_ME        ANX_1         INT_01
              ________      ________      ________      ________      ________
 MSC_VI         0.980
 MSC_PH         0.980         0.980
 MSC_ME         0.980         0.980         0.980
 ANX_1          0.980         0.980         0.980         0.980
 INT_01         0.980         0.980         0.980         0.980         0.980
 INT_02         0.980         0.980         0.980         0.980         0.980
 INT_03         0.980         0.980         0.980         0.980         0.980


           Covariance Coverage
              INT_02        INT_03
              ________      ________
 INT_02         0.980
 INT_03         0.980         0.980


UNIVARIATE SAMPLE STATISTICS


     UNIVARIATE HIGHER-ORDER MOMENT DESCRIPTIVE STATISTICS

         Variable/         Mean/     Skewness/   Minimum/ % with                Percentiles
        Sample Size      Variance    Kurtosis    Maximum  Min/Max      20%/60%    40%/80%    Median

     NS_AU_1               0.000      -0.418      -3.200    0.11%      -0.830     -0.238      0.059
            1868.000       0.999      -0.180       1.984    1.07%       0.355      0.947
     NS_CO_1               0.000      -0.354      -3.475    0.11%      -0.901     -0.144      0.008
            1868.000       0.999      -0.225       1.976    1.28%       0.311      0.916
     NS_RE_1               0.000      -0.673      -4.212    0.05%      -0.888     -0.096      0.062
            1868.000       0.999       0.178       1.486    5.14%       0.378      0.853
     ANX_2                 0.000       1.504      -1.539    0.07%      -0.737     -0.537     -0.336
            1341.000       0.999       1.907       3.874    0.15%      -0.136      0.666
     MSC_FA                0.000      -0.845      -2.056    8.78%      -1.348      0.067      0.775
            1868.000       0.999      -0.786       0.775   56.58%       0.775      0.775
     MSC_VI                0.000       0.505      -1.107   32.71%      -1.107     -0.335     -0.335
            1868.000       0.999      -0.773       1.981    9.90%       0.437      0.437
     MSC_PH                0.000      -0.232      -2.214    4.60%      -0.489     -0.489     -0.489
            1868.000       0.999      -0.800       1.235   30.30%       0.373      1.235
     MSC_ME                0.000      -2.490      -3.875    3.05%       0.426      0.426      0.426
            1868.000       0.999       5.577       0.426   81.05%       0.426      0.426
     ANX_1                 0.000       1.259      -1.055    7.12%      -0.861     -0.570     -0.279
            1868.000       0.999       1.042       3.598    0.27%      -0.086      0.787
     INT_01               -0.009      -0.659      -4.073    1.39%      -0.858     -0.260     -0.023
            1868.000       1.065       2.467       2.275    2.68%       0.339      0.709
     INT_02               -0.006       0.298      -2.540    2.84%      -0.791     -0.379     -0.033
            1868.000       1.052       2.210       4.552    0.59%       0.289      0.958
     INT_03                0.058       1.646      -3.004    1.82%      -0.574      0.029      0.330
            1868.000       1.017      11.194       7.966    0.11%       0.330      0.330


THE MODEL ESTIMATION TERMINATED NORMALLY

     THE STANDARD ERRORS OF THE MODEL PARAMETER ESTIMATES MAY NOT BE
     TRUSTWORTHY FOR SOME PARAMETERS DUE TO A NON-POSITIVE DEFINITE
     FIRST-ORDER DERIVATIVE PRODUCT MATRIX.  THIS MAY BE DUE TO THE STARTING
     VALUES BUT MAY ALSO BE AN INDICATION OF MODEL NONIDENTIFICATION.  THE
     CONDITION NUMBER IS       0.426D-16.  PROBLEM INVOLVING THE FOLLOWING PARAMETER:
     Parameter 81, INT_03 WITH INT_01


MODEL FIT INFORMATION

Number of Free Parameters                       83

Loglikelihood

          H0 Value                      -29209.305
          H0 Scaling Correction Factor      1.3437
            for MLR
          H1 Value                      -29206.961
          H1 Scaling Correction Factor      1.3118
            for MLR

Information Criteria

          Akaike (AIC)                   58584.611
          Bayesian (BIC)                 59045.533
          Sample-Size Adjusted BIC       58781.842
            (n* = (n + 2) / 24)

Chi-Square Test of Model Fit

          Value                              5.029*
          Degrees of Freedom                     7
          P-Value                           0.6564
          Scaling Correction Factor         0.9325
            for MLR

*   The chi-square value for MLM, MLMV, MLR, ULSMV, WLSM and WLSMV cannot be used
    for chi-square difference testing in the regular way.  MLM, MLR and WLSM
    chi-square difference testing is described on the Mplus website.  MLMV, WLSMV,
    and ULSMV difference testing is done using the DIFFTEST option.

RMSEA (Root Mean Square Error Of Approximation)

          Estimate                           0.000
          90 Percent C.I.                    0.000  0.023
          Probability RMSEA <= .05           1.000

CFI/TLI

          CFI                                1.000
          TLI                                1.000

Chi-Square Test of Model Fit for the Baseline Model

          Value                           3084.450
          Degrees of Freedom                    38
          P-Value                           0.0000

SRMR (Standardized Root Mean Square Residual)

          Value                              0.004


MODEL RESULTS

                                                    Two-Tailed
                    Estimate       S.E.  Est./S.E.    P-Value

 NS_AU_1  ON
    MSC_FA            -0.051      0.023     -2.177      0.029
    MSC_VI            -0.018      0.024     -0.722      0.470
    MSC_PH             0.040      0.024      1.647      0.099
    MSC_ME            -0.014      0.024     -0.604      0.546
    INT_01             0.022      0.025      0.858      0.391
    INT_02            -0.010      0.025     -0.411      0.681
    INT_03            -0.031      0.024     -1.265      0.206

 NS_CO_1  ON
    MSC_FA             0.019      0.024      0.790      0.430
    MSC_VI             0.003      0.024      0.142      0.887
    MSC_PH             0.162      0.023      6.969      0.000
    MSC_ME            -0.045      0.024     -1.868      0.062
    INT_01             0.005      0.024      0.198      0.843
    INT_02             0.017      0.024      0.720      0.471
    INT_03             0.026      0.024      1.057      0.290

 NS_RE_1  ON
    MSC_FA             0.153      0.023      6.566      0.000
    MSC_VI            -0.029      0.024     -1.224      0.221
    MSC_PH             0.115      0.023      4.917      0.000
    MSC_ME            -0.040      0.024     -1.680      0.093
    INT_01             0.018      0.024      0.744      0.457
    INT_02             0.005      0.024      0.219      0.827
    INT_03            -0.031      0.026     -1.215      0.225

 ANX_2    ON
    ANX_1              0.702      0.028     25.125      0.000
    NS_AU_1           -0.058      0.025     -2.322      0.020
    NS_CO_1           -0.030      0.023     -1.309      0.191
    NS_RE_1           -0.067      0.025     -2.734      0.006

 NS_AU_1  WITH
    NS_CO_1            0.497      0.026     19.180      0.000
    NS_RE_1            0.491      0.027     18.233      0.000
    ANX_1             -0.492      0.028    -17.683      0.000

 NS_CO_1  WITH
    NS_RE_1            0.460      0.027     17.208      0.000
    ANX_1             -0.448      0.027    -16.781      0.000

 NS_RE_1  WITH
    ANX_1             -0.410      0.028    -14.731      0.000

 ANX_1    WITH
    MSC_FA            -0.054      0.024     -2.249      0.025
    MSC_VI            -0.010      0.024     -0.436      0.663
    MSC_PH            -0.020      0.024     -0.846      0.397
    MSC_ME             0.052      0.024      2.199      0.028

 MSC_FA   WITH
    MSC_VI            -0.009      0.024     -0.365      0.715
    MSC_PH            -0.006      0.024     -0.234      0.815
    MSC_ME             0.058      0.023      2.505      0.012

 MSC_VI   WITH
    MSC_PH             0.235      0.023     10.013      0.000
    MSC_ME             0.188      0.023      8.001      0.000
    INT_02            -0.036      0.025     -1.437      0.151
    INT_03            -0.032      0.023     -1.375      0.169

 MSC_PH   WITH
    MSC_ME             0.155      0.024      6.534      0.000
    INT_01            -0.036      0.025     -1.438      0.151
    INT_03            -0.125      0.027     -4.602      0.000

 MSC_ME   WITH
    INT_01            -0.032      0.023     -1.377      0.169
    INT_02            -0.125      0.027     -4.578      0.000

 INT_01   WITH
    MSC_FA             0.031      0.037      0.848      0.397
    MSC_VI            -0.049      0.037     -1.342      0.180
    ANX_1              0.007      0.026      0.277      0.782

 INT_02   WITH
    MSC_FA             0.006      0.036      0.168      0.867
    MSC_PH            -0.029      0.036     -0.803      0.422
    ANX_1              0.033      0.027      1.237      0.216
    INT_01             0.296      0.038      7.722      0.000

 INT_03   WITH
    MSC_FA            -0.049      0.035     -1.424      0.154
    MSC_ME            -0.036      0.065     -0.557      0.577
    ANX_1              0.042      0.028      1.477      0.140
    INT_01             0.242      0.033      7.403      0.000
    INT_02             0.288      0.044      6.598      0.000

 Means
    MSC_FA             0.000      0.023     -0.007      0.995
    MSC_VI             0.000      0.023     -0.001      0.999
    MSC_PH             0.000      0.023     -0.004      0.997
    MSC_ME             0.000      0.023      0.006      0.996
    ANX_1              0.003      0.023      0.112      0.911
    INT_01            -0.009      0.024     -0.365      0.715
    INT_02            -0.005      0.024     -0.231      0.818
    INT_03             0.059      0.023      2.511      0.012

 Intercepts
    NS_AU_1            0.000      0.023      0.019      0.985
    NS_CO_1           -0.003      0.023     -0.118      0.906
    NS_RE_1            0.001      0.023      0.030      0.976
    ANX_2              0.020      0.018      1.120      0.263

 Variances
    MSC_FA             0.999      0.025     39.234      0.000
    MSC_VI             0.999      0.026     39.011      0.000
    MSC_PH             0.999      0.025     39.447      0.000
    MSC_ME             0.999      0.064     15.701      0.000
    ANX_1              1.003      0.040     24.929      0.000
    INT_01             1.065      0.052     20.450      0.000
    INT_02             1.052      0.050     21.063      0.000
    INT_03             1.017      0.085     11.898      0.000

 Residual Variances
    NS_AU_1            0.995      0.031     31.911      0.000
    NS_CO_1            0.974      0.030     32.179      0.000
    NS_RE_1            0.962      0.034     27.960      0.000
    ANX_2              0.402      0.023     17.776      0.000


QUALITY OF NUMERICAL RESULTS

     Condition Number for the Information Matrix              0.341E-01
       (ratio of smallest to largest eigenvalue)


STANDARDIZED MODEL RESULTS


STDYX Standardization

                                                    Two-Tailed
                    Estimate       S.E.  Est./S.E.    P-Value

 NS_AU_1  ON
    MSC_FA            -0.051      0.023     -2.180      0.029
    MSC_VI            -0.018      0.024     -0.722      0.471
    MSC_PH             0.040      0.024      1.649      0.099
    MSC_ME            -0.014      0.024     -0.602      0.547
    INT_01             0.022      0.026      0.857      0.391
    INT_02            -0.010      0.025     -0.411      0.681
    INT_03            -0.031      0.024     -1.268      0.205

 NS_CO_1  ON
    MSC_FA             0.019      0.023      0.790      0.429
    MSC_VI             0.003      0.024      0.142      0.887
    MSC_PH             0.162      0.023      7.099      0.000
    MSC_ME            -0.045      0.025     -1.854      0.064
    INT_01             0.005      0.024      0.198      0.843
    INT_02             0.018      0.024      0.720      0.471
    INT_03             0.026      0.025      1.061      0.289

 NS_RE_1  ON
    MSC_FA             0.153      0.023      6.620      0.000
    MSC_VI            -0.029      0.024     -1.221      0.222
    MSC_PH             0.115      0.023      4.923      0.000
    MSC_ME            -0.040      0.024     -1.663      0.096
    INT_01             0.018      0.024      0.744      0.457
    INT_02             0.005      0.025      0.219      0.827
    INT_03            -0.031      0.026     -1.211      0.226

 ANX_2    ON
    ANX_1              0.699      0.022     31.285      0.000
    NS_AU_1           -0.058      0.025     -2.314      0.021
    NS_CO_1           -0.029      0.023     -1.305      0.192
    NS_RE_1           -0.067      0.024     -2.760      0.006

 NS_AU_1  WITH
    NS_CO_1            0.505      0.019     26.428      0.000
    NS_RE_1            0.502      0.019     26.255      0.000
    ANX_1             -0.492      0.019    -25.748      0.000

 NS_CO_1  WITH
    NS_RE_1            0.476      0.020     23.264      0.000
    ANX_1             -0.453      0.019    -23.355      0.000

 NS_RE_1  WITH
    ANX_1             -0.417      0.021    -19.475      0.000

 ANX_1    WITH
    MSC_FA            -0.054      0.024     -2.261      0.024
    MSC_VI            -0.010      0.024     -0.436      0.663
    MSC_PH            -0.020      0.024     -0.848      0.397
    MSC_ME             0.052      0.023      2.228      0.026

 MSC_FA   WITH
    MSC_VI            -0.009      0.024     -0.365      0.715
    MSC_PH            -0.006      0.024     -0.234      0.815
    MSC_ME             0.058      0.023      2.494      0.013

 MSC_VI   WITH
    MSC_PH             0.235      0.022     10.570      0.000
    MSC_ME             0.188      0.021      8.887      0.000
    INT_02            -0.035      0.024     -1.449      0.147
    INT_03            -0.032      0.023     -1.397      0.162

 MSC_PH   WITH
    MSC_ME             0.155      0.023      6.627      0.000
    INT_01            -0.035      0.024     -1.455      0.146
    INT_03            -0.124      0.024     -5.048      0.000

 MSC_ME   WITH
    INT_01            -0.031      0.022     -1.383      0.167
    INT_02            -0.121      0.025     -4.877      0.000

 INT_01   WITH
    MSC_FA             0.030      0.035      0.857      0.392
    MSC_VI            -0.048      0.035     -1.374      0.169
    ANX_1              0.007      0.025      0.277      0.782

 INT_02   WITH
    MSC_FA             0.006      0.035      0.168      0.867
    MSC_PH            -0.028      0.034     -0.814      0.416
    ANX_1              0.032      0.026      1.243      0.214
    INT_01             0.280      0.032      8.778      0.000

 INT_03   WITH
    MSC_FA            -0.049      0.033     -1.501      0.133
    MSC_ME            -0.036      0.064     -0.562      0.574
    ANX_1              0.041      0.028      1.490      0.136
    INT_01             0.232      0.025      9.174      0.000
    INT_02             0.278      0.034      8.238      0.000

 Means
    MSC_FA             0.000      0.023     -0.007      0.995
    MSC_VI             0.000      0.023     -0.001      0.999
    MSC_PH             0.000      0.023     -0.004      0.997
    MSC_ME             0.000      0.023      0.006      0.996
    ANX_1              0.003      0.023      0.112      0.911
    INT_01            -0.008      0.023     -0.366      0.715
    INT_02            -0.005      0.023     -0.231      0.818
    INT_03             0.058      0.022      2.624      0.009

 Intercepts
    NS_AU_1            0.000      0.023      0.019      0.985
    NS_CO_1           -0.003      0.023     -0.118      0.906
    NS_RE_1            0.001      0.023      0.030      0.976
    ANX_2              0.020      0.018      1.136      0.256

 Variances
    MSC_FA             1.000      0.000    999.000    999.000
    MSC_VI             1.000      0.000    999.000    999.000
    MSC_PH             1.000      0.000    999.000    999.000
    MSC_ME             1.000      0.000    999.000    999.000
    ANX_1              1.000      0.000    999.000    999.000
    INT_01             1.000      0.000    999.000    999.000
    INT_02             1.000      0.000    999.000    999.000
    INT_03             1.000      0.000    999.000    999.000

 Residual Variances
    NS_AU_1            0.994      0.004    282.308      0.000
    NS_CO_1            0.973      0.007    135.603      0.000
    NS_RE_1            0.962      0.009    105.892      0.000
    ANX_2              0.397      0.023     17.114      0.000


R-SQUARE

    Observed                                        Two-Tailed
    Variable        Estimate       S.E.  Est./S.E.    P-Value

    NS_AU_1            0.006      0.004      1.617      0.106
    NS_CO_1            0.027      0.007      3.741      0.000
    NS_RE_1            0.038      0.009      4.202      0.000
    ANX_2              0.603      0.023     25.943      0.000


TOTAL, TOTAL INDIRECT, SPECIFIC INDIRECT, AND DIRECT EFFECTS


                                                    Two-Tailed
                    Estimate       S.E.  Est./S.E.    P-Value

Effects from MSC_FA to ANX_2

  Total               -0.008      0.005     -1.466      0.143
  Total indirect      -0.008      0.005     -1.466      0.143

  Specific indirect 1
    ANX_2
    NS_AU_1
    MSC_FA             0.003      0.002      1.615      0.106

  Specific indirect 2
    ANX_2
    NS_CO_1
    MSC_FA            -0.001      0.001     -0.676      0.499

  Specific indirect 3
    ANX_2
    NS_RE_1
    MSC_FA            -0.010      0.004     -2.471      0.013


Effects from MSC_VI to ANX_2

  Total                0.003      0.003      0.906      0.365
  Total indirect       0.003      0.003      0.906      0.365

  Specific indirect 1
    ANX_2
    NS_AU_1
    MSC_VI             0.001      0.001      0.693      0.488

  Specific indirect 2
    ANX_2
    NS_CO_1
    MSC_VI             0.000      0.001     -0.141      0.888

  Specific indirect 3
    ANX_2
    NS_RE_1
    MSC_VI             0.002      0.002      1.100      0.271


Effects from MSC_PH to ANX_2

  Total               -0.015      0.005     -2.978      0.003
  Total indirect      -0.015      0.005     -2.978      0.003

  Specific indirect 1
    ANX_2
    NS_AU_1
    MSC_PH            -0.002      0.002     -1.367      0.172

  Specific indirect 2
    ANX_2
    NS_CO_1
    MSC_PH            -0.005      0.004     -1.292      0.196

  Specific indirect 3
    ANX_2
    NS_RE_1
    MSC_PH            -0.008      0.003     -2.390      0.017


Effects from MSC_ME to ANX_2

  Total                0.005      0.003      1.508      0.131
  Total indirect       0.005      0.003      1.508      0.131

  Specific indirect 1
    ANX_2
    NS_AU_1
    MSC_ME             0.001      0.001      0.578      0.563

  Specific indirect 2
    ANX_2
    NS_CO_1
    MSC_ME             0.001      0.001      1.053      0.292

  Specific indirect 3
    ANX_2
    NS_RE_1
    MSC_ME             0.003      0.002      1.464      0.143


STANDARDIZED TOTAL, TOTAL INDIRECT, SPECIFIC INDIRECT, AND DIRECT EFFECTS


STDYX Standardization

                                                    Two-Tailed
                    Estimate       S.E.  Est./S.E.    P-Value

Effects from MSC_FA to ANX_2

  Total               -0.008      0.005     -1.473      0.141
  Total indirect      -0.008      0.005     -1.473      0.141

  Specific indirect 1
    ANX_2
    NS_AU_1
    MSC_FA             0.003      0.002      1.609      0.108

  Specific indirect 2
    ANX_2
    NS_CO_1
    MSC_FA            -0.001      0.001     -0.676      0.499

  Specific indirect 3
    ANX_2
    NS_RE_1
    MSC_FA            -0.010      0.004     -2.491      0.013


Effects from MSC_VI to ANX_2

  Total                0.003      0.003      0.905      0.366
  Total indirect       0.003      0.003      0.905      0.366

  Specific indirect 1
    ANX_2
    NS_AU_1
    MSC_VI             0.001      0.001      0.692      0.489

  Specific indirect 2
    ANX_2
    NS_CO_1
    MSC_VI             0.000      0.001     -0.141      0.888

  Specific indirect 3
    ANX_2
    NS_RE_1
    MSC_VI             0.002      0.002      1.099      0.272


Effects from MSC_PH to ANX_2

  Total               -0.015      0.005     -2.985      0.003
  Total indirect      -0.015      0.005     -2.985      0.003

  Specific indirect 1
    ANX_2
    NS_AU_1
    MSC_PH            -0.002      0.002     -1.367      0.172

  Specific indirect 2
    ANX_2
    NS_CO_1
    MSC_PH            -0.005      0.004     -1.290      0.197

  Specific indirect 3
    ANX_2
    NS_RE_1
    MSC_PH            -0.008      0.003     -2.403      0.016


Effects from MSC_ME to ANX_2

  Total                0.005      0.003      1.493      0.136
  Total indirect       0.005      0.003      1.493      0.136

  Specific indirect 1
    ANX_2
    NS_AU_1
    MSC_ME             0.001      0.001      0.576      0.565

  Specific indirect 2
    ANX_2
    NS_CO_1
    MSC_ME             0.001      0.001      1.048      0.295

  Specific indirect 3
    ANX_2
    NS_RE_1
    MSC_ME             0.003      0.002      1.452      0.146


CONFIDENCE INTERVALS OF MODEL RESULTS

                  Lower .5%  Lower 2.5%    Lower 5%    Estimate    Upper 5%  Upper 2.5%   Upper .5%

 NS_AU_1  ON
    MSC_FA          -0.111      -0.097      -0.089      -0.051      -0.012      -0.005       0.009
    MSC_VI          -0.081      -0.066      -0.058      -0.018       0.023       0.030       0.045
    MSC_PH          -0.023      -0.008       0.000       0.040       0.080       0.088       0.103
    MSC_ME          -0.076      -0.061      -0.054      -0.014       0.025       0.032       0.047
    INT_01          -0.043      -0.028      -0.020       0.022       0.063       0.071       0.087
    INT_02          -0.073      -0.058      -0.051      -0.010       0.030       0.038       0.053
    INT_03          -0.093      -0.078      -0.071      -0.031       0.009       0.017       0.032

 NS_CO_1  ON
    MSC_FA          -0.042      -0.027      -0.020       0.019       0.057       0.065       0.079
    MSC_VI          -0.057      -0.043      -0.035       0.003       0.042       0.049       0.064
    MSC_PH           0.102       0.117       0.124       0.162       0.201       0.208       0.222
    MSC_ME          -0.108      -0.093      -0.086      -0.045      -0.005       0.002       0.017
    INT_01          -0.056      -0.042      -0.034       0.005       0.044       0.051       0.066
    INT_02          -0.044      -0.029      -0.022       0.017       0.056       0.064       0.078
    INT_03          -0.037      -0.022      -0.014       0.026       0.066       0.074       0.089

 NS_RE_1  ON
    MSC_FA           0.093       0.108       0.115       0.153       0.192       0.199       0.213
    MSC_VI          -0.090      -0.075      -0.068      -0.029       0.010       0.017       0.032
    MSC_PH           0.055       0.069       0.077       0.115       0.154       0.161       0.175
    MSC_ME          -0.101      -0.086      -0.079      -0.040      -0.001       0.007       0.021
    INT_01          -0.043      -0.029      -0.021       0.018       0.057       0.064       0.079
    INT_02          -0.056      -0.042      -0.034       0.005       0.045       0.052       0.067
    INT_03          -0.097      -0.081      -0.073      -0.031       0.011       0.019       0.035

 ANX_2    ON
    ANX_1            0.630       0.648       0.656       0.702       0.748       0.757       0.774
    NS_AU_1         -0.122      -0.107      -0.099      -0.058      -0.017      -0.009       0.006
    NS_CO_1         -0.088      -0.074      -0.067      -0.030       0.008       0.015       0.029
    NS_RE_1         -0.131      -0.116      -0.108      -0.067      -0.027      -0.019      -0.004

 NS_AU_1  WITH
    NS_CO_1          0.430       0.446       0.454       0.497       0.540       0.548       0.564
    NS_RE_1          0.422       0.438       0.447       0.491       0.535       0.544       0.560
    ANX_1           -0.563      -0.546      -0.538      -0.492      -0.446      -0.437      -0.420

 NS_CO_1  WITH
    NS_RE_1          0.392       0.408       0.416       0.460       0.505       0.513       0.529
    ANX_1           -0.516      -0.500      -0.492      -0.448      -0.404      -0.395      -0.379

 NS_RE_1  WITH
    ANX_1           -0.481      -0.464      -0.456      -0.410      -0.364      -0.355      -0.338

 ANX_1    WITH
    MSC_FA          -0.116      -0.101      -0.094      -0.054      -0.015      -0.007       0.008
    MSC_VI          -0.072      -0.057      -0.050      -0.010       0.029       0.036       0.051
    MSC_PH          -0.082      -0.067      -0.060      -0.020       0.019       0.027       0.041
    MSC_ME          -0.009       0.006       0.013       0.052       0.091       0.099       0.113

 MSC_FA   WITH
    MSC_VI          -0.070      -0.056      -0.048      -0.009       0.031       0.038       0.053
    MSC_PH          -0.067      -0.052      -0.045      -0.006       0.033       0.041       0.056
    MSC_ME          -0.002       0.013       0.020       0.058       0.097       0.104       0.119

 MSC_VI   WITH
    MSC_PH           0.175       0.189       0.196       0.235       0.274       0.281       0.295
    MSC_ME           0.127       0.142       0.149       0.188       0.227       0.234       0.248
    INT_02          -0.101      -0.085      -0.077      -0.036       0.005       0.013       0.029
    INT_03          -0.092      -0.077      -0.070      -0.032       0.006       0.014       0.028

 MSC_PH   WITH
    MSC_ME           0.094       0.108       0.116       0.155       0.194       0.201       0.216
    INT_01          -0.101      -0.085      -0.077      -0.036       0.005       0.013       0.029
    INT_03          -0.194      -0.178      -0.169      -0.125      -0.080      -0.071      -0.055

 MSC_ME   WITH
    INT_01          -0.091      -0.077      -0.070      -0.032       0.006       0.013       0.028
    INT_02          -0.195      -0.178      -0.169      -0.125      -0.080      -0.071      -0.054

 INT_01   WITH
    MSC_FA          -0.063      -0.041      -0.029       0.031       0.091       0.103       0.125
    MSC_VI          -0.143      -0.121      -0.109      -0.049       0.011       0.023       0.045
    ANX_1           -0.060      -0.044      -0.036       0.007       0.050       0.058       0.074

 INT_02   WITH
    MSC_FA          -0.087      -0.065      -0.053       0.006       0.065       0.077       0.099
    MSC_PH          -0.121      -0.099      -0.088      -0.029       0.030       0.041       0.064
    ANX_1           -0.036      -0.019      -0.011       0.033       0.077       0.085       0.102
    INT_01           0.197       0.221       0.233       0.296       0.359       0.371       0.395

 INT_03   WITH
    MSC_FA          -0.139      -0.118      -0.107      -0.049       0.008       0.019       0.040
    MSC_ME          -0.203      -0.163      -0.143      -0.036       0.071       0.091       0.131
    ANX_1           -0.031      -0.014      -0.005       0.042       0.089       0.098       0.115
    INT_01           0.158       0.178       0.188       0.242       0.295       0.305       0.326
    INT_02           0.175       0.202       0.216       0.288       0.359       0.373       0.400

 Means
    MSC_FA          -0.060      -0.045      -0.038       0.000       0.038       0.045       0.059
    MSC_VI          -0.060      -0.045      -0.038       0.000       0.038       0.045       0.060
    MSC_PH          -0.060      -0.045      -0.038       0.000       0.038       0.045       0.059
    MSC_ME          -0.059      -0.045      -0.038       0.000       0.038       0.045       0.060
    ANX_1           -0.057      -0.043      -0.035       0.003       0.040       0.048       0.062
    INT_01          -0.070      -0.056      -0.048      -0.009       0.031       0.038       0.053
    INT_02          -0.067      -0.052      -0.045      -0.005       0.034       0.041       0.056
    INT_03          -0.002       0.013       0.020       0.059       0.097       0.104       0.119

 Intercepts
    NS_AU_1         -0.059      -0.045      -0.038       0.000       0.038       0.046       0.060
    NS_CO_1         -0.062      -0.048      -0.040      -0.003       0.035       0.042       0.056
    NS_RE_1         -0.058      -0.044      -0.037       0.001       0.038       0.045       0.059
    ANX_2           -0.026      -0.015      -0.009       0.020       0.050       0.055       0.066

 Variances
    MSC_FA           0.934       0.950       0.958       0.999       1.041       1.049       1.065
    MSC_VI           0.933       0.949       0.957       0.999       1.042       1.050       1.065
    MSC_PH           0.934       0.950       0.958       0.999       1.041       1.049       1.065
    MSC_ME           0.836       0.875       0.895       0.999       1.104       1.124       1.163
    ANX_1            0.899       0.924       0.937       1.003       1.069       1.082       1.107
    INT_01           0.931       0.963       0.979       1.065       1.150       1.167       1.199
    INT_02           0.924       0.954       0.970       1.052       1.134       1.150       1.181
    INT_03           0.797       0.849       0.876       1.017       1.157       1.184       1.237

 Residual Variances
    NS_AU_1          0.915       0.934       0.944       0.995       1.046       1.056       1.075
    NS_CO_1          0.896       0.914       0.924       0.974       1.023       1.033       1.052
    NS_RE_1          0.874       0.895       0.906       0.962       1.019       1.030       1.051
    ANX_2            0.344       0.358       0.365       0.402       0.440       0.447       0.461


CONFIDENCE INTERVALS OF STANDARDIZED MODEL RESULTS


STDYX Standardization

                  Lower .5%  Lower 2.5%    Lower 5%    Estimate    Upper 5%  Upper 2.5%   Upper .5%

 NS_AU_1  ON
    MSC_FA          -0.111      -0.097      -0.089      -0.051      -0.012      -0.005       0.009
    MSC_VI          -0.081      -0.066      -0.058      -0.018       0.023       0.030       0.045
    MSC_PH          -0.023      -0.008       0.000       0.040       0.080       0.088       0.103
    MSC_ME          -0.076      -0.061      -0.054      -0.014       0.025       0.032       0.047
    INT_01          -0.045      -0.029      -0.021       0.022       0.065       0.073       0.090
    INT_02          -0.075      -0.060      -0.052      -0.010       0.031       0.039       0.054
    INT_03          -0.094      -0.079      -0.071      -0.031       0.009       0.017       0.032

 NS_CO_1  ON
    MSC_FA          -0.042      -0.027      -0.020       0.019       0.057       0.065       0.079
    MSC_VI          -0.057      -0.043      -0.035       0.003       0.042       0.049       0.064
    MSC_PH           0.103       0.117       0.125       0.162       0.200       0.207       0.221
    MSC_ME          -0.109      -0.094      -0.086      -0.045      -0.005       0.003       0.018
    INT_01          -0.058      -0.043      -0.035       0.005       0.045       0.053       0.068
    INT_02          -0.045      -0.030      -0.023       0.018       0.058       0.065       0.080
    INT_03          -0.037      -0.022      -0.014       0.026       0.067       0.074       0.089

 NS_RE_1  ON
    MSC_FA           0.094       0.108       0.115       0.153       0.191       0.199       0.213
    MSC_VI          -0.090      -0.076      -0.068      -0.029       0.010       0.018       0.032
    MSC_PH           0.055       0.069       0.077       0.115       0.154       0.161       0.175
    MSC_ME          -0.101      -0.086      -0.079      -0.040       0.000       0.007       0.022
    INT_01          -0.045      -0.030      -0.022       0.018       0.059       0.066       0.081
    INT_02          -0.058      -0.043      -0.035       0.005       0.046       0.054       0.069
    INT_03          -0.098      -0.082      -0.074      -0.031       0.011       0.019       0.035

 ANX_2    ON
    ANX_1            0.642       0.655       0.662       0.699       0.736       0.743       0.757
    NS_AU_1         -0.122      -0.106      -0.099      -0.058      -0.017      -0.009       0.007
    NS_CO_1         -0.088      -0.074      -0.067      -0.029       0.008       0.015       0.029
    NS_RE_1         -0.129      -0.115      -0.107      -0.067      -0.027      -0.019      -0.004

 NS_AU_1  WITH
    NS_CO_1          0.456       0.467       0.473       0.505       0.536       0.542       0.554
    NS_RE_1          0.452       0.464       0.470       0.502       0.533       0.539       0.551
    ANX_1           -0.542      -0.530      -0.524      -0.492      -0.461      -0.455      -0.443

 NS_CO_1  WITH
    NS_RE_1          0.423       0.436       0.442       0.476       0.509       0.516       0.528
    ANX_1           -0.503      -0.491      -0.485      -0.453      -0.421      -0.415      -0.403

 NS_RE_1  WITH
    ANX_1           -0.472      -0.459      -0.452      -0.417      -0.382      -0.375      -0.362

 ANX_1    WITH
    MSC_FA          -0.116      -0.101      -0.094      -0.054      -0.015      -0.007       0.008
    MSC_VI          -0.072      -0.057      -0.050      -0.010       0.029       0.036       0.051
    MSC_PH          -0.082      -0.067      -0.060      -0.020       0.019       0.027       0.041
    MSC_ME          -0.008       0.006       0.014       0.052       0.091       0.098       0.113

 MSC_FA   WITH
    MSC_VI          -0.070      -0.056      -0.048      -0.009       0.031       0.038       0.053
    MSC_PH          -0.067      -0.052      -0.045      -0.006       0.034       0.041       0.056
    MSC_ME          -0.002       0.013       0.020       0.058       0.097       0.104       0.119

 MSC_VI   WITH
    MSC_PH           0.178       0.192       0.199       0.235       0.272       0.279       0.292
    MSC_ME           0.134       0.147       0.153       0.188       0.223       0.229       0.242
    INT_02          -0.098      -0.083      -0.075      -0.035       0.005       0.012       0.027
    INT_03          -0.090      -0.076      -0.069      -0.032       0.006       0.013       0.027

 MSC_PH   WITH
    MSC_ME           0.095       0.109       0.116       0.155       0.193       0.201       0.215
    INT_01          -0.097      -0.082      -0.075      -0.035       0.005       0.012       0.027
    INT_03          -0.187      -0.172      -0.164      -0.124      -0.083      -0.076      -0.061

 MSC_ME   WITH
    INT_01          -0.088      -0.075      -0.068      -0.031       0.006       0.013       0.027
    INT_02          -0.186      -0.170      -0.162      -0.121      -0.080      -0.073      -0.057

 INT_01   WITH
    MSC_FA          -0.060      -0.039      -0.028       0.030       0.088       0.099       0.121
    MSC_VI          -0.137      -0.115      -0.104      -0.048       0.009       0.020       0.042
    ANX_1           -0.058      -0.042      -0.034       0.007       0.048       0.056       0.072

 INT_02   WITH
    MSC_FA          -0.085      -0.063      -0.052       0.006       0.064       0.075       0.097
    MSC_PH          -0.117      -0.096      -0.085      -0.028       0.029       0.040       0.061
    ANX_1           -0.034      -0.018      -0.010       0.032       0.074       0.083       0.098
    INT_01           0.198       0.217       0.227       0.280       0.332       0.342       0.362

 INT_03   WITH
    MSC_FA          -0.133      -0.113      -0.103      -0.049       0.005       0.015       0.035
    MSC_ME          -0.200      -0.161      -0.141      -0.036       0.069       0.089       0.128
    ANX_1           -0.030      -0.013      -0.004       0.041       0.087       0.096       0.113
    INT_01           0.167       0.183       0.191       0.232       0.274       0.282       0.297
    INT_02           0.191       0.212       0.223       0.278       0.334       0.344       0.365

 Means
    MSC_FA          -0.060      -0.046      -0.038       0.000       0.038       0.045       0.059
    MSC_VI          -0.060      -0.045      -0.038       0.000       0.038       0.045       0.060
    MSC_PH          -0.060      -0.045      -0.038       0.000       0.038       0.045       0.060
    MSC_ME          -0.059      -0.045      -0.038       0.000       0.038       0.045       0.060
    ANX_1           -0.057      -0.042      -0.035       0.003       0.040       0.048       0.062
    INT_01          -0.068      -0.054      -0.046      -0.008       0.030       0.037       0.051
    INT_02          -0.065      -0.051      -0.043      -0.005       0.033       0.040       0.054
    INT_03           0.001       0.015       0.022       0.058       0.094       0.101       0.115

 Intercepts
    NS_AU_1         -0.059      -0.045      -0.037       0.000       0.038       0.046       0.060
    NS_CO_1         -0.062      -0.048      -0.040      -0.003       0.035       0.042       0.056
    NS_RE_1         -0.058      -0.044      -0.037       0.001       0.038       0.045       0.059
    ANX_2           -0.025      -0.014      -0.009       0.020       0.049       0.054       0.065

 Variances
    MSC_FA           1.000       1.000       1.000       1.000       1.000       1.000       1.000
    MSC_VI           1.000       1.000       1.000       1.000       1.000       1.000       1.000
    MSC_PH           1.000       1.000       1.000       1.000       1.000       1.000       1.000
    MSC_ME           1.000       1.000       1.000       1.000       1.000       1.000       1.000
    ANX_1            1.000       1.000       1.000       1.000       1.000       1.000       1.000
    INT_01           1.000       1.000       1.000       1.000       1.000       1.000       1.000
    INT_02           1.000       1.000       1.000       1.000       1.000       1.000       1.000
    INT_03           1.000       1.000       1.000       1.000       1.000       1.000       1.000

 Residual Variances
    NS_AU_1          0.985       0.987       0.989       0.994       1.000       1.001       1.003
    NS_CO_1          0.955       0.959       0.961       0.973       0.985       0.987       0.992
    NS_RE_1          0.938       0.944       0.947       0.962       0.977       0.980       0.985
    ANX_2            0.338       0.352       0.359       0.397       0.436       0.443       0.457


CONFIDENCE INTERVALS OF TOTAL, TOTAL INDIRECT, SPECIFIC INDIRECT, AND DIRECT EFFECTS


                  Lower .5%  Lower 2.5%    Lower 5%    Estimate    Upper 5%  Upper 2.5%   Upper .5%

Effects from MSC_FA to ANX_2

  Total             -0.022      -0.019      -0.017      -0.008       0.001       0.003       0.006
  Total indirect    -0.022      -0.019      -0.017      -0.008       0.001       0.003       0.006

  Specific indirect 1
    ANX_2
    NS_AU_1
    MSC_FA          -0.002      -0.001       0.000       0.003       0.006       0.007       0.008

  Specific indirect 2
    ANX_2
    NS_CO_1
    MSC_FA          -0.003      -0.002      -0.002      -0.001       0.001       0.001       0.002

  Specific indirect 3
    ANX_2
    NS_RE_1
    MSC_FA          -0.021      -0.019      -0.017      -0.010      -0.003      -0.002       0.000


Effects from MSC_VI to ANX_2

  Total             -0.005      -0.003      -0.002       0.003       0.008       0.009       0.011
  Total indirect    -0.005      -0.003      -0.002       0.003       0.008       0.009       0.011

  Specific indirect 1
    ANX_2
    NS_AU_1
    MSC_VI          -0.003      -0.002      -0.001       0.001       0.003       0.004       0.005

  Specific indirect 2
    ANX_2
    NS_CO_1
    MSC_VI          -0.002      -0.001      -0.001       0.000       0.001       0.001       0.002

  Specific indirect 3
    ANX_2
    NS_RE_1
    MSC_VI          -0.003      -0.002      -0.001       0.002       0.005       0.005       0.007


Effects from MSC_PH to ANX_2

  Total             -0.028      -0.025      -0.023      -0.015      -0.007      -0.005      -0.002
  Total indirect    -0.028      -0.025      -0.023      -0.015      -0.007      -0.005      -0.002

  Specific indirect 1
    ANX_2
    NS_AU_1
    MSC_PH          -0.007      -0.006      -0.005      -0.002       0.000       0.001       0.002

  Specific indirect 2
    ANX_2
    NS_CO_1
    MSC_PH          -0.014      -0.012      -0.011      -0.005       0.001       0.002       0.005

  Specific indirect 3
    ANX_2
    NS_RE_1
    MSC_PH          -0.016      -0.014      -0.013      -0.008      -0.002      -0.001       0.001


Effects from MSC_ME to ANX_2

  Total             -0.003      -0.001       0.000       0.005       0.010       0.011       0.013
  Total indirect    -0.003      -0.001       0.000       0.005       0.010       0.011       0.013

  Specific indirect 1
    ANX_2
    NS_AU_1
    MSC_ME          -0.003      -0.002      -0.002       0.001       0.003       0.004       0.005

  Specific indirect 2
    ANX_2
    NS_CO_1
    MSC_ME          -0.002      -0.001      -0.001       0.001       0.003       0.004       0.005

  Specific indirect 3
    ANX_2
    NS_RE_1
    MSC_ME          -0.002      -0.001       0.000       0.003       0.006       0.006       0.007


CONFIDENCE INTERVALS OF STANDARDIZED TOTAL, TOTAL INDIRECT, SPECIFIC INDIRECT, AND DIRECT EFFECTS


STDYX Standardization

                  Lower .5%  Lower 2.5%    Lower 5%    Estimate    Upper 5%  Upper 2.5%   Upper .5%

Effects from MSC_FA to ANX_2

  Total             -0.022      -0.018      -0.017      -0.008       0.001       0.003       0.006
  Total indirect    -0.022      -0.018      -0.017      -0.008       0.001       0.003       0.006

  Specific indirect 1
    ANX_2
    NS_AU_1
    MSC_FA          -0.002      -0.001       0.000       0.003       0.006       0.007       0.008

  Specific indirect 2
    ANX_2
    NS_CO_1
    MSC_FA          -0.003      -0.002      -0.002      -0.001       0.001       0.001       0.002

  Specific indirect 3
    ANX_2
    NS_RE_1
    MSC_FA          -0.021      -0.018      -0.017      -0.010      -0.003      -0.002       0.000


Effects from MSC_VI to ANX_2

  Total             -0.005      -0.003      -0.002       0.003       0.008       0.009       0.011
  Total indirect    -0.005      -0.003      -0.002       0.003       0.008       0.009       0.011

  Specific indirect 1
    ANX_2
    NS_AU_1
    MSC_VI          -0.003      -0.002      -0.001       0.001       0.003       0.004       0.005

  Specific indirect 2
    ANX_2
    NS_CO_1
    MSC_VI          -0.002      -0.001      -0.001       0.000       0.001       0.001       0.002

  Specific indirect 3
    ANX_2
    NS_RE_1
    MSC_VI          -0.003      -0.002      -0.001       0.002       0.005       0.005       0.006


Effects from MSC_PH to ANX_2

  Total             -0.028      -0.025      -0.023      -0.015      -0.007      -0.005      -0.002
  Total indirect    -0.028      -0.025      -0.023      -0.015      -0.007      -0.005      -0.002

  Specific indirect 1
    ANX_2
    NS_AU_1
    MSC_PH          -0.007      -0.006      -0.005      -0.002       0.000       0.001       0.002

  Specific indirect 2
    ANX_2
    NS_CO_1
    MSC_PH          -0.014      -0.012      -0.011      -0.005       0.001       0.002       0.005

  Specific indirect 3
    ANX_2
    NS_RE_1
    MSC_PH          -0.016      -0.014      -0.013      -0.008      -0.002      -0.001       0.001


Effects from MSC_ME to ANX_2

  Total             -0.004      -0.002       0.000       0.005       0.010       0.011       0.013
  Total indirect    -0.004      -0.002       0.000       0.005       0.010       0.011       0.013

  Specific indirect 1
    ANX_2
    NS_AU_1
    MSC_ME          -0.003      -0.002      -0.002       0.001       0.003       0.004       0.005

  Specific indirect 2
    ANX_2
    NS_CO_1
    MSC_ME          -0.002      -0.001      -0.001       0.001       0.003       0.004       0.005

  Specific indirect 3
    ANX_2
    NS_RE_1
    MSC_ME          -0.002      -0.001       0.000       0.003       0.006       0.006       0.007


TECHNICAL 1 OUTPUT


     PARAMETER SPECIFICATION


           NU
              NS_AU_1       NS_CO_1       NS_RE_1       ANX_2         MSC_FA
              ________      ________      ________      ________      ________
                  0             0             0             0             0


           NU
              MSC_VI        MSC_PH        MSC_ME        ANX_1         INT_01
              ________      ________      ________      ________      ________
                  0             0             0             0             0


           NU
              INT_02        INT_03
              ________      ________
                  0             0


           LAMBDA
              NS_AU_1       NS_CO_1       NS_RE_1       ANX_2         MSC_FA
              ________      ________      ________      ________      ________
 NS_AU_1            0             0             0             0             0
 NS_CO_1            0             0             0             0             0
 NS_RE_1            0             0             0             0             0
 ANX_2              0             0             0             0             0
 MSC_FA             0             0             0             0             0
 MSC_VI             0             0             0             0             0
 MSC_PH             0             0             0             0             0
 MSC_ME             0             0             0             0             0
 ANX_1              0             0             0             0             0
 INT_01             0             0             0             0             0
 INT_02             0             0             0             0             0
 INT_03             0             0             0             0             0


           LAMBDA
              MSC_VI        MSC_PH        MSC_ME        ANX_1         INT_01
              ________      ________      ________      ________      ________
 NS_AU_1            0             0             0             0             0
 NS_CO_1            0             0             0             0             0
 NS_RE_1            0             0             0             0             0
 ANX_2              0             0             0             0             0
 MSC_FA             0             0             0             0             0
 MSC_VI             0             0             0             0             0
 MSC_PH             0             0             0             0             0
 MSC_ME             0             0             0             0             0
 ANX_1              0             0             0             0             0
 INT_01             0             0             0             0             0
 INT_02             0             0             0             0             0
 INT_03             0             0             0             0             0


           LAMBDA
              INT_02        INT_03
              ________      ________
 NS_AU_1            0             0
 NS_CO_1            0             0
 NS_RE_1            0             0
 ANX_2              0             0
 MSC_FA             0             0
 MSC_VI             0             0
 MSC_PH             0             0
 MSC_ME             0             0
 ANX_1              0             0
 INT_01             0             0
 INT_02             0             0
 INT_03             0             0


           THETA
              NS_AU_1       NS_CO_1       NS_RE_1       ANX_2         MSC_FA
              ________      ________      ________      ________      ________
 NS_AU_1            0
 NS_CO_1            0             0
 NS_RE_1            0             0             0
 ANX_2              0             0             0             0
 MSC_FA             0             0             0             0             0
 MSC_VI             0             0             0             0             0
 MSC_PH             0             0             0             0             0
 MSC_ME             0             0             0             0             0
 ANX_1              0             0             0             0             0
 INT_01             0             0             0             0             0
 INT_02             0             0             0             0             0
 INT_03             0             0             0             0             0


           THETA
              MSC_VI        MSC_PH        MSC_ME        ANX_1         INT_01
              ________      ________      ________      ________      ________
 MSC_VI             0
 MSC_PH             0             0
 MSC_ME             0             0             0
 ANX_1              0             0             0             0
 INT_01             0             0             0             0             0
 INT_02             0             0             0             0             0
 INT_03             0             0             0             0             0


           THETA
              INT_02        INT_03
              ________      ________
 INT_02             0
 INT_03             0             0


           ALPHA
              NS_AU_1       NS_CO_1       NS_RE_1       ANX_2         MSC_FA
              ________      ________      ________      ________      ________
                  1             2             3             4             5


           ALPHA
              MSC_VI        MSC_PH        MSC_ME        ANX_1         INT_01
              ________      ________      ________      ________      ________
                  6             7             8             9            10


           ALPHA
              INT_02        INT_03
              ________      ________
                 11            12


           BETA
              NS_AU_1       NS_CO_1       NS_RE_1       ANX_2         MSC_FA
              ________      ________      ________      ________      ________
 NS_AU_1            0             0             0             0            13
 NS_CO_1            0             0             0             0            20
 NS_RE_1            0             0             0             0            27
 ANX_2             34            35            36             0             0
 MSC_FA             0             0             0             0             0
 MSC_VI             0             0             0             0             0
 MSC_PH             0             0             0             0             0
 MSC_ME             0             0             0             0             0
 ANX_1              0             0             0             0             0
 INT_01             0             0             0             0             0
 INT_02             0             0             0             0             0
 INT_03             0             0             0             0             0


           BETA
              MSC_VI        MSC_PH        MSC_ME        ANX_1         INT_01
              ________      ________      ________      ________      ________
 NS_AU_1           14            15            16             0            17
 NS_CO_1           21            22            23             0            24
 NS_RE_1           28            29            30             0            31
 ANX_2              0             0             0            37             0
 MSC_FA             0             0             0             0             0
 MSC_VI             0             0             0             0             0
 MSC_PH             0             0             0             0             0
 MSC_ME             0             0             0             0             0
 ANX_1              0             0             0             0             0
 INT_01             0             0             0             0             0
 INT_02             0             0             0             0             0
 INT_03             0             0             0             0             0


           BETA
              INT_02        INT_03
              ________      ________
 NS_AU_1           18            19
 NS_CO_1           25            26
 NS_RE_1           32            33
 ANX_2              0             0
 MSC_FA             0             0
 MSC_VI             0             0
 MSC_PH             0             0
 MSC_ME             0             0
 ANX_1              0             0
 INT_01             0             0
 INT_02             0             0
 INT_03             0             0


           PSI
              NS_AU_1       NS_CO_1       NS_RE_1       ANX_2         MSC_FA
              ________      ________      ________      ________      ________
 NS_AU_1           38
 NS_CO_1           39            40
 NS_RE_1           41            42            43
 ANX_2              0             0             0            44
 MSC_FA             0             0             0             0            45
 MSC_VI             0             0             0             0            46
 MSC_PH             0             0             0             0            48
 MSC_ME             0             0             0             0            51
 ANX_1             55            56            57             0            58
 INT_01             0             0             0             0            63
 INT_02             0             0             0             0            69
 INT_03             0             0             0             0            76


           PSI
              MSC_VI        MSC_PH        MSC_ME        ANX_1         INT_01
              ________      ________      ________      ________      ________
 MSC_VI            47
 MSC_PH            49            50
 MSC_ME            52            53            54
 ANX_1             59            60            61            62
 INT_01            64            65            66            67            68
 INT_02            70            71            72            73            74
 INT_03            77            78            79            80            81


           PSI
              INT_02        INT_03
              ________      ________
 INT_02            75
 INT_03            82            83


     STARTING VALUES


           NU
              NS_AU_1       NS_CO_1       NS_RE_1       ANX_2         MSC_FA
              ________      ________      ________      ________      ________
                0.000         0.000         0.000         0.000         0.000


           NU
              MSC_VI        MSC_PH        MSC_ME        ANX_1         INT_01
              ________      ________      ________      ________      ________
                0.000         0.000         0.000         0.000         0.000


           NU
              INT_02        INT_03
              ________      ________
                0.000         0.000


           LAMBDA
              NS_AU_1       NS_CO_1       NS_RE_1       ANX_2         MSC_FA
              ________      ________      ________      ________      ________
 NS_AU_1        1.000         0.000         0.000         0.000         0.000
 NS_CO_1        0.000         1.000         0.000         0.000         0.000
 NS_RE_1        0.000         0.000         1.000         0.000         0.000
 ANX_2          0.000         0.000         0.000         1.000         0.000
 MSC_FA         0.000         0.000         0.000         0.000         1.000
 MSC_VI         0.000         0.000         0.000         0.000         0.000
 MSC_PH         0.000         0.000         0.000         0.000         0.000
 MSC_ME         0.000         0.000         0.000         0.000         0.000
 ANX_1          0.000         0.000         0.000         0.000         0.000
 INT_01         0.000         0.000         0.000         0.000         0.000
 INT_02         0.000         0.000         0.000         0.000         0.000
 INT_03         0.000         0.000         0.000         0.000         0.000


           LAMBDA
              MSC_VI        MSC_PH        MSC_ME        ANX_1         INT_01
              ________      ________      ________      ________      ________
 NS_AU_1        0.000         0.000         0.000         0.000         0.000
 NS_CO_1        0.000         0.000         0.000         0.000         0.000
 NS_RE_1        0.000         0.000         0.000         0.000         0.000
 ANX_2          0.000         0.000         0.000         0.000         0.000
 MSC_FA         0.000         0.000         0.000         0.000         0.000
 MSC_VI         1.000         0.000         0.000         0.000         0.000
 MSC_PH         0.000         1.000         0.000         0.000         0.000
 MSC_ME         0.000         0.000         1.000         0.000         0.000
 ANX_1          0.000         0.000         0.000         1.000         0.000
 INT_01         0.000         0.000         0.000         0.000         1.000
 INT_02         0.000         0.000         0.000         0.000         0.000
 INT_03         0.000         0.000         0.000         0.000         0.000


           LAMBDA
              INT_02        INT_03
              ________      ________
 NS_AU_1        0.000         0.000
 NS_CO_1        0.000         0.000
 NS_RE_1        0.000         0.000
 ANX_2          0.000         0.000
 MSC_FA         0.000         0.000
 MSC_VI         0.000         0.000
 MSC_PH         0.000         0.000
 MSC_ME         0.000         0.000
 ANX_1          0.000         0.000
 INT_01         0.000         0.000
 INT_02         1.000         0.000
 INT_03         0.000         1.000


           THETA
              NS_AU_1       NS_CO_1       NS_RE_1       ANX_2         MSC_FA
              ________      ________      ________      ________      ________
 NS_AU_1        0.000
 NS_CO_1        0.000         0.000
 NS_RE_1        0.000         0.000         0.000
 ANX_2          0.000         0.000         0.000         0.000
 MSC_FA         0.000         0.000         0.000         0.000         0.000
 MSC_VI         0.000         0.000         0.000         0.000         0.000
 MSC_PH         0.000         0.000         0.000         0.000         0.000
 MSC_ME         0.000         0.000         0.000         0.000         0.000
 ANX_1          0.000         0.000         0.000         0.000         0.000
 INT_01         0.000         0.000         0.000         0.000         0.000
 INT_02         0.000         0.000         0.000         0.000         0.000
 INT_03         0.000         0.000         0.000         0.000         0.000


           THETA
              MSC_VI        MSC_PH        MSC_ME        ANX_1         INT_01
              ________      ________      ________      ________      ________
 MSC_VI         0.000
 MSC_PH         0.000         0.000
 MSC_ME         0.000         0.000         0.000
 ANX_1          0.000         0.000         0.000         0.000
 INT_01         0.000         0.000         0.000         0.000         0.000
 INT_02         0.000         0.000         0.000         0.000         0.000
 INT_03         0.000         0.000         0.000         0.000         0.000


           THETA
              INT_02        INT_03
              ________      ________
 INT_02         0.000
 INT_03         0.000         0.000


           ALPHA
              NS_AU_1       NS_CO_1       NS_RE_1       ANX_2         MSC_FA
              ________      ________      ________      ________      ________
                0.000         0.000         0.000         0.000         0.000


           ALPHA
              MSC_VI        MSC_PH        MSC_ME        ANX_1         INT_01
              ________      ________      ________      ________      ________
                0.000         0.000         0.000         0.000        -0.009


           ALPHA
              INT_02        INT_03
              ________      ________
               -0.006         0.058


           BETA
              NS_AU_1       NS_CO_1       NS_RE_1       ANX_2         MSC_FA
              ________      ________      ________      ________      ________
 NS_AU_1        0.000         0.000         0.000         0.000         0.000
 NS_CO_1        0.000         0.000         0.000         0.000         0.000
 NS_RE_1        0.000         0.000         0.000         0.000         0.000
 ANX_2          0.000         0.000         0.000         0.000         0.000
 MSC_FA         0.000         0.000         0.000         0.000         0.000
 MSC_VI         0.000         0.000         0.000         0.000         0.000
 MSC_PH         0.000         0.000         0.000         0.000         0.000
 MSC_ME         0.000         0.000         0.000         0.000         0.000
 ANX_1          0.000         0.000         0.000         0.000         0.000
 INT_01         0.000         0.000         0.000         0.000         0.000
 INT_02         0.000         0.000         0.000         0.000         0.000
 INT_03         0.000         0.000         0.000         0.000         0.000


           BETA
              MSC_VI        MSC_PH        MSC_ME        ANX_1         INT_01
              ________      ________      ________      ________      ________
 NS_AU_1        0.000         0.000         0.000         0.000         0.000
 NS_CO_1        0.000         0.000         0.000         0.000         0.000
 NS_RE_1        0.000         0.000         0.000         0.000         0.000
 ANX_2          0.000         0.000         0.000         0.000         0.000
 MSC_FA         0.000         0.000         0.000         0.000         0.000
 MSC_VI         0.000         0.000         0.000         0.000         0.000
 MSC_PH         0.000         0.000         0.000         0.000         0.000
 MSC_ME         0.000         0.000         0.000         0.000         0.000
 ANX_1          0.000         0.000         0.000         0.000         0.000
 INT_01         0.000         0.000         0.000         0.000         0.000
 INT_02         0.000         0.000         0.000         0.000         0.000
 INT_03         0.000         0.000         0.000         0.000         0.000


           BETA
              INT_02        INT_03
              ________      ________
 NS_AU_1        0.000         0.000
 NS_CO_1        0.000         0.000
 NS_RE_1        0.000         0.000
 ANX_2          0.000         0.000
 MSC_FA         0.000         0.000
 MSC_VI         0.000         0.000
 MSC_PH         0.000         0.000
 MSC_ME         0.000         0.000
 ANX_1          0.000         0.000
 INT_01         0.000         0.000
 INT_02         0.000         0.000
 INT_03         0.000         0.000


           PSI
              NS_AU_1       NS_CO_1       NS_RE_1       ANX_2         MSC_FA
              ________      ________      ________      ________      ________
 NS_AU_1        0.500
 NS_CO_1        0.000         0.500
 NS_RE_1        0.000         0.000         0.500
 ANX_2          0.000         0.000         0.000         0.500
 MSC_FA         0.000         0.000         0.000         0.000         0.500
 MSC_VI         0.000         0.000         0.000         0.000         0.000
 MSC_PH         0.000         0.000         0.000         0.000         0.000
 MSC_ME         0.000         0.000         0.000         0.000         0.000
 ANX_1          0.000         0.000         0.000         0.000         0.000
 INT_01         0.000         0.000         0.000         0.000         0.000
 INT_02         0.000         0.000         0.000         0.000         0.000
 INT_03         0.000         0.000         0.000         0.000         0.000


           PSI
              MSC_VI        MSC_PH        MSC_ME        ANX_1         INT_01
              ________      ________      ________      ________      ________
 MSC_VI         0.500
 MSC_PH         0.000         0.500
 MSC_ME         0.000         0.000         0.500
 ANX_1          0.000         0.000         0.000         0.500
 INT_01         0.000         0.000         0.000         0.000         0.532
 INT_02         0.000         0.000         0.000         0.000         0.000
 INT_03         0.000         0.000         0.000         0.000         0.000


           PSI
              INT_02        INT_03
              ________      ________
 INT_02         0.526
 INT_03         0.000         0.508


DIAGRAM INFORMATION

  Use View Diagram under the Diagram menu in the Mplus Editor to view the diagram.
  If running Mplus from the Mplus Diagrammer, the diagram opens automatically.

  Diagram output
    d:\dropbox\orkus 2.0\corona datensatz analysen\paper 03 - coronasc\mplus analysen\finale analysen [osf]\path models

     Beginning Time:  16:19:33
        Ending Time:  16:19:33
       Elapsed Time:  00:00:00


MUTHEN & MUTHEN
3463 Stoner Ave.
Los Angeles, CA  90066

Tel: (310) 391-9971
Fax: (310) 391-8971
Web: www.StatModel.com
Support: Support@StatModel.com

Copyright (c) 1998-2021 Muthen & Muthen
