# Supplementary material for: Call me maybe: Risk factors of impaired social contact during the COVID‐19 pandemic and associations with well‐being
Source: Br J Soc Psychol. 2022 May 26:10.1111/bjso.12546. Online ahead of print. doi: 10.1111/bjso.12546 (PMC9348265; doi:10.1111/bjso.12546)
Supplement: Supplementary file 1 — Appendix S1 [file BJSO-9999-0-s001.zip › Data analysis/Analyses conducted with Mplus Version 8.6 (Step 02 + Step 03 of data analysis)/Main analyses/Output files/Step 02 - Path models 01 - Quantity of social contact/Path model 01c - Quantity of social contact and life satisfaction.out]

Mplus VERSION 8.6
MUTHEN & MUTHEN
01/03/2022  12:06 PM

INPUT INSTRUCTIONS

  data: file = Mplus data file.dat;

  variable:
  names are
  Age                 !Age (z-standardized)
  WoCon               !Working conditions (1 = on-site, 2 = home office, 3 = no work)
  Empl                !Employment (0 = no, 1 = yes)
  LivCon              !Living conditions (0 = not alone, 1 = alone)
  QSC_AbF             !Quantity of social contact: Absolute frequency (z-standardized)
  QSC_RF              !Quantity of social contact: Relative frequency (z-standardized)
  QSC_AbA             !Quantity of social contact: Absolute amount (z-standardized)
  QSC_RA              !Quantity of social contact: Relative amount (z-standardized)
  MSC_Fa              !Mode of social contact: Face-to-face (z-standardized)
  MSC_Vi              !Mode of social contact: Video communication (z-standardized)
  MSC_Ph              !Mode of social contact: Phone (z-standardized)
  MSC_Me              !Mode of social contact: Messenger service (z-standardized)
  NS_Au_1             !Need satisfaction: Autonomy T1 (z-standardized)
  NS_Co_1             !Need satisfaction: Competence T1 (z-standardized)
  NS_Re_1             !Need satisfaction: Relatedness T1 (z-standardized)
  Lone_1              !Loneliness T1 (z-standardized)
  LSat_1 LSat_2       !Life Satisfaction T1 + T2 (z-standardized)
  Anx_1 Anx_2         !Anxiety T1 + T2 (z-standardized)
  Dep_1 Dep_2         !Depression T1 + T2 (z-standardized)
  Extra               !Extraversion(z-standardized)
  VC_PC               !Competence with devices: PC (z-standardized)
  VC_Ph               !Competence with devices: Phone (z-standardized)
  VC_SP;              !Competence with devices: Smartphone (z-standardized)

  usevariables are
  QSC_AbF QSC_RF QSC_AbA QSC_RA
  NS_Au_1 NS_Co_1 NS_Re_1
  LSat_1 LSat_2;

  missing = all(-77);

  analysis:
  estimator = mlr;

  model:
  NS_Au_1 on QSC_AbF
             QSC_RF
             QSC_AbA
             QSC_RA;


  NS_Co_1 on QSC_AbF
             QSC_RF
             QSC_AbA
             QSC_RA;

  NS_Re_1 on QSC_AbF
             QSC_RF
             QSC_AbA
             QSC_RA;

  LSat_2 on  LSat_1
             NS_Au_1
             NS_Co_1
             NS_Re_1;

  NS_Au_1 NS_Co_1 NS_Re_1 LSat_1 with NS_Au_1 NS_Co_1 NS_Re_1 LSat_1;
  QSC_AbF QSC_RF QSC_AbA QSC_RA with QSC_AbF QSC_RF QSC_AbA QSC_RA;

  model indirect:

  LSat_2 ind QSC_AbF;
  LSat_2 ind QSC_RF;
  LSat_2 ind QSC_AbA;
  LSat_2 ind QSC_RA;

  output: stdyx cinterval;


INPUT READING TERMINATED NORMALLY


SUMMARY OF ANALYSIS

Number of groups                                                 1
Number of observations                                        1907

Number of dependent variables                                    4
Number of independent variables                                  5
Number of continuous latent variables                            0

Observed dependent variables

  Continuous
   NS_AU_1     NS_CO_1     NS_RE_1     LSAT_2

Observed independent variables
   QSC_ABF     QSC_RF      QSC_ABA     QSC_RA      LSAT_1


Estimator                                                      MLR
Information matrix                                        OBSERVED
Maximum number of iterations                                  1000
Convergence criterion                                    0.500D-04
Maximum number of steepest descent iterations                   20
Maximum number of iterations for H1                           2000
Convergence criterion for H1                             0.100D-03

Input data file(s)
  Mplus data file.dat

Input data format  FREE


SUMMARY OF DATA

     Number of missing data patterns             3


COVARIANCE COVERAGE OF DATA

Minimum covariance coverage value   0.100


     PROPORTION OF DATA PRESENT


           Covariance Coverage
              NS_AU_1       NS_CO_1       NS_RE_1       LSAT_2        QSC_ABF
              ________      ________      ________      ________      ________
 NS_AU_1        0.980
 NS_CO_1        0.980         0.980
 NS_RE_1        0.980         0.980         0.980
 LSAT_2         0.683         0.683         0.683         0.703
 QSC_ABF        0.980         0.980         0.980         0.683         0.980
 QSC_RF         0.980         0.980         0.980         0.683         0.980
 QSC_ABA        0.980         0.980         0.980         0.683         0.980
 QSC_RA         0.980         0.980         0.980         0.683         0.980
 LSAT_1         0.980         0.980         0.980         0.683         0.980


           Covariance Coverage
              QSC_RF        QSC_ABA       QSC_RA        LSAT_1
              ________      ________      ________      ________
 QSC_RF         0.980
 QSC_ABA        0.980         0.980
 QSC_RA         0.980         0.980         0.980
 LSAT_1         0.980         0.980         0.980         0.980


UNIVARIATE SAMPLE STATISTICS


     UNIVARIATE HIGHER-ORDER MOMENT DESCRIPTIVE STATISTICS

         Variable/         Mean/     Skewness/   Minimum/ % with                Percentiles
        Sample Size      Variance    Kurtosis    Maximum  Min/Max      20%/60%    40%/80%    Median

     NS_AU_1               0.000      -0.418      -3.200    0.11%      -0.830     -0.238      0.059
            1868.000       0.999      -0.180       1.984    1.07%       0.355      0.947
     NS_CO_1               0.000      -0.354      -3.475    0.11%      -0.901     -0.144      0.008
            1868.000       0.999      -0.225       1.976    1.28%       0.311      0.916
     NS_RE_1               0.000      -0.673      -4.212    0.05%      -0.888     -0.096      0.062
            1868.000       0.999       0.178       1.486    5.14%       0.378      0.853
     LSAT_2                0.000      -0.597      -2.423    2.24%      -1.088     -0.199      0.246
            1341.000       0.999      -0.527       1.581    4.85%       0.691      0.691
     QSC_ABF               0.000      -1.944      -4.007    1.07%      -0.627      0.499      0.499
            1868.000       0.999       2.923       0.499   76.66%       0.499      0.499
     QSC_RF                0.000       0.514      -1.231   21.95%      -1.231     -0.663     -0.094
            1868.000       0.999      -0.643       2.180    5.57%      -0.094      1.043
     QSC_ABA               0.000      -0.240      -3.739    0.43%      -0.971      0.413      0.413
            1868.000       0.999       0.271       1.796   11.30%       0.413      0.413
     QSC_RA                0.000       0.466      -1.211   25.54%      -1.211     -0.599      0.012
            1868.000       0.999      -0.540       2.458    3.32%       0.012      0.624
     LSAT_1                0.000      -0.523      -2.201    3.48%      -0.943     -0.105      0.315
            1868.000       0.999      -0.753       1.573    4.87%       0.315      0.734


THE MODEL ESTIMATION TERMINATED NORMALLY


MODEL FIT INFORMATION

Number of Free Parameters                       50

Loglikelihood

          H0 Value                      -20888.782
          H0 Scaling Correction Factor      1.1182
            for MLR
          H1 Value                      -20885.167
          H1 Scaling Correction Factor      1.1144
            for MLR

Information Criteria

          Akaike (AIC)                   41877.563
          Bayesian (BIC)                 42155.228
          Sample-Size Adjusted BIC       41996.377
            (n* = (n + 2) / 24)

Chi-Square Test of Model Fit

          Value                              6.775*
          Degrees of Freedom                     4
          P-Value                           0.1483
          Scaling Correction Factor         1.0671
            for MLR

*   The chi-square value for MLM, MLMV, MLR, ULSMV, WLSM and WLSMV cannot be used
    for chi-square difference testing in the regular way.  MLM, MLR and WLSM
    chi-square difference testing is described on the Mplus website.  MLMV, WLSMV,
    and ULSMV difference testing is done using the DIFFTEST option.

RMSEA (Root Mean Square Error Of Approximation)

          Estimate                           0.019
          90 Percent C.I.                    0.000  0.043
          Probability RMSEA <= .05           0.987

CFI/TLI

          CFI                                0.999
          TLI                                0.992

Chi-Square Test of Model Fit for the Baseline Model

          Value                           2345.143
          Degrees of Freedom                    26
          P-Value                           0.0000

SRMR (Standardized Root Mean Square Residual)

          Value                              0.009


MODEL RESULTS

                                                    Two-Tailed
                    Estimate       S.E.  Est./S.E.    P-Value

 NS_AU_1  ON
    QSC_ABF           -0.020      0.025     -0.808      0.419
    QSC_RF             0.031      0.034      0.904      0.366
    QSC_ABA            0.011      0.027      0.420      0.674
    QSC_RA             0.074      0.034      2.175      0.030

 NS_CO_1  ON
    QSC_ABF            0.000      0.023      0.010      0.992
    QSC_RF             0.064      0.033      1.962      0.050
    QSC_ABA            0.092      0.026      3.494      0.000
    QSC_RA            -0.027      0.034     -0.793      0.428

 NS_RE_1  ON
    QSC_ABF            0.093      0.025      3.780      0.000
    QSC_RF             0.092      0.032      2.909      0.004
    QSC_ABA            0.090      0.026      3.514      0.000
    QSC_RA            -0.005      0.032     -0.161      0.872

 LSAT_2   ON
    LSAT_1             0.485      0.031     15.400      0.000
    NS_AU_1            0.106      0.030      3.568      0.000
    NS_CO_1            0.045      0.028      1.623      0.105
    NS_RE_1            0.108      0.031      3.429      0.001

 NS_AU_1  WITH
    NS_CO_1            0.495      0.026     19.297      0.000
    NS_RE_1            0.478      0.026     18.269      0.000
    LSAT_1             0.446      0.025     17.878      0.000

 NS_CO_1  WITH
    NS_RE_1            0.461      0.026     17.610      0.000
    LSAT_1             0.411      0.024     16.906      0.000

 NS_RE_1  WITH
    LSAT_1             0.438      0.025     17.422      0.000

 LSAT_1   WITH
    QSC_ABF            0.062      0.025      2.474      0.013
    QSC_RF             0.101      0.025      4.098      0.000
    QSC_ABA            0.151      0.024      6.353      0.000
    QSC_RA             0.103      0.024      4.231      0.000

 QSC_ABF  WITH
    QSC_RF             0.215      0.023      9.219      0.000
    QSC_ABA            0.289      0.030      9.554      0.000
    QSC_RA             0.163      0.023      7.055      0.000

 QSC_RF   WITH
    QSC_ABA            0.270      0.023     11.772      0.000
    QSC_RA             0.702      0.027     26.088      0.000

 QSC_ABA  WITH
    QSC_RA             0.362      0.023     15.901      0.000

 Means
    QSC_ABF            0.000      0.023      0.000      1.000
    QSC_RF             0.000      0.023      0.000      1.000
    QSC_ABA            0.000      0.023      0.000      1.000
    QSC_RA             0.000      0.023      0.000      1.000
    LSAT_1             0.000      0.023     -0.003      0.998

 Intercepts
    NS_AU_1            0.000      0.023     -0.002      0.999
    NS_CO_1            0.000      0.023     -0.001      0.999
    NS_RE_1            0.000      0.023     -0.002      0.999
    LSAT_2            -0.023      0.022     -1.055      0.291

 Variances
    QSC_ABF            0.999      0.051     19.479      0.000
    QSC_RF             0.999      0.027     37.099      0.000
    QSC_ABA            1.000      0.035     28.682      0.000
    QSC_RA             0.999      0.028     35.768      0.000
    LSAT_1             1.001      0.026     38.773      0.000

 Residual Variances
    NS_AU_1            0.990      0.031     32.085      0.000
    NS_CO_1            0.988      0.031     32.290      0.000
    NS_RE_1            0.963      0.033     29.093      0.000
    LSAT_2             0.610      0.026     23.181      0.000


QUALITY OF NUMERICAL RESULTS

     Condition Number for the Information Matrix              0.151E-01
       (ratio of smallest to largest eigenvalue)


STANDARDIZED MODEL RESULTS


STDYX Standardization

                                                    Two-Tailed
                    Estimate       S.E.  Est./S.E.    P-Value

 NS_AU_1  ON
    QSC_ABF           -0.020      0.025     -0.809      0.419
    QSC_RF             0.031      0.034      0.904      0.366
    QSC_ABA            0.011      0.027      0.420      0.674
    QSC_RA             0.074      0.034      2.180      0.029

 NS_CO_1  ON
    QSC_ABF            0.000      0.023      0.010      0.992
    QSC_RF             0.064      0.033      1.963      0.050
    QSC_ABA            0.092      0.026      3.503      0.000
    QSC_RA            -0.027      0.034     -0.793      0.428

 NS_RE_1  ON
    QSC_ABF            0.093      0.024      3.791      0.000
    QSC_RF             0.092      0.032      2.919      0.004
    QSC_ABA            0.090      0.026      3.537      0.000
    QSC_RA            -0.005      0.032     -0.161      0.872

 LSAT_2   ON
    LSAT_1             0.483      0.030     16.134      0.000
    NS_AU_1            0.106      0.030      3.560      0.000
    NS_CO_1            0.045      0.028      1.623      0.104
    NS_RE_1            0.108      0.031      3.454      0.001

 NS_AU_1  WITH
    NS_CO_1            0.500      0.019     26.366      0.000
    NS_RE_1            0.490      0.019     25.545      0.000
    LSAT_1             0.448      0.020     22.670      0.000

 NS_CO_1  WITH
    NS_RE_1            0.473      0.020     23.629      0.000
    LSAT_1             0.413      0.021     20.083      0.000

 NS_RE_1  WITH
    LSAT_1             0.446      0.020     22.043      0.000

 LSAT_1   WITH
    QSC_ABF            0.062      0.025      2.487      0.013
    QSC_RF             0.101      0.024      4.135      0.000
    QSC_ABA            0.151      0.023      6.501      0.000
    QSC_RA             0.103      0.024      4.274      0.000

 QSC_ABF  WITH
    QSC_RF             0.215      0.020     10.675      0.000
    QSC_ABA            0.289      0.026     11.120      0.000
    QSC_RA             0.163      0.022      7.552      0.000

 QSC_RF   WITH
    QSC_ABA            0.270      0.021     12.843      0.000
    QSC_RA             0.702      0.017     41.651      0.000

 QSC_ABA  WITH
    QSC_RA             0.362      0.019     18.613      0.000

 Means
    QSC_ABF            0.000      0.023      0.000      1.000
    QSC_RF             0.000      0.023      0.000      1.000
    QSC_ABA            0.000      0.023      0.000      1.000
    QSC_RA             0.000      0.023      0.000      1.000
    LSAT_1             0.000      0.023     -0.003      0.998

 Intercepts
    NS_AU_1            0.000      0.023     -0.002      0.999
    NS_CO_1            0.000      0.023     -0.001      0.999
    NS_RE_1            0.000      0.023     -0.002      0.999
    LSAT_2            -0.023      0.021     -1.063      0.288

 Variances
    QSC_ABF            1.000      0.000    999.000    999.000
    QSC_RF             1.000      0.000    999.000    999.000
    QSC_ABA            1.000      0.000    999.000    999.000
    QSC_RA             1.000      0.000    999.000    999.000
    LSAT_1             1.000      0.000    999.000    999.000

 Residual Variances
    NS_AU_1            0.990      0.005    209.338      0.000
    NS_CO_1            0.988      0.005    194.221      0.000
    NS_RE_1            0.963      0.009    109.645      0.000
    LSAT_2             0.607      0.025     24.718      0.000


R-SQUARE

    Observed                                        Two-Tailed
    Variable        Estimate       S.E.  Est./S.E.    P-Value

    NS_AU_1            0.010      0.005      2.104      0.035
    NS_CO_1            0.012      0.005      2.405      0.016
    NS_RE_1            0.037      0.009      4.231      0.000
    LSAT_2             0.393      0.025     16.009      0.000


TOTAL, TOTAL INDIRECT, SPECIFIC INDIRECT, AND DIRECT EFFECTS


                                                    Two-Tailed
                    Estimate       S.E.  Est./S.E.    P-Value

Effects from QSC_ABF to LSAT_2

  Total                0.008      0.006      1.250      0.211
  Total indirect       0.008      0.006      1.250      0.211

  Specific indirect 1
    LSAT_2
    NS_AU_1
    QSC_ABF           -0.002      0.003     -0.787      0.431

  Specific indirect 2
    LSAT_2
    NS_CO_1
    QSC_ABF            0.000      0.001      0.010      0.992

  Specific indirect 3
    LSAT_2
    NS_RE_1
    QSC_ABF            0.010      0.004      2.458      0.014


Effects from QSC_RF to LSAT_2

  Total                0.016      0.008      2.086      0.037
  Total indirect       0.016      0.008      2.086      0.037

  Specific indirect 1
    LSAT_2
    NS_AU_1
    QSC_RF             0.003      0.004      0.876      0.381

  Specific indirect 2
    LSAT_2
    NS_CO_1
    QSC_RF             0.003      0.002      1.273      0.203

  Specific indirect 3
    LSAT_2
    NS_RE_1
    QSC_RF             0.010      0.004      2.270      0.023


Effects from QSC_ABA to LSAT_2

  Total                0.015      0.007      2.255      0.024
  Total indirect       0.015      0.007      2.255      0.024

  Specific indirect 1
    LSAT_2
    NS_AU_1
    QSC_ABA            0.001      0.003      0.418      0.676

  Specific indirect 2
    LSAT_2
    NS_CO_1
    QSC_ABA            0.004      0.003      1.432      0.152

  Specific indirect 3
    LSAT_2
    NS_RE_1
    QSC_ABA            0.010      0.004      2.417      0.016


Effects from QSC_RA to LSAT_2

  Total                0.006      0.008      0.795      0.427
  Total indirect       0.006      0.008      0.795      0.427

  Specific indirect 1
    LSAT_2
    NS_AU_1
    QSC_RA             0.008      0.004      1.860      0.063

  Specific indirect 2
    LSAT_2
    NS_CO_1
    QSC_RA            -0.001      0.002     -0.715      0.474

  Specific indirect 3
    LSAT_2
    NS_RE_1
    QSC_RA            -0.001      0.003     -0.161      0.872


STANDARDIZED TOTAL, TOTAL INDIRECT, SPECIFIC INDIRECT, AND DIRECT EFFECTS


STDYX Standardization

                                                    Two-Tailed
                    Estimate       S.E.  Est./S.E.    P-Value

Effects from QSC_ABF to LSAT_2

  Total                0.008      0.006      1.254      0.210
  Total indirect       0.008      0.006      1.254      0.210

  Specific indirect 1
    LSAT_2
    NS_AU_1
    QSC_ABF           -0.002      0.003     -0.787      0.432

  Specific indirect 2
    LSAT_2
    NS_CO_1
    QSC_ABF            0.000      0.001      0.010      0.992

  Specific indirect 3
    LSAT_2
    NS_RE_1
    QSC_ABF            0.010      0.004      2.471      0.013


Effects from QSC_RF to LSAT_2

  Total                0.016      0.008      2.090      0.037
  Total indirect       0.016      0.008      2.090      0.037

  Specific indirect 1
    LSAT_2
    NS_AU_1
    QSC_RF             0.003      0.004      0.876      0.381

  Specific indirect 2
    LSAT_2
    NS_CO_1
    QSC_RF             0.003      0.002      1.274      0.203

  Specific indirect 3
    LSAT_2
    NS_RE_1
    QSC_RF             0.010      0.004      2.275      0.023


Effects from QSC_ABA to LSAT_2

  Total                0.015      0.007      2.260      0.024
  Total indirect       0.015      0.007      2.260      0.024

  Specific indirect 1
    LSAT_2
    NS_AU_1
    QSC_ABA            0.001      0.003      0.418      0.676

  Specific indirect 2
    LSAT_2
    NS_CO_1
    QSC_ABA            0.004      0.003      1.433      0.152

  Specific indirect 3
    LSAT_2
    NS_RE_1
    QSC_ABA            0.010      0.004      2.424      0.015


Effects from QSC_RA to LSAT_2

  Total                0.006      0.008      0.795      0.427
  Total indirect       0.006      0.008      0.795      0.427

  Specific indirect 1
    LSAT_2
    NS_AU_1
    QSC_RA             0.008      0.004      1.862      0.063

  Specific indirect 2
    LSAT_2
    NS_CO_1
    QSC_RA            -0.001      0.002     -0.716      0.474

  Specific indirect 3
    LSAT_2
    NS_RE_1
    QSC_RA            -0.001      0.003     -0.161      0.872


CONFIDENCE INTERVALS OF MODEL RESULTS

                  Lower .5%  Lower 2.5%    Lower 5%    Estimate    Upper 5%  Upper 2.5%   Upper .5%

 NS_AU_1  ON
    QSC_ABF         -0.084      -0.069      -0.061      -0.020       0.021       0.029       0.044
    QSC_RF          -0.057      -0.036      -0.025       0.031       0.086       0.097       0.118
    QSC_ABA         -0.058      -0.041      -0.033       0.011       0.055       0.064       0.080
    QSC_RA          -0.014       0.007       0.018       0.074       0.129       0.140       0.161

 NS_CO_1  ON
    QSC_ABF         -0.060      -0.046      -0.038       0.000       0.039       0.046       0.061
    QSC_RF          -0.020       0.000       0.010       0.064       0.118       0.129       0.149
    QSC_ABA          0.024       0.040       0.049       0.092       0.135       0.143       0.159
    QSC_RA          -0.115      -0.094      -0.083      -0.027       0.029       0.040       0.061

 NS_RE_1  ON
    QSC_ABF          0.030       0.045       0.052       0.093       0.133       0.141       0.156
    QSC_RF           0.011       0.030       0.040       0.092       0.144       0.154       0.174
    QSC_ABA          0.024       0.040       0.048       0.090       0.133       0.141       0.157
    QSC_RA          -0.088      -0.068      -0.058      -0.005       0.047       0.058       0.077

 LSAT_2   ON
    LSAT_1           0.403       0.423       0.433       0.485       0.536       0.546       0.566
    NS_AU_1          0.030       0.048       0.057       0.106       0.155       0.164       0.183
    NS_CO_1         -0.027      -0.009      -0.001       0.045       0.091       0.100       0.117
    NS_RE_1          0.027       0.046       0.056       0.108       0.160       0.169       0.189

 NS_AU_1  WITH
    NS_CO_1          0.429       0.445       0.453       0.495       0.537       0.545       0.561
    NS_RE_1          0.411       0.427       0.435       0.478       0.521       0.530       0.546
    LSAT_1           0.382       0.397       0.405       0.446       0.487       0.495       0.511

 NS_CO_1  WITH
    NS_RE_1          0.394       0.410       0.418       0.461       0.504       0.512       0.529
    LSAT_1           0.348       0.363       0.371       0.411       0.451       0.458       0.473

 NS_RE_1  WITH
    LSAT_1           0.373       0.389       0.397       0.438       0.479       0.487       0.503

 LSAT_1   WITH
    QSC_ABF         -0.003       0.013       0.021       0.062       0.103       0.111       0.126
    QSC_RF           0.038       0.053       0.060       0.101       0.141       0.149       0.164
    QSC_ABA          0.090       0.104       0.112       0.151       0.190       0.197       0.212
    QSC_RA           0.040       0.055       0.063       0.103       0.143       0.151       0.166

 QSC_ABF  WITH
    QSC_RF           0.155       0.169       0.176       0.215       0.253       0.260       0.275
    QSC_ABA          0.211       0.230       0.239       0.289       0.339       0.348       0.367
    QSC_RA           0.103       0.117       0.125       0.163       0.200       0.208       0.222

 QSC_RF   WITH
    QSC_ABA          0.211       0.225       0.232       0.270       0.307       0.315       0.329
    QSC_RA           0.632       0.649       0.657       0.702       0.746       0.754       0.771

 QSC_ABA  WITH
    QSC_RA           0.303       0.317       0.324       0.362       0.399       0.406       0.420

 Means
    QSC_ABF         -0.060      -0.045      -0.038       0.000       0.038       0.045       0.060
    QSC_RF          -0.060      -0.045      -0.038       0.000       0.038       0.045       0.060
    QSC_ABA         -0.060      -0.045      -0.038       0.000       0.038       0.045       0.060
    QSC_RA          -0.060      -0.045      -0.038       0.000       0.038       0.045       0.060
    LSAT_1          -0.059      -0.045      -0.038       0.000       0.038       0.045       0.059

 Intercepts
    NS_AU_1         -0.059      -0.045      -0.038       0.000       0.038       0.045       0.059
    NS_CO_1         -0.059      -0.045      -0.038       0.000       0.038       0.045       0.059
    NS_RE_1         -0.058      -0.044      -0.037       0.000       0.037       0.044       0.058
    LSAT_2          -0.079      -0.065      -0.059      -0.023       0.013       0.020       0.033

 Variances
    QSC_ABF          0.867       0.899       0.915       0.999       1.084       1.100       1.132
    QSC_RF           0.930       0.947       0.955       0.999       1.044       1.052       1.069
    QSC_ABA          0.910       0.931       0.942       1.000       1.057       1.068       1.089
    QSC_RA           0.928       0.945       0.954       0.999       1.045       1.054       1.071
    LSAT_1           0.934       0.950       0.958       1.001       1.043       1.052       1.067

 Residual Variances
    NS_AU_1          0.911       0.930       0.939       0.990       1.041       1.051       1.070
    NS_CO_1          0.909       0.928       0.937       0.988       1.038       1.048       1.067
    NS_RE_1          0.878       0.898       0.909       0.963       1.017       1.028       1.048
    LSAT_2           0.542       0.559       0.567       0.610       0.653       0.662       0.678


CONFIDENCE INTERVALS OF STANDARDIZED MODEL RESULTS


STDYX Standardization

                  Lower .5%  Lower 2.5%    Lower 5%    Estimate    Upper 5%  Upper 2.5%   Upper .5%

 NS_AU_1  ON
    QSC_ABF         -0.084      -0.069      -0.061      -0.020       0.021       0.029       0.044
    QSC_RF          -0.057      -0.036      -0.025       0.031       0.086       0.097       0.118
    QSC_ABA         -0.058      -0.041      -0.033       0.011       0.055       0.064       0.080
    QSC_RA          -0.013       0.007       0.018       0.074       0.129       0.140       0.161

 NS_CO_1  ON
    QSC_ABF         -0.060      -0.046      -0.038       0.000       0.039       0.046       0.061
    QSC_RF          -0.020       0.000       0.010       0.064       0.118       0.129       0.149
    QSC_ABA          0.024       0.040       0.049       0.092       0.135       0.143       0.159
    QSC_RA          -0.115      -0.094      -0.083      -0.027       0.029       0.040       0.061

 NS_RE_1  ON
    QSC_ABF          0.030       0.045       0.053       0.093       0.133       0.141       0.156
    QSC_RF           0.011       0.030       0.040       0.092       0.144       0.154       0.173
    QSC_ABA          0.025       0.040       0.048       0.090       0.132       0.141       0.156
    QSC_RA          -0.088      -0.068      -0.058      -0.005       0.047       0.058       0.077

 LSAT_2   ON
    LSAT_1           0.406       0.425       0.434       0.483       0.533       0.542       0.561
    NS_AU_1          0.029       0.048       0.057       0.106       0.155       0.164       0.182
    NS_CO_1         -0.027      -0.009      -0.001       0.045       0.091       0.100       0.117
    NS_RE_1          0.027       0.047       0.056       0.108       0.159       0.169       0.188

 NS_AU_1  WITH
    NS_CO_1          0.451       0.463       0.469       0.500       0.532       0.538       0.549
    NS_RE_1          0.440       0.452       0.458       0.490       0.521       0.527       0.539
    LSAT_1           0.397       0.410       0.416       0.448       0.481       0.487       0.499

 NS_CO_1  WITH
    NS_RE_1          0.421       0.434       0.440       0.473       0.506       0.512       0.524
    LSAT_1           0.360       0.373       0.379       0.413       0.447       0.453       0.466

 NS_RE_1  WITH
    LSAT_1           0.394       0.406       0.413       0.446       0.479       0.486       0.498

 LSAT_1   WITH
    QSC_ABF         -0.002       0.013       0.021       0.062       0.103       0.111       0.126
    QSC_RF           0.038       0.053       0.061       0.101       0.141       0.149       0.164
    QSC_ABA          0.091       0.105       0.113       0.151       0.189       0.196       0.211
    QSC_RA           0.041       0.056       0.063       0.103       0.142       0.150       0.165

 QSC_ABF  WITH
    QSC_RF           0.163       0.175       0.182       0.215       0.248       0.254       0.267
    QSC_ABA          0.222       0.238       0.246       0.289       0.332       0.340       0.356
    QSC_RA           0.107       0.120       0.127       0.163       0.198       0.205       0.218

 QSC_RF   WITH
    QSC_ABA          0.216       0.229       0.235       0.270       0.304       0.311       0.324
    QSC_RA           0.658       0.669       0.674       0.702       0.730       0.735       0.745

 QSC_ABA  WITH
    QSC_RA           0.312       0.324       0.330       0.362       0.394       0.400       0.412

 Means
    QSC_ABF         -0.060      -0.045      -0.038       0.000       0.038       0.045       0.060
    QSC_RF          -0.060      -0.045      -0.038       0.000       0.038       0.045       0.060
    QSC_ABA         -0.060      -0.045      -0.038       0.000       0.038       0.045       0.060
    QSC_RA          -0.060      -0.045      -0.038       0.000       0.038       0.045       0.060
    LSAT_1          -0.059      -0.045      -0.038       0.000       0.038       0.045       0.059

 Intercepts
    NS_AU_1         -0.059      -0.045      -0.038       0.000       0.038       0.045       0.059
    NS_CO_1         -0.059      -0.045      -0.038       0.000       0.038       0.045       0.059
    NS_RE_1         -0.058      -0.044      -0.037       0.000       0.037       0.044       0.058
    LSAT_2          -0.078      -0.065      -0.058      -0.023       0.012       0.019       0.032

 Variances
    QSC_ABF          1.000       1.000       1.000       1.000       1.000       1.000       1.000
    QSC_RF           1.000       1.000       1.000       1.000       1.000       1.000       1.000
    QSC_ABA          1.000       1.000       1.000       1.000       1.000       1.000       1.000
    QSC_RA           1.000       1.000       1.000       1.000       1.000       1.000       1.000
    LSAT_1           1.000       1.000       1.000       1.000       1.000       1.000       1.000

 Residual Variances
    NS_AU_1          0.978       0.981       0.982       0.990       0.998       0.999       1.002
    NS_CO_1          0.975       0.978       0.979       0.988       0.996       0.998       1.001
    NS_RE_1          0.940       0.946       0.948       0.963       0.977       0.980       0.985
    LSAT_2           0.544       0.559       0.567       0.607       0.647       0.655       0.670


CONFIDENCE INTERVALS OF TOTAL, TOTAL INDIRECT, SPECIFIC INDIRECT, AND DIRECT EFFECTS


                  Lower .5%  Lower 2.5%    Lower 5%    Estimate    Upper 5%  Upper 2.5%   Upper .5%

Effects from QSC_ABF to LSAT_2

  Total             -0.008      -0.004      -0.002       0.008       0.018       0.020       0.024
  Total indirect    -0.008      -0.004      -0.002       0.008       0.018       0.020       0.024

  Specific indirect 1
    LSAT_2
    NS_AU_1
    QSC_ABF         -0.009      -0.007      -0.007      -0.002       0.002       0.003       0.005

  Specific indirect 2
    LSAT_2
    NS_CO_1
    QSC_ABF         -0.003      -0.002      -0.002       0.000       0.002       0.002       0.003

  Specific indirect 3
    LSAT_2
    NS_RE_1
    QSC_ABF          0.000       0.002       0.003       0.010       0.017       0.018       0.021


Effects from QSC_RF to LSAT_2

  Total             -0.004       0.001       0.003       0.016       0.029       0.031       0.036
  Total indirect    -0.004       0.001       0.003       0.016       0.029       0.031       0.036

  Specific indirect 1
    LSAT_2
    NS_AU_1
    QSC_RF          -0.006      -0.004      -0.003       0.003       0.009       0.010       0.013

  Specific indirect 2
    LSAT_2
    NS_CO_1
    QSC_RF          -0.003      -0.002      -0.001       0.003       0.007       0.007       0.009

  Specific indirect 3
    LSAT_2
    NS_RE_1
    QSC_RF          -0.001       0.001       0.003       0.010       0.017       0.019       0.021


Effects from QSC_ABA to LSAT_2

  Total             -0.002       0.002       0.004       0.015       0.026       0.028       0.032
  Total indirect    -0.002       0.002       0.004       0.015       0.026       0.028       0.032

  Specific indirect 1
    LSAT_2
    NS_AU_1
    QSC_ABA         -0.006      -0.004      -0.004       0.001       0.006       0.007       0.009

  Specific indirect 2
    LSAT_2
    NS_CO_1
    QSC_ABA         -0.003      -0.002      -0.001       0.004       0.009       0.010       0.012

  Specific indirect 3
    LSAT_2
    NS_RE_1
    QSC_ABA         -0.001       0.002       0.003       0.010       0.016       0.018       0.020


Effects from QSC_RA to LSAT_2

  Total             -0.014      -0.009      -0.006       0.006       0.019       0.021       0.026
  Total indirect    -0.014      -0.009      -0.006       0.006       0.019       0.021       0.026

  Specific indirect 1
    LSAT_2
    NS_AU_1
    QSC_RA          -0.003       0.000       0.001       0.008       0.015       0.016       0.019

  Specific indirect 2
    LSAT_2
    NS_CO_1
    QSC_RA          -0.006      -0.005      -0.004      -0.001       0.002       0.002       0.003

  Specific indirect 3
    LSAT_2
    NS_RE_1
    QSC_RA          -0.009      -0.007      -0.006      -0.001       0.005       0.006       0.008


CONFIDENCE INTERVALS OF STANDARDIZED TOTAL, TOTAL INDIRECT, SPECIFIC INDIRECT, AND DIRECT EFFECTS


STDYX Standardization

                  Lower .5%  Lower 2.5%    Lower 5%    Estimate    Upper 5%  Upper 2.5%   Upper .5%

Effects from QSC_ABF to LSAT_2

  Total             -0.008      -0.004      -0.002       0.008       0.018       0.020       0.024
  Total indirect    -0.008      -0.004      -0.002       0.008       0.018       0.020       0.024

  Specific indirect 1
    LSAT_2
    NS_AU_1
    QSC_ABF         -0.009      -0.007      -0.007      -0.002       0.002       0.003       0.005

  Specific indirect 2
    LSAT_2
    NS_CO_1
    QSC_ABF         -0.003      -0.002      -0.002       0.000       0.002       0.002       0.003

  Specific indirect 3
    LSAT_2
    NS_RE_1
    QSC_ABF          0.000       0.002       0.003       0.010       0.017       0.018       0.020


Effects from QSC_RF to LSAT_2

  Total             -0.004       0.001       0.003       0.016       0.029       0.031       0.036
  Total indirect    -0.004       0.001       0.003       0.016       0.029       0.031       0.036

  Specific indirect 1
    LSAT_2
    NS_AU_1
    QSC_RF          -0.006      -0.004      -0.003       0.003       0.009       0.010       0.013

  Specific indirect 2
    LSAT_2
    NS_CO_1
    QSC_RF          -0.003      -0.002      -0.001       0.003       0.007       0.007       0.009

  Specific indirect 3
    LSAT_2
    NS_RE_1
    QSC_RF          -0.001       0.001       0.003       0.010       0.017       0.018       0.021


Effects from QSC_ABA to LSAT_2

  Total             -0.002       0.002       0.004       0.015       0.026       0.028       0.032
  Total indirect    -0.002       0.002       0.004       0.015       0.026       0.028       0.032

  Specific indirect 1
    LSAT_2
    NS_AU_1
    QSC_ABA         -0.006      -0.004      -0.003       0.001       0.006       0.007       0.009

  Specific indirect 2
    LSAT_2
    NS_CO_1
    QSC_ABA         -0.003      -0.002      -0.001       0.004       0.009       0.010       0.012

  Specific indirect 3
    LSAT_2
    NS_RE_1
    QSC_ABA         -0.001       0.002       0.003       0.010       0.016       0.018       0.020


Effects from QSC_RA to LSAT_2

  Total             -0.013      -0.009      -0.006       0.006       0.018       0.021       0.025
  Total indirect    -0.013      -0.009      -0.006       0.006       0.018       0.021       0.025

  Specific indirect 1
    LSAT_2
    NS_AU_1
    QSC_RA          -0.003       0.000       0.001       0.008       0.015       0.016       0.019

  Specific indirect 2
    LSAT_2
    NS_CO_1
    QSC_RA          -0.006      -0.005      -0.004      -0.001       0.002       0.002       0.003

  Specific indirect 3
    LSAT_2
    NS_RE_1
    QSC_RA          -0.009      -0.007      -0.006      -0.001       0.005       0.006       0.008


DIAGRAM INFORMATION

  Use View Diagram under the Diagram menu in the Mplus Editor to view the diagram.
  If running Mplus from the Mplus Diagrammer, the diagram opens automatically.

  Diagram output
    d:\dropbox\orkus 2.0\corona datensatz analysen\paper 03 - coronasc\mplus analysen\finale analysen [osf]\main analyse

     Beginning Time:  12:06:06
        Ending Time:  12:06:06
       Elapsed Time:  00:00:00


MUTHEN & MUTHEN
3463 Stoner Ave.
Los Angeles, CA  90066

Tel: (310) 391-9971
Fax: (310) 391-8971
Web: www.StatModel.com
Support: Support@StatModel.com

Copyright (c) 1998-2021 Muthen & Muthen
