# Supplementary material for: Call me maybe: Risk factors of impaired social contact during the COVID‐19 pandemic and associations with well‐being
Source: Br J Soc Psychol. 2022 May 26:10.1111/bjso.12546. Online ahead of print. doi: 10.1111/bjso.12546 (PMC9348265; doi:10.1111/bjso.12546)
Supplement: Supplementary file 1 — Appendix S1 [file BJSO-9999-0-s001.zip › Data analysis/Analyses conducted with Mplus Version 8.6 (Step 02 + Step 03 of data analysis)/Main analyses/Output files/Step 02 - Path models 01 - Quantity of social contact/Path model 01b - Quantity of social contact and depression.out]

Mplus VERSION 8.6
MUTHEN & MUTHEN
01/03/2022  12:35 PM

INPUT INSTRUCTIONS

  data: file = Mplus data file.dat;

  variable:
  names are
  Age                 !Age (z-standardized)
  WoCon               !Working conditions (1 = on-site, 2 = home office, 3 = no work)
  Empl                !Employment (0 = no, 1 = yes)
  LivCon              !Living conditions (0 = not alone, 1 = alone)
  QSC_AbF             !Quantity of social contact: Absolute frequency (z-standardized)
  QSC_RF              !Quantity of social contact: Relative frequency (z-standardized)
  QSC_AbA             !Quantity of social contact: Absolute amount (z-standardized)
  QSC_RA              !Quantity of social contact: Relative amount (z-standardized)
  MSC_Fa              !Mode of social contact: Face-to-face (z-standardized)
  MSC_Vi              !Mode of social contact: Video communication (z-standardized)
  MSC_Ph              !Mode of social contact: Phone (z-standardized)
  MSC_Me              !Mode of social contact: Messenger service (z-standardized)
  NS_Au_1             !Need satisfaction: Autonomy T1 (z-standardized)
  NS_Co_1             !Need satisfaction: Competence T1 (z-standardized)
  NS_Re_1             !Need satisfaction: Relatedness T1 (z-standardized)
  Lone_1              !Loneliness T1 (z-standardized)
  LSat_1 LSat_2       !Life Satisfaction T1 + T2 (z-standardized)
  Anx_1 Anx_2         !Anxiety T1 + T2 (z-standardized)
  Dep_1 Dep_2         !Depression T1 + T2 (z-standardized)
  Extra               !Extraversion(z-standardized)
  VC_PC               !Competence with devices: PC (z-standardized)
  VC_Ph               !Competence with devices: Phone (z-standardized)
  VC_SP;              !Competence with devices: Smartphone (z-standardized)

  usevariables are
  QSC_AbF QSC_RF QSC_AbA QSC_RA
  NS_Au_1 NS_Co_1 NS_Re_1
  Dep_1 Dep_2;

  missing = all(-77);

  analysis:
  estimator = mlr;

  model:
  NS_Au_1 on QSC_AbF
             QSC_RF
             QSC_AbA
             QSC_RA;


  NS_Co_1 on QSC_AbF
             QSC_RF
             QSC_AbA
             QSC_RA;

  NS_Re_1 on QSC_AbF
             QSC_RF
             QSC_AbA
             QSC_RA;

  Dep_2 on   Dep_1
             NS_Au_1
             NS_Co_1
             NS_Re_1;

  NS_Au_1 NS_Co_1 NS_Re_1 Dep_1 with NS_Au_1 NS_Co_1 NS_Re_1 Dep_1;
  QSC_AbF QSC_RF QSC_AbA QSC_RA with QSC_AbF QSC_RF QSC_AbA QSC_RA;

  model indirect:

  Dep_2 ind QSC_AbF;
  Dep_2 ind QSC_RF;
  Dep_2 ind QSC_AbA;
  Dep_2 ind QSC_RA;

  output: stdyx cinterval;


INPUT READING TERMINATED NORMALLY


SUMMARY OF ANALYSIS

Number of groups                                                 1
Number of observations                                        1907

Number of dependent variables                                    4
Number of independent variables                                  5
Number of continuous latent variables                            0

Observed dependent variables

  Continuous
   NS_AU_1     NS_CO_1     NS_RE_1     DEP_2

Observed independent variables
   QSC_ABF     QSC_RF      QSC_ABA     QSC_RA      DEP_1


Estimator                                                      MLR
Information matrix                                        OBSERVED
Maximum number of iterations                                  1000
Convergence criterion                                    0.500D-04
Maximum number of steepest descent iterations                   20
Maximum number of iterations for H1                           2000
Convergence criterion for H1                             0.100D-03

Input data file(s)
  Mplus data file.dat

Input data format  FREE


SUMMARY OF DATA

     Number of missing data patterns             3


COVARIANCE COVERAGE OF DATA

Minimum covariance coverage value   0.100


     PROPORTION OF DATA PRESENT


           Covariance Coverage
              NS_AU_1       NS_CO_1       NS_RE_1       DEP_2         QSC_ABF
              ________      ________      ________      ________      ________
 NS_AU_1        0.980
 NS_CO_1        0.980         0.980
 NS_RE_1        0.980         0.980         0.980
 DEP_2          0.683         0.683         0.683         0.703
 QSC_ABF        0.980         0.980         0.980         0.683         0.980
 QSC_RF         0.980         0.980         0.980         0.683         0.980
 QSC_ABA        0.980         0.980         0.980         0.683         0.980
 QSC_RA         0.980         0.980         0.980         0.683         0.980
 DEP_1          0.980         0.980         0.980         0.683         0.980


           Covariance Coverage
              QSC_RF        QSC_ABA       QSC_RA        DEP_1
              ________      ________      ________      ________
 QSC_RF         0.980
 QSC_ABA        0.980         0.980
 QSC_RA         0.980         0.980         0.980
 DEP_1          0.980         0.980         0.980         0.980


UNIVARIATE SAMPLE STATISTICS


     UNIVARIATE HIGHER-ORDER MOMENT DESCRIPTIVE STATISTICS

         Variable/         Mean/     Skewness/   Minimum/ % with                Percentiles
        Sample Size      Variance    Kurtosis    Maximum  Min/Max      20%/60%    40%/80%    Median

     NS_AU_1               0.000      -0.418      -3.200    0.11%      -0.830     -0.238      0.059
            1868.000       0.999      -0.180       1.984    1.07%       0.355      0.947
     NS_CO_1               0.000      -0.354      -3.475    0.11%      -0.901     -0.144      0.008
            1868.000       0.999      -0.225       1.976    1.28%       0.311      0.916
     NS_RE_1               0.000      -0.673      -4.212    0.05%      -0.888     -0.096      0.062
            1868.000       0.999       0.178       1.486    5.14%       0.378      0.853
     DEP_2                 0.000       0.734      -1.438    3.06%      -0.921     -0.404     -0.197
            1341.000       0.999       0.041       3.527    0.07%       0.114      0.838
     QSC_ABF               0.000      -1.944      -4.007    1.07%      -0.627      0.499      0.499
            1868.000       0.999       2.923       0.499   76.66%       0.499      0.499
     QSC_RF                0.000       0.514      -1.231   21.95%      -1.231     -0.663     -0.094
            1868.000       0.999      -0.643       2.180    5.57%      -0.094      1.043
     QSC_ABA               0.000      -0.240      -3.739    0.43%      -0.971      0.413      0.413
            1868.000       0.999       0.271       1.796   11.30%       0.413      0.413
     QSC_RA                0.000       0.466      -1.211   25.54%      -1.211     -0.599      0.012
            1868.000       0.999      -0.540       2.458    3.32%       0.012      0.624
     DEP_1                 0.000       0.700      -1.454    3.32%      -0.940     -0.425     -0.117
            1868.000       0.999      -0.082       3.484    0.05%       0.089      0.809


THE MODEL ESTIMATION TERMINATED NORMALLY


MODEL FIT INFORMATION

Number of Free Parameters                       50

Loglikelihood

          H0 Value                      -20231.036
          H0 Scaling Correction Factor      1.1238
            for MLR
          H1 Value                      -20228.946
          H1 Scaling Correction Factor      1.1200
            for MLR

Information Criteria

          Akaike (AIC)                   40562.073
          Bayesian (BIC)                 40839.737
          Sample-Size Adjusted BIC       40680.887
            (n* = (n + 2) / 24)

Chi-Square Test of Model Fit

          Value                              3.900*
          Degrees of Freedom                     4
          P-Value                           0.4198
          Scaling Correction Factor         1.0722
            for MLR

*   The chi-square value for MLM, MLMV, MLR, ULSMV, WLSM and WLSMV cannot be used
    for chi-square difference testing in the regular way.  MLM, MLR and WLSM
    chi-square difference testing is described on the Mplus website.  MLMV, WLSMV,
    and ULSMV difference testing is done using the DIFFTEST option.

RMSEA (Root Mean Square Error Of Approximation)

          Estimate                           0.000
          90 Percent C.I.                    0.000  0.034
          Probability RMSEA <= .05           0.998

CFI/TLI

          CFI                                1.000
          TLI                                1.000

Chi-Square Test of Model Fit for the Baseline Model

          Value                           3528.290
          Degrees of Freedom                    26
          P-Value                           0.0000

SRMR (Standardized Root Mean Square Residual)

          Value                              0.005


MODEL RESULTS

                                                    Two-Tailed
                    Estimate       S.E.  Est./S.E.    P-Value

 NS_AU_1  ON
    QSC_ABF           -0.020      0.025     -0.809      0.419
    QSC_RF             0.031      0.034      0.904      0.366
    QSC_ABA            0.011      0.027      0.421      0.674
    QSC_RA             0.074      0.034      2.173      0.030

 NS_CO_1  ON
    QSC_ABF            0.000      0.023      0.010      0.992
    QSC_RF             0.064      0.033      1.962      0.050
    QSC_ABA            0.092      0.026      3.496      0.000
    QSC_RA            -0.027      0.034     -0.795      0.427

 NS_RE_1  ON
    QSC_ABF            0.093      0.025      3.779      0.000
    QSC_RF             0.092      0.032      2.909      0.004
    QSC_ABA            0.090      0.026      3.516      0.000
    QSC_RA            -0.005      0.032     -0.163      0.870

 DEP_2    ON
    DEP_1              0.719      0.028     25.914      0.000
    NS_AU_1           -0.019      0.022     -0.849      0.396
    NS_CO_1           -0.029      0.023     -1.277      0.202
    NS_RE_1           -0.088      0.023     -3.835      0.000

 NS_AU_1  WITH
    NS_CO_1            0.495      0.026     19.301      0.000
    NS_RE_1            0.478      0.026     18.270      0.000
    DEP_1             -0.519      0.026    -20.303      0.000

 NS_CO_1  WITH
    NS_RE_1            0.461      0.026     17.612      0.000
    DEP_1             -0.603      0.027    -22.746      0.000

 NS_RE_1  WITH
    DEP_1             -0.543      0.026    -20.755      0.000

 DEP_1    WITH
    QSC_ABF           -0.053      0.025     -2.097      0.036
    QSC_RF            -0.079      0.024     -3.294      0.001
    QSC_ABA           -0.156      0.024     -6.498      0.000
    QSC_RA            -0.060      0.024     -2.521      0.012

 QSC_ABF  WITH
    QSC_RF             0.215      0.023      9.219      0.000
    QSC_ABA            0.289      0.030      9.554      0.000
    QSC_RA             0.163      0.023      7.055      0.000

 QSC_RF   WITH
    QSC_ABA            0.270      0.023     11.771      0.000
    QSC_RA             0.702      0.027     26.088      0.000

 QSC_ABA  WITH
    QSC_RA             0.362      0.023     15.900      0.000

 Means
    QSC_ABF            0.000      0.023      0.001      0.999
    QSC_RF             0.000      0.023      0.001      0.999
    QSC_ABA            0.000      0.023      0.002      0.998
    QSC_RA             0.000      0.023      0.001      0.999
    DEP_1              0.000      0.023     -0.013      0.989

 Intercepts
    NS_AU_1            0.000      0.023      0.007      0.994
    NS_CO_1            0.000      0.023      0.008      0.993
    NS_RE_1            0.000      0.023      0.008      0.993
    DEP_2              0.021      0.017      1.249      0.212

 Variances
    QSC_ABF            0.999      0.051     19.479      0.000
    QSC_RF             0.999      0.027     37.099      0.000
    QSC_ABA            1.000      0.035     28.682      0.000
    QSC_RA             0.999      0.028     35.768      0.000
    DEP_1              1.001      0.032     31.278      0.000

 Residual Variances
    NS_AU_1            0.990      0.031     32.093      0.000
    NS_CO_1            0.988      0.031     32.288      0.000
    NS_RE_1            0.963      0.033     29.089      0.000
    DEP_2              0.359      0.019     18.799      0.000


QUALITY OF NUMERICAL RESULTS

     Condition Number for the Information Matrix              0.123E-01
       (ratio of smallest to largest eigenvalue)


STANDARDIZED MODEL RESULTS


STDYX Standardization

                                                    Two-Tailed
                    Estimate       S.E.  Est./S.E.    P-Value

 NS_AU_1  ON
    QSC_ABF           -0.020      0.025     -0.809      0.418
    QSC_RF             0.031      0.034      0.904      0.366
    QSC_ABA            0.011      0.027      0.421      0.674
    QSC_RA             0.074      0.034      2.178      0.029

 NS_CO_1  ON
    QSC_ABF            0.000      0.023      0.010      0.992
    QSC_RF             0.064      0.033      1.963      0.050
    QSC_ABA            0.092      0.026      3.505      0.000
    QSC_RA            -0.027      0.034     -0.795      0.427

 NS_RE_1  ON
    QSC_ABF            0.093      0.024      3.790      0.000
    QSC_RF             0.092      0.032      2.920      0.004
    QSC_ABA            0.090      0.026      3.538      0.000
    QSC_RA            -0.005      0.032     -0.163      0.870

 DEP_2    ON
    DEP_1              0.719      0.024     30.558      0.000
    NS_AU_1           -0.019      0.022     -0.848      0.397
    NS_CO_1           -0.029      0.023     -1.275      0.202
    NS_RE_1           -0.088      0.023     -3.828      0.000

 NS_AU_1  WITH
    NS_CO_1            0.500      0.019     26.370      0.000
    NS_RE_1            0.490      0.019     25.544      0.000
    DEP_1             -0.521      0.018    -29.274      0.000

 NS_CO_1  WITH
    NS_RE_1            0.473      0.020     23.636      0.000
    DEP_1             -0.606      0.015    -40.192      0.000

 NS_RE_1  WITH
    DEP_1             -0.553      0.017    -32.167      0.000

 DEP_1    WITH
    QSC_ABF           -0.053      0.025     -2.109      0.035
    QSC_RF            -0.079      0.024     -3.308      0.001
    QSC_ABA           -0.156      0.023     -6.749      0.000
    QSC_RA            -0.060      0.024     -2.529      0.011

 QSC_ABF  WITH
    QSC_RF             0.215      0.020     10.675      0.000
    QSC_ABA            0.289      0.026     11.120      0.000
    QSC_RA             0.163      0.022      7.552      0.000

 QSC_RF   WITH
    QSC_ABA            0.270      0.021     12.842      0.000
    QSC_RA             0.702      0.017     41.650      0.000

 QSC_ABA  WITH
    QSC_RA             0.362      0.019     18.612      0.000

 Means
    QSC_ABF            0.000      0.023      0.001      0.999
    QSC_RF             0.000      0.023      0.001      0.999
    QSC_ABA            0.000      0.023      0.002      0.998
    QSC_RA             0.000      0.023      0.001      0.999
    DEP_1              0.000      0.023     -0.013      0.989

 Intercepts
    NS_AU_1            0.000      0.023      0.007      0.994
    NS_CO_1            0.000      0.023      0.008      0.993
    NS_RE_1            0.000      0.023      0.008      0.993
    DEP_2              0.021      0.016      1.259      0.208

 Variances
    QSC_ABF            1.000      0.000    999.000    999.000
    QSC_RF             1.000      0.000    999.000    999.000
    QSC_ABA            1.000      0.000    999.000    999.000
    QSC_RA             1.000      0.000    999.000    999.000
    DEP_1              1.000      0.000    999.000    999.000

 Residual Variances
    NS_AU_1            0.990      0.005    209.436      0.000
    NS_CO_1            0.988      0.005    194.179      0.000
    NS_RE_1            0.963      0.009    109.645      0.000
    DEP_2              0.359      0.019     18.808      0.000


R-SQUARE

    Observed                                        Two-Tailed
    Variable        Estimate       S.E.  Est./S.E.    P-Value

    NS_AU_1            0.010      0.005      2.104      0.035
    NS_CO_1            0.012      0.005      2.405      0.016
    NS_RE_1            0.037      0.009      4.230      0.000
    DEP_2              0.641      0.019     33.650      0.000


TOTAL, TOTAL INDIRECT, SPECIFIC INDIRECT, AND DIRECT EFFECTS


                                                    Two-Tailed
                    Estimate       S.E.  Est./S.E.    P-Value

Effects from QSC_ABF to DEP_2

  Total               -0.008      0.004     -2.127      0.033
  Total indirect      -0.008      0.004     -2.127      0.033

  Specific indirect 1
    DEP_2
    NS_AU_1
    QSC_ABF            0.000      0.001      0.579      0.563

  Specific indirect 2
    DEP_2
    NS_CO_1
    QSC_ABF            0.000      0.001     -0.010      0.992

  Specific indirect 3
    DEP_2
    NS_RE_1
    QSC_ABF           -0.008      0.003     -2.707      0.007


Effects from QSC_RF to DEP_2

  Total               -0.011      0.004     -2.383      0.017
  Total indirect      -0.011      0.004     -2.383      0.017

  Specific indirect 1
    DEP_2
    NS_AU_1
    QSC_RF            -0.001      0.001     -0.604      0.546

  Specific indirect 2
    DEP_2
    NS_CO_1
    QSC_RF            -0.002      0.002     -1.072      0.284

  Specific indirect 3
    DEP_2
    NS_RE_1
    QSC_RF            -0.008      0.003     -2.340      0.019


Effects from QSC_ABA to DEP_2

  Total               -0.011      0.004     -2.667      0.008
  Total indirect      -0.011      0.004     -2.667      0.008

  Specific indirect 1
    DEP_2
    NS_AU_1
    QSC_ABA            0.000      0.001     -0.378      0.705

  Specific indirect 2
    DEP_2
    NS_CO_1
    QSC_ABA           -0.003      0.002     -1.182      0.237

  Specific indirect 3
    DEP_2
    NS_RE_1
    QSC_ABA           -0.008      0.003     -2.621      0.009


Effects from QSC_RA to DEP_2

  Total                0.000      0.004     -0.038      0.970
  Total indirect       0.000      0.004     -0.038      0.970

  Specific indirect 1
    DEP_2
    NS_AU_1
    QSC_RA            -0.001      0.002     -0.805      0.421

  Specific indirect 2
    DEP_2
    NS_CO_1
    QSC_RA             0.001      0.001      0.657      0.511

  Specific indirect 3
    DEP_2
    NS_RE_1
    QSC_RA             0.000      0.003      0.163      0.870


STANDARDIZED TOTAL, TOTAL INDIRECT, SPECIFIC INDIRECT, AND DIRECT EFFECTS


STDYX Standardization

                                                    Two-Tailed
                    Estimate       S.E.  Est./S.E.    P-Value

Effects from QSC_ABF to DEP_2

  Total               -0.008      0.004     -2.137      0.033
  Total indirect      -0.008      0.004     -2.137      0.033

  Specific indirect 1
    DEP_2
    NS_AU_1
    QSC_ABF            0.000      0.001      0.578      0.563

  Specific indirect 2
    DEP_2
    NS_CO_1
    QSC_ABF            0.000      0.001     -0.010      0.992

  Specific indirect 3
    DEP_2
    NS_RE_1
    QSC_ABF           -0.008      0.003     -2.718      0.007


Effects from QSC_RF to DEP_2

  Total               -0.011      0.004     -2.383      0.017
  Total indirect      -0.011      0.004     -2.383      0.017

  Specific indirect 1
    DEP_2
    NS_AU_1
    QSC_RF            -0.001      0.001     -0.604      0.546

  Specific indirect 2
    DEP_2
    NS_CO_1
    QSC_RF            -0.002      0.002     -1.072      0.284

  Specific indirect 3
    DEP_2
    NS_RE_1
    QSC_RF            -0.008      0.003     -2.342      0.019


Effects from QSC_ABA to DEP_2

  Total               -0.011      0.004     -2.670      0.008
  Total indirect      -0.011      0.004     -2.670      0.008

  Specific indirect 1
    DEP_2
    NS_AU_1
    QSC_ABA            0.000      0.001     -0.378      0.705

  Specific indirect 2
    DEP_2
    NS_CO_1
    QSC_ABA           -0.003      0.002     -1.182      0.237

  Specific indirect 3
    DEP_2
    NS_RE_1
    QSC_ABA           -0.008      0.003     -2.624      0.009


Effects from QSC_RA to DEP_2

  Total                0.000      0.004     -0.038      0.970
  Total indirect       0.000      0.004     -0.038      0.970

  Specific indirect 1
    DEP_2
    NS_AU_1
    QSC_RA            -0.001      0.002     -0.804      0.421

  Specific indirect 2
    DEP_2
    NS_CO_1
    QSC_RA             0.001      0.001      0.657      0.511

  Specific indirect 3
    DEP_2
    NS_RE_1
    QSC_RA             0.000      0.003      0.163      0.870


CONFIDENCE INTERVALS OF MODEL RESULTS

                  Lower .5%  Lower 2.5%    Lower 5%    Estimate    Upper 5%  Upper 2.5%   Upper .5%

 NS_AU_1  ON
    QSC_ABF         -0.084      -0.069      -0.061      -0.020       0.021       0.029       0.044
    QSC_RF          -0.057      -0.036      -0.025       0.031       0.086       0.097       0.118
    QSC_ABA         -0.058      -0.041      -0.033       0.011       0.055       0.064       0.080
    QSC_RA          -0.014       0.007       0.018       0.074       0.129       0.140       0.161

 NS_CO_1  ON
    QSC_ABF         -0.060      -0.046      -0.038       0.000       0.039       0.046       0.061
    QSC_RF          -0.020       0.000       0.010       0.064       0.118       0.129       0.149
    QSC_ABA          0.024       0.040       0.049       0.092       0.135       0.143       0.159
    QSC_RA          -0.115      -0.094      -0.083      -0.027       0.029       0.040       0.061

 NS_RE_1  ON
    QSC_ABF          0.030       0.045       0.052       0.093       0.133       0.141       0.156
    QSC_RF           0.011       0.030       0.040       0.092       0.144       0.154       0.174
    QSC_ABA          0.024       0.040       0.048       0.090       0.133       0.141       0.157
    QSC_RA          -0.088      -0.068      -0.058      -0.005       0.047       0.057       0.077

 DEP_2    ON
    DEP_1            0.647       0.664       0.673       0.719       0.764       0.773       0.790
    NS_AU_1         -0.077      -0.063      -0.056      -0.019       0.018       0.025       0.039
    NS_CO_1         -0.087      -0.073      -0.066      -0.029       0.008       0.015       0.029
    NS_RE_1         -0.147      -0.133      -0.125      -0.088      -0.050      -0.043      -0.029

 NS_AU_1  WITH
    NS_CO_1          0.429       0.445       0.453       0.495       0.537       0.545       0.561
    NS_RE_1          0.411       0.427       0.435       0.478       0.521       0.530       0.546
    DEP_1           -0.584      -0.569      -0.561      -0.519      -0.477      -0.468      -0.453

 NS_CO_1  WITH
    NS_RE_1          0.394       0.410       0.418       0.461       0.504       0.513       0.529
    DEP_1           -0.671      -0.655      -0.647      -0.603      -0.559      -0.551      -0.535

 NS_RE_1  WITH
    DEP_1           -0.610      -0.594      -0.586      -0.543      -0.500      -0.491      -0.475

 DEP_1    WITH
    QSC_ABF         -0.118      -0.102      -0.094      -0.053      -0.011      -0.003       0.012
    QSC_RF          -0.141      -0.126      -0.119      -0.079      -0.040      -0.032      -0.017
    QSC_ABA         -0.218      -0.204      -0.196      -0.156      -0.117      -0.109      -0.094
    QSC_RA          -0.121      -0.106      -0.099      -0.060      -0.021      -0.013       0.001

 QSC_ABF  WITH
    QSC_RF           0.155       0.169       0.176       0.215       0.253       0.260       0.275
    QSC_ABA          0.211       0.230       0.239       0.289       0.339       0.348       0.367
    QSC_RA           0.103       0.117       0.125       0.163       0.200       0.208       0.222

 QSC_RF   WITH
    QSC_ABA          0.211       0.225       0.232       0.270       0.307       0.315       0.329
    QSC_RA           0.632       0.649       0.657       0.702       0.746       0.754       0.771

 QSC_ABA  WITH
    QSC_RA           0.303       0.317       0.324       0.362       0.399       0.406       0.420

 Means
    QSC_ABF         -0.060      -0.045      -0.038       0.000       0.038       0.045       0.060
    QSC_RF          -0.060      -0.045      -0.038       0.000       0.038       0.045       0.060
    QSC_ABA         -0.060      -0.045      -0.038       0.000       0.038       0.045       0.060
    QSC_RA          -0.060      -0.045      -0.038       0.000       0.038       0.045       0.060
    DEP_1           -0.060      -0.045      -0.038       0.000       0.038       0.045       0.059

 Intercepts
    NS_AU_1         -0.059      -0.045      -0.038       0.000       0.038       0.045       0.059
    NS_CO_1         -0.059      -0.045      -0.038       0.000       0.038       0.045       0.059
    NS_RE_1         -0.058      -0.044      -0.037       0.000       0.037       0.045       0.059
    DEP_2           -0.022      -0.012      -0.007       0.021       0.048       0.053       0.063

 Variances
    QSC_ABF          0.867       0.899       0.915       0.999       1.084       1.100       1.132
    QSC_RF           0.930       0.947       0.955       0.999       1.044       1.052       1.069
    QSC_ABA          0.910       0.931       0.942       1.000       1.057       1.068       1.089
    QSC_RA           0.927       0.945       0.954       0.999       1.045       1.054       1.071
    DEP_1            0.919       0.938       0.949       1.001       1.054       1.064       1.084

 Residual Variances
    NS_AU_1          0.911       0.930       0.939       0.990       1.041       1.051       1.070
    NS_CO_1          0.909       0.928       0.938       0.988       1.038       1.048       1.067
    NS_RE_1          0.878       0.898       0.909       0.963       1.017       1.028       1.048
    DEP_2            0.310       0.322       0.328       0.359       0.390       0.396       0.408


CONFIDENCE INTERVALS OF STANDARDIZED MODEL RESULTS


STDYX Standardization

                  Lower .5%  Lower 2.5%    Lower 5%    Estimate    Upper 5%  Upper 2.5%   Upper .5%

 NS_AU_1  ON
    QSC_ABF         -0.084      -0.069      -0.061      -0.020       0.021       0.029       0.044
    QSC_RF          -0.057      -0.036      -0.025       0.031       0.086       0.097       0.118
    QSC_ABA         -0.058      -0.041      -0.033       0.011       0.055       0.064       0.080
    QSC_RA          -0.013       0.007       0.018       0.074       0.129       0.140       0.161

 NS_CO_1  ON
    QSC_ABF         -0.060      -0.046      -0.038       0.000       0.039       0.046       0.061
    QSC_RF          -0.020       0.000       0.010       0.064       0.118       0.129       0.149
    QSC_ABA          0.024       0.040       0.049       0.092       0.135       0.143       0.159
    QSC_RA          -0.115      -0.094      -0.083      -0.027       0.029       0.040       0.061

 NS_RE_1  ON
    QSC_ABF          0.030       0.045       0.053       0.093       0.133       0.141       0.156
    QSC_RF           0.011       0.030       0.040       0.092       0.144       0.154       0.173
    QSC_ABA          0.025       0.040       0.048       0.090       0.133       0.141       0.156
    QSC_RA          -0.088      -0.068      -0.058      -0.005       0.047       0.057       0.077

 DEP_2    ON
    DEP_1            0.658       0.672       0.680       0.719       0.757       0.765       0.779
    NS_AU_1         -0.077      -0.063      -0.056      -0.019       0.018       0.025       0.039
    NS_CO_1         -0.087      -0.073      -0.066      -0.029       0.008       0.015       0.029
    NS_RE_1         -0.147      -0.133      -0.125      -0.088      -0.050      -0.043      -0.029

 NS_AU_1  WITH
    NS_CO_1          0.452       0.463       0.469       0.500       0.532       0.538       0.549
    NS_RE_1          0.440       0.452       0.458       0.490       0.521       0.527       0.539
    DEP_1           -0.567      -0.556      -0.550      -0.521      -0.492      -0.486      -0.475

 NS_CO_1  WITH
    NS_RE_1          0.421       0.434       0.440       0.473       0.506       0.512       0.524
    DEP_1           -0.645      -0.636      -0.631      -0.606      -0.581      -0.577      -0.567

 NS_RE_1  WITH
    DEP_1           -0.597      -0.586      -0.581      -0.553      -0.524      -0.519      -0.508

 DEP_1    WITH
    QSC_ABF         -0.117      -0.102      -0.094      -0.053      -0.012      -0.004       0.012
    QSC_RF          -0.141      -0.126      -0.119      -0.079      -0.040      -0.032      -0.018
    QSC_ABA         -0.216      -0.202      -0.195      -0.156      -0.118      -0.111      -0.097
    QSC_RA          -0.121      -0.106      -0.099      -0.060      -0.021      -0.013       0.001

 QSC_ABF  WITH
    QSC_RF           0.163       0.175       0.182       0.215       0.248       0.254       0.267
    QSC_ABA          0.222       0.238       0.246       0.289       0.332       0.340       0.356
    QSC_RA           0.107       0.120       0.127       0.163       0.198       0.205       0.218

 QSC_RF   WITH
    QSC_ABA          0.216       0.229       0.235       0.270       0.304       0.311       0.324
    QSC_RA           0.658       0.669       0.674       0.702       0.730       0.735       0.745

 QSC_ABA  WITH
    QSC_RA           0.312       0.324       0.330       0.362       0.394       0.400       0.412

 Means
    QSC_ABF         -0.060      -0.045      -0.038       0.000       0.038       0.045       0.060
    QSC_RF          -0.060      -0.045      -0.038       0.000       0.038       0.045       0.060
    QSC_ABA         -0.060      -0.045      -0.038       0.000       0.038       0.045       0.060
    QSC_RA          -0.060      -0.045      -0.038       0.000       0.038       0.045       0.060
    DEP_1           -0.060      -0.045      -0.038       0.000       0.038       0.045       0.059

 Intercepts
    NS_AU_1         -0.059      -0.045      -0.038       0.000       0.038       0.045       0.059
    NS_CO_1         -0.059      -0.045      -0.038       0.000       0.038       0.045       0.059
    NS_RE_1         -0.058      -0.044      -0.037       0.000       0.037       0.045       0.059
    DEP_2           -0.022      -0.012      -0.006       0.021       0.048       0.053       0.063

 Variances
    QSC_ABF          1.000       1.000       1.000       1.000       1.000       1.000       1.000
    QSC_RF           1.000       1.000       1.000       1.000       1.000       1.000       1.000
    QSC_ABA          1.000       1.000       1.000       1.000       1.000       1.000       1.000
    QSC_RA           1.000       1.000       1.000       1.000       1.000       1.000       1.000
    DEP_1            1.000       1.000       1.000       1.000       1.000       1.000       1.000

 Residual Variances
    NS_AU_1          0.978       0.981       0.982       0.990       0.998       0.999       1.002
    NS_CO_1          0.975       0.978       0.979       0.988       0.996       0.998       1.001
    NS_RE_1          0.940       0.946       0.948       0.963       0.977       0.980       0.985
    DEP_2            0.309       0.321       0.327       0.359       0.390       0.396       0.408


CONFIDENCE INTERVALS OF TOTAL, TOTAL INDIRECT, SPECIFIC INDIRECT, AND DIRECT EFFECTS


                  Lower .5%  Lower 2.5%    Lower 5%    Estimate    Upper 5%  Upper 2.5%   Upper .5%

Effects from QSC_ABF to DEP_2

  Total             -0.017      -0.015      -0.014      -0.008      -0.002      -0.001       0.002
  Total indirect    -0.017      -0.015      -0.014      -0.008      -0.002      -0.001       0.002

  Specific indirect 1
    DEP_2
    NS_AU_1
    QSC_ABF         -0.001      -0.001      -0.001       0.000       0.001       0.002       0.002

  Specific indirect 2
    DEP_2
    NS_CO_1
    QSC_ABF         -0.002      -0.001      -0.001       0.000       0.001       0.001       0.002

  Specific indirect 3
    DEP_2
    NS_RE_1
    QSC_ABF         -0.016      -0.014      -0.013      -0.008      -0.003      -0.002       0.000


Effects from QSC_RF to DEP_2

  Total             -0.022      -0.019      -0.018      -0.011      -0.003      -0.002       0.001
  Total indirect    -0.022      -0.019      -0.018      -0.011      -0.003      -0.002       0.001

  Specific indirect 1
    DEP_2
    NS_AU_1
    QSC_RF          -0.003      -0.002      -0.002      -0.001       0.001       0.001       0.002

  Specific indirect 2
    DEP_2
    NS_CO_1
    QSC_RF          -0.006      -0.005      -0.005      -0.002       0.001       0.002       0.003

  Specific indirect 3
    DEP_2
    NS_RE_1
    QSC_RF          -0.017      -0.015      -0.014      -0.008      -0.002      -0.001       0.001


Effects from QSC_ABA to DEP_2

  Total             -0.021      -0.019      -0.017      -0.011      -0.004      -0.003       0.000
  Total indirect    -0.021      -0.019      -0.017      -0.011      -0.004      -0.003       0.000

  Specific indirect 1
    DEP_2
    NS_AU_1
    QSC_ABA         -0.002      -0.001      -0.001       0.000       0.001       0.001       0.001

  Specific indirect 2
    DEP_2
    NS_CO_1
    QSC_ABA         -0.008      -0.007      -0.006      -0.003       0.001       0.002       0.003

  Specific indirect 3
    DEP_2
    NS_RE_1
    QSC_ABA         -0.016      -0.014      -0.013      -0.008      -0.003      -0.002       0.000


Effects from QSC_RA to DEP_2

  Total             -0.011      -0.008      -0.007       0.000       0.007       0.008       0.011
  Total indirect    -0.011      -0.008      -0.007       0.000       0.007       0.008       0.011

  Specific indirect 1
    DEP_2
    NS_AU_1
    QSC_RA          -0.006      -0.005      -0.004      -0.001       0.001       0.002       0.003

  Specific indirect 2
    DEP_2
    NS_CO_1
    QSC_RA          -0.002      -0.002      -0.001       0.001       0.003       0.003       0.004

  Specific indirect 3
    DEP_2
    NS_RE_1
    QSC_RA          -0.007      -0.005      -0.004       0.000       0.005       0.006       0.008


CONFIDENCE INTERVALS OF STANDARDIZED TOTAL, TOTAL INDIRECT, SPECIFIC INDIRECT, AND DIRECT EFFECTS


STDYX Standardization

                  Lower .5%  Lower 2.5%    Lower 5%    Estimate    Upper 5%  Upper 2.5%   Upper .5%

Effects from QSC_ABF to DEP_2

  Total             -0.017      -0.015      -0.014      -0.008      -0.002      -0.001       0.002
  Total indirect    -0.017      -0.015      -0.014      -0.008      -0.002      -0.001       0.002

  Specific indirect 1
    DEP_2
    NS_AU_1
    QSC_ABF         -0.001      -0.001      -0.001       0.000       0.001       0.002       0.002

  Specific indirect 2
    DEP_2
    NS_CO_1
    QSC_ABF         -0.002      -0.001      -0.001       0.000       0.001       0.001       0.002

  Specific indirect 3
    DEP_2
    NS_RE_1
    QSC_ABF         -0.016      -0.014      -0.013      -0.008      -0.003      -0.002       0.000


Effects from QSC_RF to DEP_2

  Total             -0.022      -0.019      -0.018      -0.011      -0.003      -0.002       0.001
  Total indirect    -0.022      -0.019      -0.018      -0.011      -0.003      -0.002       0.001

  Specific indirect 1
    DEP_2
    NS_AU_1
    QSC_RF          -0.003      -0.002      -0.002      -0.001       0.001       0.001       0.002

  Specific indirect 2
    DEP_2
    NS_CO_1
    QSC_RF          -0.006      -0.005      -0.005      -0.002       0.001       0.002       0.003

  Specific indirect 3
    DEP_2
    NS_RE_1
    QSC_RF          -0.017      -0.015      -0.014      -0.008      -0.002      -0.001       0.001


Effects from QSC_ABA to DEP_2

  Total             -0.021      -0.019      -0.017      -0.011      -0.004      -0.003       0.000
  Total indirect    -0.021      -0.019      -0.017      -0.011      -0.004      -0.003       0.000

  Specific indirect 1
    DEP_2
    NS_AU_1
    QSC_ABA         -0.002      -0.001      -0.001       0.000       0.001       0.001       0.001

  Specific indirect 2
    DEP_2
    NS_CO_1
    QSC_ABA         -0.008      -0.007      -0.006      -0.003       0.001       0.002       0.003

  Specific indirect 3
    DEP_2
    NS_RE_1
    QSC_ABA         -0.016      -0.014      -0.013      -0.008      -0.003      -0.002       0.000


Effects from QSC_RA to DEP_2

  Total             -0.011      -0.008      -0.007       0.000       0.007       0.008       0.011
  Total indirect    -0.011      -0.008      -0.007       0.000       0.007       0.008       0.011

  Specific indirect 1
    DEP_2
    NS_AU_1
    QSC_RA          -0.006      -0.005      -0.004      -0.001       0.001       0.002       0.003

  Specific indirect 2
    DEP_2
    NS_CO_1
    QSC_RA          -0.002      -0.002      -0.001       0.001       0.003       0.003       0.004

  Specific indirect 3
    DEP_2
    NS_RE_1
    QSC_RA          -0.007      -0.005      -0.004       0.000       0.005       0.006       0.008


DIAGRAM INFORMATION

  Use View Diagram under the Diagram menu in the Mplus Editor to view the diagram.
  If running Mplus from the Mplus Diagrammer, the diagram opens automatically.

  Diagram output
    d:\dropbox\orkus 2.0\corona datensatz analysen\paper 03 - coronasc\mplus analysen\finale analysen [osf]\main analyse

     Beginning Time:  12:35:31
        Ending Time:  12:35:31
       Elapsed Time:  00:00:00


MUTHEN & MUTHEN
3463 Stoner Ave.
Los Angeles, CA  90066

Tel: (310) 391-9971
Fax: (310) 391-8971
Web: www.StatModel.com
Support: Support@StatModel.com

Copyright (c) 1998-2021 Muthen & Muthen
