# Supplementary material for: Call me maybe: Risk factors of impaired social contact during the COVID‐19 pandemic and associations with well‐being
Source: Br J Soc Psychol. 2022 May 26:10.1111/bjso.12546. Online ahead of print. doi: 10.1111/bjso.12546 (PMC9348265; doi:10.1111/bjso.12546)
Supplement: Supplementary file 1 — Appendix S1 [file BJSO-9999-0-s001.zip › Data analysis/Analyses conducted with Mplus Version 8.6 (Step 02 + Step 03 of data analysis)/Supplemental analyses/Output files/Multigroup analyses (employment)/Supplemental multigroup analysis (unemployed vs. employed).out]

Mplus VERSION 8.6
MUTHEN & MUTHEN
05/12/2021   6:32 PM

INPUT INSTRUCTIONS

  data: file = Mplus data file.dat;

  variable:
  names are
  Age                 !Age (z-standardized)
  WoCon               !Working conditions (1 = on-site, 2 = home office, 3 = no work)
  Empl                !Employment (0 = no, 1 = yes)
  LivCon              !Living conditions (0 = not alone, 1 = alone)
  QSC_AbF             !Quantity of social contact: Absolute frequency (z-standardized)
  QSC_RF              !Quantity of social contact: Relative frequency (z-standardized)
  QSC_AbA             !Quantity of social contact: Absolute amount (z-standardized)
  QSC_RA              !Quantity of social contact: Relative amount (z-standardized)
  MSC_Fa              !Mode of social contact: Face-to-face (z-standardized)
  MSC_Vi              !Mode of social contact: Video communication (z-standardized)
  MSC_Ph              !Mode of social contact: Phone (z-standardized)
  MSC_Me              !Mode of social contact: Messenger service (z-standardized)
  NS_Au_1             !Need satisfaction: Autonomy T1 (z-standardized)
  NS_Co_1             !Need satisfaction: Competence T1 (z-standardized)
  NS_Re_1             !Need satisfaction: Relatedness T1 (z-standardized)
  Lone_1              !Loneliness T1 (z-standardized)
  LSat_1 LSat_2       !Life Satisfaction T1 + T2 (z-standardized)
  Anx_1 Anx_2         !Anxiety T1 + T2 (z-standardized)
  Dep_1 Dep_2         !Depression T1 + T2 (z-standardized)
  Extra               !Extraversion(z-standardized)
  VC_PC               !Competence with devices: PC (z-standardized)
  VC_Ph               !Competence with devices: Phone (z-standardized)
  VC_SP;              !Competence with devices: Smartphone (z-standardized)

  usevariables are
  MSC_Fa MSC_Vi MSC_Ph MSC_Me	
  NS_Au_1 NS_Co_1 NS_Re_1
  int_01 int_02 int_03;

  missing = all(-77);

  grouping = Empl (0 1);

  analysis:
  estimator = mlr;

  define:
  Int_01 = MSC_Vi*MSC_Fa;
  Int_02 = MSC_Ph*MSC_Fa;
  Int_03 = MSC_Me*MSC_Fa;

  model:
  NS_Au_1 on MSC_Fa
             MSC_Vi
             MSC_Ph
             MSC_Me
             Int_01
             Int_02
             Int_03;


  NS_Co_1 on MSC_Fa
             MSC_Vi
             MSC_Ph
             MSC_Me
             Int_01
             Int_02
             Int_03;

  NS_Re_1 on MSC_Fa
             MSC_Vi
             MSC_Ph
             MSC_Me
             Int_01
             Int_02
             Int_03;

  NS_Au_1 NS_Co_1 NS_Re_1 with NS_Au_1 NS_Co_1 NS_Re_1;
  MSC_Fa MSC_Vi MSC_Ph MSC_Me with MSC_Fa MSC_Vi MSC_Ph MSC_Me;

  Int_01 with MSC_Ph MSC_Me;
  Int_02 with MSC_Vi MSC_Me;
  Int_03 with MSC_Vi MSC_Ph;

  output: stdyx cinterval;


*** WARNING
  Data set contains unknown or missing values for GROUPING,
  PATTERN, COHORT, CLUSTER and/or STRATIFICATION variables.
  Number of cases with unknown or missing values:  165
   1 WARNING(S) FOUND IN THE INPUT INSTRUCTIONS


SUMMARY OF ANALYSIS

Number of groups                                                 2
Number of observations
   Group 0                                                     290
   Group 1                                                    1452
   Total sample size                                          1742

Number of dependent variables                                    3
Number of independent variables                                  7
Number of continuous latent variables                            0

Observed dependent variables

  Continuous
   NS_AU_1     NS_CO_1     NS_RE_1

Observed independent variables
   MSC_FA      MSC_VI      MSC_PH      MSC_ME      INT_01      INT_02
   INT_03

Variables with special functions

  Grouping variable     EMPL

Estimator                                                      MLR
Information matrix                                        OBSERVED
Maximum number of iterations                                  1000
Convergence criterion                                    0.500D-04
Maximum number of steepest descent iterations                   20
Maximum number of iterations for H1                           2000
Convergence criterion for H1                             0.100D-03

Input data file(s)
  Mplus data file.dat

Input data format  FREE


SUMMARY OF DATA

   Group 0
     Number of missing data patterns             1

   Group 1
     Number of missing data patterns             1


COVARIANCE COVERAGE OF DATA

Minimum covariance coverage value   0.100


     PROPORTION OF DATA PRESENT FOR 0


           Covariance Coverage
              NS_AU_1       NS_CO_1       NS_RE_1       MSC_FA        MSC_VI
              ________      ________      ________      ________      ________
 NS_AU_1        1.000
 NS_CO_1        1.000         1.000
 NS_RE_1        1.000         1.000         1.000
 MSC_FA         1.000         1.000         1.000         1.000
 MSC_VI         1.000         1.000         1.000         1.000         1.000
 MSC_PH         1.000         1.000         1.000         1.000         1.000
 MSC_ME         1.000         1.000         1.000         1.000         1.000
 INT_01         1.000         1.000         1.000         1.000         1.000
 INT_02         1.000         1.000         1.000         1.000         1.000
 INT_03         1.000         1.000         1.000         1.000         1.000


           Covariance Coverage
              MSC_PH        MSC_ME        INT_01        INT_02        INT_03
              ________      ________      ________      ________      ________
 MSC_PH         1.000
 MSC_ME         1.000         1.000
 INT_01         1.000         1.000         1.000
 INT_02         1.000         1.000         1.000         1.000
 INT_03         1.000         1.000         1.000         1.000         1.000


     PROPORTION OF DATA PRESENT FOR 1


           Covariance Coverage
              NS_AU_1       NS_CO_1       NS_RE_1       MSC_FA        MSC_VI
              ________      ________      ________      ________      ________
 NS_AU_1        1.000
 NS_CO_1        1.000         1.000
 NS_RE_1        1.000         1.000         1.000
 MSC_FA         1.000         1.000         1.000         1.000
 MSC_VI         1.000         1.000         1.000         1.000         1.000
 MSC_PH         1.000         1.000         1.000         1.000         1.000
 MSC_ME         1.000         1.000         1.000         1.000         1.000
 INT_01         1.000         1.000         1.000         1.000         1.000
 INT_02         1.000         1.000         1.000         1.000         1.000
 INT_03         1.000         1.000         1.000         1.000         1.000


           Covariance Coverage
              MSC_PH        MSC_ME        INT_01        INT_02        INT_03
              ________      ________      ________      ________      ________
 MSC_PH         1.000
 MSC_ME         1.000         1.000
 INT_01         1.000         1.000         1.000
 INT_02         1.000         1.000         1.000         1.000
 INT_03         1.000         1.000         1.000         1.000         1.000


UNIVARIATE SAMPLE STATISTICS


     UNIVARIATE HIGHER-ORDER MOMENT DESCRIPTIVE STATISTICS FOR 0

         Variable/         Mean/     Skewness/   Minimum/ % with                Percentiles
        Sample Size      Variance    Kurtosis    Maximum  Min/Max      20%/60%    40%/80%    Median

     NS_AU_1               0.026      -0.390      -2.904    0.34%      -0.978     -0.090      0.059
             290.000       1.256      -0.432       1.984    2.07%       0.355      1.095
     NS_CO_1              -0.168      -0.224      -3.475    0.34%      -1.052     -0.447     -0.144
             290.000       1.044      -0.341       1.976    0.34%       0.159      0.765
     NS_RE_1              -0.076      -0.701      -3.420    0.34%      -1.046     -0.255      0.062
             290.000       1.226      -0.087       1.486    4.48%       0.378      0.853
     MSC_FA               -0.160      -0.596      -2.056   12.07%      -1.348     -0.640      0.067
             290.000       1.087      -1.134       0.775   47.93%       0.775      0.775
     MSC_VI               -0.351       1.035      -1.107   48.97%      -1.107     -1.107     -0.335
             290.000       0.830       0.157       1.981    5.52%      -0.335      0.437
     MSC_PH               -0.025      -0.195      -2.214    4.48%      -0.489     -0.489     -0.489
             290.000       1.016      -0.873       1.235   29.66%       0.373      1.235
     MSC_ME               -0.208      -1.855      -3.875    5.17%      -1.725      0.426      0.426
             290.000       1.388       2.537       0.426   72.41%       0.426      0.426
     INT_01                0.054      -0.457      -4.073    1.72%      -0.858     -0.260     -0.023
             290.000       1.252       2.084       2.275    6.55%       0.339      0.709
     INT_02                0.074       0.489      -2.540    3.45%      -0.791     -0.239      0.054
             290.000       1.284       2.208       4.552    1.03%       0.289      0.958
     INT_03                0.047       1.582      -3.004    3.10%      -0.574     -0.273      0.029
             290.000       1.510       8.393       7.966    0.34%       0.330      0.330


     UNIVARIATE HIGHER-ORDER MOMENT DESCRIPTIVE STATISTICS FOR 1

         Variable/         Mean/     Skewness/   Minimum/ % with                Percentiles
        Sample Size      Variance    Kurtosis    Maximum  Min/Max      20%/60%    40%/80%    Median

     NS_AU_1              -0.010      -0.442      -3.200    0.14%      -0.830     -0.238      0.059
            1452.000       0.940      -0.103       1.984    0.69%       0.355      0.799
     NS_CO_1               0.031      -0.383      -3.475    0.07%      -0.749     -0.144      0.008
            1452.000       0.988      -0.188       1.976    1.38%       0.311      0.916
     NS_RE_1               0.016      -0.654      -4.212    0.07%      -0.730     -0.096      0.220
            1452.000       0.942       0.251       1.486    5.17%       0.378      0.853
     MSC_FA                0.048      -0.938      -2.056    8.13%      -1.348      0.067      0.775
            1452.000       0.973      -0.628       0.775   59.37%       0.775      0.775
     MSC_VI                0.083       0.398      -1.107   28.72%      -1.107     -0.335      0.437
            1452.000       0.998      -0.842       1.981   10.74%       0.437      1.209
     MSC_PH                0.010      -0.256      -2.214    4.75%      -0.489     -0.489     -0.489
            1452.000       0.998      -0.765       1.235   30.51%       0.373      1.235
     MSC_ME                0.057      -2.732      -3.875    2.41%       0.426      0.426      0.426
            1452.000       0.864       7.034       0.426   83.13%       0.426      0.426
     INT_01               -0.010      -0.681      -4.073    1.24%      -0.858     -0.260      0.029
            1452.000       1.011       2.484       2.275    2.00%       0.339      0.709
     INT_02               -0.025       0.210      -2.540    2.62%      -0.791     -0.379     -0.033
            1452.000       0.996       2.067       4.552    0.48%       0.289      0.958
     INT_03                0.058       1.678      -3.004    1.52%      -0.574      0.029      0.330
            1452.000       0.884      12.594       7.966    0.07%       0.330      0.330


THE MODEL ESTIMATION TERMINATED NORMALLY

     THE STANDARD ERRORS OF THE MODEL PARAMETER ESTIMATES MAY NOT BE
     TRUSTWORTHY FOR SOME PARAMETERS DUE TO A NON-POSITIVE DEFINITE
     FIRST-ORDER DERIVATIVE PRODUCT MATRIX.  THIS MAY BE DUE TO THE STARTING
     VALUES BUT MAY ALSO BE AN INDICATION OF MODEL NONIDENTIFICATION.  THE
     CONDITION NUMBER IS      -0.211D-15.  PROBLEM INVOLVING THE FOLLOWING PARAMETER:
     Parameter 58, Group 0: INT_02


MODEL FIT INFORMATION

Number of Free Parameters                      130

Loglikelihood

          H0 Value                      -23654.681
          H0 Scaling Correction Factor      1.3629
            for MLR
          H1 Value                      -23654.681
          H1 Scaling Correction Factor      1.3629
            for MLR

Information Criteria

          Akaike (AIC)                   47569.361
          Bayesian (BIC)                 48279.524
          Sample-Size Adjusted BIC       47866.526
            (n* = (n + 2) / 24)

Chi-Square Test of Model Fit

          Value                              0.000*
          Degrees of Freedom                     0
          P-Value                           0.0000
          Scaling Correction Factor         1.0000
            for MLR

Chi-Square Contribution From Each Group

          0                                  0.000
          1                                  0.000

*   The chi-square value for MLM, MLMV, MLR, ULSMV, WLSM and WLSMV cannot be used
    for chi-square difference testing in the regular way.  MLM, MLR and WLSM
    chi-square difference testing is described on the Mplus website.  MLMV, WLSMV,
    and ULSMV difference testing is done using the DIFFTEST option.

RMSEA (Root Mean Square Error Of Approximation)

          Estimate                           0.000
          90 Percent C.I.                    0.000  0.000
          Probability RMSEA <= .05           0.000

CFI/TLI

          CFI                                1.000
          TLI                                1.000

Chi-Square Test of Model Fit for the Baseline Model

          Value                           1262.351
          Degrees of Freedom                    48
          P-Value                           0.0000

SRMR (Standardized Root Mean Square Residual)

          Value                              0.000


MODEL RESULTS

                                                    Two-Tailed
                    Estimate       S.E.  Est./S.E.    P-Value

Group 0

 NS_AU_1  ON
    MSC_FA            -0.097      0.071     -1.368      0.171
    MSC_VI             0.047      0.073      0.646      0.518
    MSC_PH             0.114      0.068      1.668      0.095
    MSC_ME            -0.054      0.049     -1.109      0.267
    INT_01             0.135      0.074      1.810      0.070
    INT_02            -0.041      0.066     -0.626      0.531
    INT_03            -0.095      0.052     -1.818      0.069

 NS_CO_1  ON
    MSC_FA            -0.021      0.060     -0.345      0.730
    MSC_VI             0.087      0.071      1.238      0.216
    MSC_PH             0.110      0.060      1.847      0.065
    MSC_ME            -0.035      0.047     -0.750      0.453
    INT_01             0.079      0.060      1.313      0.189
    INT_02            -0.048      0.059     -0.818      0.413
    INT_03             0.025      0.052      0.475      0.635

 NS_RE_1  ON
    MSC_FA             0.159      0.062      2.568      0.010
    MSC_VI             0.072      0.065      1.110      0.267
    MSC_PH             0.136      0.065      2.089      0.037
    MSC_ME            -0.035      0.056     -0.615      0.539
    INT_01             0.114      0.063      1.808      0.071
    INT_02             0.004      0.066      0.055      0.956
    INT_03            -0.064      0.055     -1.176      0.240

 NS_AU_1  WITH
    NS_CO_1            0.596      0.076      7.827      0.000
    NS_RE_1            0.716      0.080      9.002      0.000

 NS_CO_1  WITH
    NS_RE_1            0.582      0.075      7.777      0.000

 MSC_FA   WITH
    MSC_VI            -0.002      0.061     -0.028      0.977
    MSC_PH             0.070      0.065      1.073      0.283
    MSC_ME             0.014      0.071      0.191      0.849

 MSC_VI   WITH
    MSC_PH             0.136      0.058      2.351      0.019
    MSC_ME             0.256      0.059      4.369      0.000
    INT_02            -0.156      0.070     -2.219      0.026
    INT_03            -0.096      0.060     -1.607      0.108

 MSC_PH   WITH
    MSC_ME             0.153      0.073      2.101      0.036
    INT_01            -0.181      0.073     -2.483      0.013
    INT_03            -0.273      0.088     -3.103      0.002

 MSC_ME   WITH
    INT_01            -0.102      0.075     -1.354      0.176
    INT_02            -0.259      0.085     -3.063      0.002

 INT_01   WITH
    MSC_FA            -0.349      0.100     -3.479      0.001
    MSC_VI            -0.224      0.098     -2.285      0.022

 INT_02   WITH
    MSC_FA            -0.060      0.102     -0.589      0.556
    MSC_PH            -0.285      0.101     -2.832      0.005
    INT_01             0.389      0.124      3.128      0.002

 INT_03   WITH
    MSC_FA            -0.288      0.108     -2.656      0.008
    MSC_ME            -0.038      0.185     -0.205      0.838
    INT_01             0.506      0.118      4.278      0.000
    INT_02             0.437      0.153      2.859      0.004

 Means
    MSC_FA            -0.160      0.061     -2.606      0.009
    MSC_VI            -0.351      0.053     -6.556      0.000
    MSC_PH            -0.025      0.059     -0.430      0.667
    MSC_ME            -0.208      0.069     -3.008      0.003
    INT_01             0.054      0.066      0.825      0.409
    INT_02             0.074      0.067      1.106      0.269
    INT_03             0.047      0.072      0.648      0.517

 Intercepts
    NS_AU_1            0.019      0.071      0.266      0.790
    NS_CO_1           -0.147      0.064     -2.316      0.021
    NS_RE_1           -0.033      0.062     -0.528      0.597

 Variances
    MSC_FA             1.087      0.059     18.297      0.000
    MSC_VI             0.830      0.072     11.595      0.000
    MSC_PH             1.016      0.063     16.044      0.000
    MSC_ME             1.388      0.174      7.995      0.000
    INT_01             1.252      0.149      8.427      0.000
    INT_02             1.284      0.155      8.301      0.000
    INT_03             1.510      0.286      5.282      0.000

 Residual Variances
    NS_AU_1            1.201      0.091     13.151      0.000
    NS_CO_1            1.017      0.078     13.107      0.000
    NS_RE_1            1.166      0.102     11.446      0.000

Group 1

 NS_AU_1  ON
    MSC_FA            -0.034      0.026     -1.297      0.195
    MSC_VI            -0.018      0.028     -0.661      0.509
    MSC_PH             0.023      0.027      0.853      0.394
    MSC_ME             0.001      0.027      0.030      0.976
    INT_01            -0.002      0.029     -0.066      0.948
    INT_02            -0.005      0.028     -0.174      0.862
    INT_03            -0.032      0.029     -1.091      0.275

 NS_CO_1  ON
    MSC_FA             0.028      0.027      1.030      0.303
    MSC_VI            -0.032      0.027     -1.210      0.226
    MSC_PH             0.184      0.026      6.983      0.000
    MSC_ME            -0.043      0.031     -1.408      0.159
    INT_01             0.002      0.028      0.073      0.942
    INT_02             0.024      0.027      0.882      0.378
    INT_03             0.019      0.030      0.642      0.521

 NS_RE_1  ON
    MSC_FA             0.150      0.026      5.676      0.000
    MSC_VI            -0.053      0.027     -1.999      0.046
    MSC_PH             0.117      0.026      4.538      0.000
    MSC_ME            -0.028      0.028     -1.005      0.315
    INT_01             0.011      0.027      0.417      0.677
    INT_02             0.001      0.026      0.023      0.982
    INT_03            -0.030      0.032     -0.937      0.349

 NS_AU_1  WITH
    NS_CO_1            0.467      0.028     16.634      0.000
    NS_RE_1            0.436      0.029     14.954      0.000

 NS_CO_1  WITH
    NS_RE_1            0.432      0.029     14.743      0.000

 MSC_FA   WITH
    MSC_VI            -0.014      0.026     -0.535      0.592
    MSC_PH            -0.025      0.026     -0.962      0.336
    MSC_ME             0.055      0.025      2.228      0.026

 MSC_VI   WITH
    MSC_PH             0.249      0.026      9.443      0.000
    MSC_ME             0.151      0.025      6.050      0.000
    INT_02             0.004      0.027      0.154      0.878
    INT_03            -0.023      0.025     -0.954      0.340

 MSC_PH   WITH
    MSC_ME             0.148      0.025      5.864      0.000
    INT_01             0.002      0.027      0.082      0.935
    INT_03            -0.089      0.029     -3.113      0.002

 MSC_ME   WITH
    INT_01            -0.018      0.024     -0.766      0.444
    INT_02            -0.087      0.029     -3.007      0.003

 INT_01   WITH
    MSC_FA             0.106      0.040      2.660      0.008
    MSC_VI             0.019      0.040      0.487      0.626

 INT_02   WITH
    MSC_FA             0.029      0.039      0.745      0.456
    MSC_PH             0.049      0.039      1.239      0.215
    INT_01             0.267      0.040      6.683      0.000

 INT_03   WITH
    MSC_FA             0.007      0.037      0.179      0.858
    MSC_ME            -0.018      0.069     -0.253      0.801
    INT_01             0.185      0.032      5.728      0.000
    INT_02             0.245      0.044      5.531      0.000

 Means
    MSC_FA             0.048      0.026      1.852      0.064
    MSC_VI             0.083      0.026      3.172      0.002
    MSC_PH             0.010      0.026      0.364      0.716
    MSC_ME             0.057      0.024      2.344      0.019
    INT_01            -0.010      0.026     -0.381      0.703
    INT_02            -0.025      0.026     -0.943      0.346
    INT_03             0.058      0.025      2.347      0.019

 Intercepts
    NS_AU_1           -0.005      0.026     -0.206      0.837
    NS_CO_1            0.033      0.026      1.247      0.212
    NS_RE_1            0.015      0.025      0.597      0.551

 Variances
    MSC_FA             0.973      0.030     32.533      0.000
    MSC_VI             0.998      0.028     35.418      0.000
    MSC_PH             0.998      0.029     34.289      0.000
    MSC_ME             0.864      0.068     12.678      0.000
    INT_01             1.011      0.056     17.994      0.000
    INT_02             0.996      0.053     18.895      0.000
    INT_03             0.884      0.089      9.975      0.000

 Residual Variances
    NS_AU_1            0.937      0.034     27.552      0.000
    NS_CO_1            0.955      0.034     28.008      0.000
    NS_RE_1            0.906      0.037     24.397      0.000


QUALITY OF NUMERICAL RESULTS

     Condition Number for the Information Matrix              0.634E-02
       (ratio of smallest to largest eigenvalue)


STANDARDIZED MODEL RESULTS


STDYX Standardization

                                                    Two-Tailed
                    Estimate       S.E.  Est./S.E.    P-Value

Group 0

 NS_AU_1  ON
    MSC_FA            -0.090      0.065     -1.380      0.168
    MSC_VI             0.038      0.059      0.645      0.519
    MSC_PH             0.102      0.061      1.677      0.094
    MSC_ME            -0.057      0.052     -1.094      0.274
    INT_01             0.134      0.077      1.751      0.080
    INT_02            -0.042      0.067     -0.628      0.530
    INT_03            -0.104      0.057     -1.830      0.067

 NS_CO_1  ON
    MSC_FA            -0.021      0.062     -0.345      0.730
    MSC_VI             0.078      0.063      1.229      0.219
    MSC_PH             0.109      0.058      1.875      0.061
    MSC_ME            -0.040      0.054     -0.744      0.457
    INT_01             0.086      0.067      1.286      0.199
    INT_02            -0.053      0.064     -0.825      0.409
    INT_03             0.030      0.063      0.473      0.636

 NS_RE_1  ON
    MSC_FA             0.149      0.059      2.538      0.011
    MSC_VI             0.059      0.053      1.118      0.263
    MSC_PH             0.124      0.059      2.107      0.035
    MSC_ME            -0.037      0.060     -0.608      0.543
    INT_01             0.115      0.066      1.752      0.080
    INT_02             0.004      0.068      0.055      0.956
    INT_03            -0.071      0.062     -1.149      0.250

 NS_AU_1  WITH
    NS_CO_1            0.539      0.045     12.064      0.000
    NS_RE_1            0.606      0.037     16.248      0.000

 NS_CO_1  WITH
    NS_RE_1            0.535      0.045     11.916      0.000

 MSC_FA   WITH
    MSC_VI            -0.002      0.065     -0.028      0.977
    MSC_PH             0.066      0.061      1.079      0.281
    MSC_ME             0.011      0.058      0.190      0.849

 MSC_VI   WITH
    MSC_PH             0.148      0.061      2.433      0.015
    MSC_ME             0.239      0.049      4.835      0.000
    INT_02            -0.151      0.065     -2.331      0.020
    INT_03            -0.086      0.050     -1.733      0.083

 MSC_PH   WITH
    MSC_ME             0.129      0.062      2.078      0.038
    INT_01            -0.160      0.060     -2.662      0.008
    INT_03            -0.220      0.059     -3.758      0.000

 MSC_ME   WITH
    INT_01            -0.077      0.056     -1.381      0.167
    INT_02            -0.194      0.058     -3.329      0.001

 INT_01   WITH
    MSC_FA            -0.299      0.094     -3.189      0.001
    MSC_VI            -0.220      0.084     -2.624      0.009

 INT_02   WITH
    MSC_FA            -0.051      0.085     -0.597      0.551
    MSC_PH            -0.249      0.075     -3.321      0.001
    INT_01             0.307      0.085      3.621      0.000

 INT_03   WITH
    MSC_FA            -0.225      0.066     -3.404      0.001
    MSC_ME            -0.026      0.127     -0.206      0.837
    INT_01             0.368      0.055      6.691      0.000
    INT_02             0.314      0.084      3.761      0.000

 Means
    MSC_FA            -0.153      0.056     -2.726      0.006
    MSC_VI            -0.385      0.071     -5.392      0.000
    MSC_PH            -0.025      0.059     -0.431      0.666
    MSC_ME            -0.177      0.049     -3.575      0.000
    INT_01             0.048      0.059      0.815      0.415
    INT_02             0.065      0.058      1.121      0.262
    INT_03             0.038      0.057      0.667      0.505

 Intercepts
    NS_AU_1            0.017      0.063      0.265      0.791
    NS_CO_1           -0.144      0.062     -2.336      0.019
    NS_RE_1           -0.030      0.056     -0.533      0.594

 Variances
    MSC_FA             1.000      0.000    999.000    999.000
    MSC_VI             1.000      0.000    999.000    999.000
    MSC_PH             1.000      0.000    999.000    999.000
    MSC_ME             1.000      0.000    999.000    999.000
    INT_01             1.000      0.000    999.000    999.000
    INT_02             1.000      0.000    999.000    999.000
    INT_03             1.000      0.000    999.000    999.000

 Residual Variances
    NS_AU_1            0.956      0.024     39.050      0.000
    NS_CO_1            0.974      0.019     51.390      0.000
    NS_RE_1            0.951      0.025     37.881      0.000

Group 1

 NS_AU_1  ON
    MSC_FA            -0.035      0.027     -1.296      0.195
    MSC_VI            -0.019      0.029     -0.661      0.509
    MSC_PH             0.024      0.028      0.853      0.394
    MSC_ME             0.001      0.026      0.030      0.976
    INT_01            -0.002      0.030     -0.066      0.948
    INT_02            -0.005      0.028     -0.174      0.862
    INT_03            -0.031      0.028     -1.096      0.273

 NS_CO_1  ON
    MSC_FA             0.028      0.027      1.031      0.303
    MSC_VI            -0.032      0.027     -1.212      0.226
    MSC_PH             0.185      0.026      7.136      0.000
    MSC_ME            -0.040      0.029     -1.401      0.161
    INT_01             0.002      0.028      0.073      0.942
    INT_02             0.024      0.027      0.883      0.377
    INT_03             0.018      0.028      0.645      0.519

 NS_RE_1  ON
    MSC_FA             0.152      0.026      5.748      0.000
    MSC_VI            -0.055      0.027     -1.994      0.046
    MSC_PH             0.121      0.027      4.538      0.000
    MSC_ME            -0.027      0.027     -0.999      0.318
    INT_01             0.012      0.028      0.417      0.677
    INT_02             0.001      0.027      0.023      0.982
    INT_03            -0.029      0.031     -0.937      0.349

 NS_AU_1  WITH
    NS_CO_1            0.494      0.022     22.359      0.000
    NS_RE_1            0.474      0.023     20.468      0.000

 NS_CO_1  WITH
    NS_RE_1            0.464      0.024     19.412      0.000

 MSC_FA   WITH
    MSC_VI            -0.014      0.027     -0.536      0.592
    MSC_PH            -0.026      0.027     -0.963      0.336
    MSC_ME             0.060      0.027      2.226      0.026

 MSC_VI   WITH
    MSC_PH             0.250      0.025      9.988      0.000
    MSC_ME             0.163      0.024      6.663      0.000
    INT_02             0.004      0.027      0.154      0.878
    INT_03            -0.025      0.026     -0.964      0.335

 MSC_PH   WITH
    MSC_ME             0.160      0.026      6.058      0.000
    INT_01             0.002      0.027      0.082      0.935
    INT_03            -0.095      0.028     -3.323      0.001

 MSC_ME   WITH
    INT_01            -0.019      0.025     -0.767      0.443
    INT_02            -0.094      0.030     -3.154      0.002

 INT_01   WITH
    MSC_FA             0.107      0.039      2.771      0.006
    MSC_VI             0.019      0.040      0.482      0.629

 INT_02   WITH
    MSC_FA             0.030      0.040      0.742      0.458
    MSC_PH             0.049      0.040      1.214      0.225
    INT_01             0.266      0.035      7.501      0.000

 INT_03   WITH
    MSC_FA             0.007      0.040      0.178      0.859
    MSC_ME            -0.020      0.079     -0.254      0.800
    INT_01             0.196      0.029      6.652      0.000
    INT_02             0.261      0.039      6.723      0.000

 Means
    MSC_FA             0.049      0.027      1.810      0.070
    MSC_VI             0.083      0.026      3.223      0.001
    MSC_PH             0.010      0.026      0.363      0.716
    MSC_ME             0.062      0.028      2.161      0.031
    INT_01            -0.010      0.026     -0.383      0.702
    INT_02            -0.025      0.026     -0.941      0.347
    INT_03             0.062      0.025      2.460      0.014

 Intercepts
    NS_AU_1           -0.005      0.026     -0.206      0.837
    NS_CO_1            0.033      0.026      1.239      0.215
    NS_RE_1            0.016      0.026      0.593      0.553

 Variances
    MSC_FA             1.000      0.000    999.000    999.000
    MSC_VI             1.000      0.000    999.000    999.000
    MSC_PH             1.000      0.000    999.000    999.000
    MSC_ME             1.000      0.000    999.000    999.000
    INT_01             1.000      0.000    999.000    999.000
    INT_02             1.000      0.000    999.000    999.000
    INT_03             1.000      0.000    999.000    999.000

 Residual Variances
    NS_AU_1            0.997      0.003    328.310      0.000
    NS_CO_1            0.966      0.009    107.090      0.000
    NS_RE_1            0.962      0.010     94.007      0.000


R-SQUARE

Group 0

    Observed                                        Two-Tailed
    Variable        Estimate       S.E.  Est./S.E.    P-Value

    NS_AU_1            0.044      0.024      1.814      0.070
    NS_CO_1            0.026      0.019      1.379      0.168
    NS_RE_1            0.049      0.025      1.951      0.051

Group 1

    Observed                                        Two-Tailed
    Variable        Estimate       S.E.  Est./S.E.    P-Value

    NS_AU_1            0.003      0.003      1.041      0.298
    NS_CO_1            0.034      0.009      3.713      0.000
    NS_RE_1            0.038      0.010      3.724      0.000


CONFIDENCE INTERVALS OF MODEL RESULTS

                  Lower .5%  Lower 2.5%    Lower 5%    Estimate    Upper 5%  Upper 2.5%   Upper .5%

Group 0

 NS_AU_1  ON
    MSC_FA          -0.279      -0.235      -0.213      -0.097       0.020       0.042       0.085
    MSC_VI          -0.141      -0.096      -0.073       0.047       0.167       0.190       0.235
    MSC_PH          -0.062      -0.020       0.002       0.114       0.226       0.248       0.290
    MSC_ME          -0.180      -0.150      -0.135      -0.054       0.026       0.042       0.072
    INT_01          -0.057      -0.011       0.012       0.135       0.257       0.281       0.326
    INT_02          -0.212      -0.171      -0.150      -0.041       0.067       0.088       0.129
    INT_03          -0.229      -0.197      -0.181      -0.095      -0.009       0.007       0.040

 NS_CO_1  ON
    MSC_FA          -0.177      -0.139      -0.120      -0.021       0.079       0.098       0.135
    MSC_VI          -0.095      -0.051      -0.029       0.087       0.204       0.226       0.269
    MSC_PH          -0.043      -0.007       0.012       0.110       0.208       0.227       0.264
    MSC_ME          -0.155      -0.126      -0.112      -0.035       0.042       0.056       0.085
    INT_01          -0.076      -0.039      -0.020       0.079       0.177       0.196       0.233
    INT_02          -0.199      -0.163      -0.144      -0.048       0.048       0.067       0.103
    INT_03          -0.109      -0.077      -0.061       0.025       0.110       0.127       0.159

 NS_RE_1  ON
    MSC_FA           0.000       0.038       0.057       0.159       0.260       0.280       0.318
    MSC_VI          -0.095      -0.055      -0.035       0.072       0.179       0.199       0.239
    MSC_PH          -0.032       0.008       0.029       0.136       0.243       0.264       0.304
    MSC_ME          -0.179      -0.145      -0.127      -0.035       0.058       0.076       0.110
    INT_01          -0.048      -0.010       0.010       0.114       0.218       0.237       0.276
    INT_02          -0.166      -0.126      -0.105       0.004       0.112       0.133       0.174
    INT_03          -0.205      -0.172      -0.154      -0.064       0.026       0.043       0.077

 NS_AU_1  WITH
    NS_CO_1          0.400       0.447       0.471       0.596       0.721       0.745       0.792
    NS_RE_1          0.511       0.560       0.585       0.716       0.847       0.872       0.921

 NS_CO_1  WITH
    NS_RE_1          0.389       0.436       0.459       0.582       0.705       0.729       0.775

 MSC_FA   WITH
    MSC_VI          -0.160      -0.122      -0.103      -0.002       0.099       0.118       0.156
    MSC_PH          -0.097      -0.057      -0.037       0.070       0.176       0.196       0.236
    MSC_ME          -0.169      -0.126      -0.103       0.014       0.130       0.153       0.196

 MSC_VI   WITH
    MSC_PH          -0.013       0.023       0.041       0.136       0.231       0.249       0.285
    MSC_ME           0.105       0.141       0.160       0.256       0.352       0.371       0.407
    INT_02          -0.338      -0.294      -0.272      -0.156      -0.040      -0.018       0.025
    INT_03          -0.251      -0.214      -0.195      -0.096       0.002       0.021       0.058

 MSC_PH   WITH
    MSC_ME          -0.035       0.010       0.033       0.153       0.274       0.297       0.342
    INT_01          -0.368      -0.323      -0.300      -0.181      -0.061      -0.038       0.007
    INT_03          -0.500      -0.445      -0.418      -0.273      -0.128      -0.101      -0.046

 MSC_ME   WITH
    INT_01          -0.295      -0.249      -0.225      -0.102       0.022       0.045       0.092
    INT_02          -0.477      -0.424      -0.398      -0.259      -0.120      -0.093      -0.041

 INT_01   WITH
    MSC_FA          -0.607      -0.545      -0.514      -0.349      -0.184      -0.152      -0.091
    MSC_VI          -0.477      -0.416      -0.385      -0.224      -0.063      -0.032       0.028

 INT_02   WITH
    MSC_FA          -0.323      -0.260      -0.228      -0.060       0.108       0.140       0.202
    MSC_PH          -0.544      -0.482      -0.450      -0.285      -0.119      -0.088      -0.026
    INT_01           0.069       0.145       0.184       0.389       0.593       0.633       0.709

 INT_03   WITH
    MSC_FA          -0.567      -0.500      -0.466      -0.288      -0.110      -0.075      -0.009
    MSC_ME          -0.513      -0.399      -0.341      -0.038       0.266       0.324       0.438
    INT_01           0.201       0.274       0.311       0.506       0.700       0.737       0.810
    INT_02           0.043       0.138       0.186       0.437       0.689       0.737       0.832

 Means
    MSC_FA          -0.317      -0.280      -0.260      -0.160      -0.059      -0.040      -0.002
    MSC_VI          -0.489      -0.456      -0.439      -0.351      -0.263      -0.246      -0.213
    MSC_PH          -0.178      -0.141      -0.123      -0.025       0.072       0.091       0.127
    MSC_ME          -0.386      -0.344      -0.322      -0.208      -0.094      -0.072      -0.030
    INT_01          -0.115      -0.075      -0.054       0.054       0.162       0.183       0.223
    INT_02          -0.098      -0.057      -0.036       0.074       0.183       0.204       0.245
    INT_03          -0.139      -0.095      -0.072       0.047       0.165       0.188       0.233

 Intercepts
    NS_AU_1         -0.163      -0.120      -0.097       0.019       0.135       0.157       0.201
    NS_CO_1         -0.311      -0.272      -0.252      -0.147      -0.043      -0.023       0.016
    NS_RE_1         -0.193      -0.155      -0.135      -0.033       0.069       0.089       0.127

 Variances
    MSC_FA           0.934       0.970       0.989       1.087       1.185       1.203       1.240
    MSC_VI           0.646       0.690       0.712       0.830       0.948       0.970       1.014
    MSC_PH           0.853       0.892       0.912       1.016       1.120       1.140       1.179
    MSC_ME           0.941       1.048       1.102       1.388       1.674       1.728       1.835
    INT_01           0.869       0.961       1.008       1.252       1.497       1.544       1.635
    INT_02           0.885       0.981       1.029       1.284       1.538       1.587       1.682
    INT_03           0.774       0.949       1.040       1.510       1.980       2.070       2.246

 Residual Variances
    NS_AU_1          0.966       1.022       1.051       1.201       1.351       1.380       1.436
    NS_CO_1          0.817       0.865       0.889       1.017       1.144       1.169       1.217
    NS_RE_1          0.903       0.966       0.998       1.166       1.333       1.365       1.428

Group 1

 NS_AU_1  ON
    MSC_FA          -0.102      -0.085      -0.077      -0.034       0.009       0.017       0.034
    MSC_VI          -0.090      -0.073      -0.064      -0.018       0.027       0.036       0.053
    MSC_PH          -0.047      -0.030      -0.022       0.023       0.068       0.077       0.094
    MSC_ME          -0.070      -0.053      -0.044       0.001       0.046       0.055       0.071
    INT_01          -0.076      -0.059      -0.050      -0.002       0.046       0.055       0.073
    INT_02          -0.076      -0.059      -0.050      -0.005       0.041       0.049       0.066
    INT_03          -0.107      -0.089      -0.080      -0.032       0.016       0.025       0.043

 NS_CO_1  ON
    MSC_FA          -0.042      -0.025      -0.017       0.028       0.072       0.081       0.097
    MSC_VI          -0.101      -0.084      -0.076      -0.032       0.012       0.020       0.036
    MSC_PH           0.116       0.132       0.140       0.184       0.227       0.235       0.251
    MSC_ME          -0.122      -0.103      -0.093      -0.043       0.007       0.017       0.036
    INT_01          -0.069      -0.052      -0.044       0.002       0.048       0.056       0.073
    INT_02          -0.046      -0.029      -0.021       0.024       0.069       0.078       0.094
    INT_03          -0.058      -0.040      -0.030       0.019       0.069       0.078       0.097

 NS_RE_1  ON
    MSC_FA           0.082       0.098       0.106       0.150       0.193       0.201       0.218
    MSC_VI          -0.122      -0.105      -0.097      -0.053      -0.009      -0.001       0.015
    MSC_PH           0.051       0.067       0.075       0.117       0.160       0.168       0.184
    MSC_ME          -0.101      -0.084      -0.075      -0.028       0.018       0.027       0.044
    INT_01          -0.058      -0.042      -0.033       0.011       0.056       0.064       0.081
    INT_02          -0.067      -0.051      -0.042       0.001       0.044       0.052       0.068
    INT_03          -0.111      -0.092      -0.082      -0.030       0.022       0.032       0.052

 NS_AU_1  WITH
    NS_CO_1          0.395       0.412       0.421       0.467       0.513       0.522       0.539
    NS_RE_1          0.361       0.379       0.388       0.436       0.484       0.494       0.512

 NS_CO_1  WITH
    NS_RE_1          0.356       0.374       0.384       0.432       0.480       0.489       0.507

 MSC_FA   WITH
    MSC_VI          -0.082      -0.066      -0.057      -0.014       0.029       0.037       0.054
    MSC_PH          -0.093      -0.076      -0.068      -0.025       0.018       0.026       0.042
    MSC_ME          -0.009       0.007       0.014       0.055       0.096       0.104       0.119

 MSC_VI   WITH
    MSC_PH           0.181       0.197       0.206       0.249       0.292       0.301       0.317
    MSC_ME           0.087       0.102       0.110       0.151       0.192       0.200       0.216
    INT_02          -0.066      -0.049      -0.041       0.004       0.049       0.058       0.074
    INT_03          -0.087      -0.072      -0.064      -0.023       0.017       0.025       0.040

 MSC_PH   WITH
    MSC_ME           0.083       0.099       0.107       0.148       0.190       0.198       0.213
    INT_01          -0.068      -0.051      -0.043       0.002       0.047       0.056       0.072
    INT_03          -0.162      -0.145      -0.136      -0.089      -0.042      -0.033      -0.015

 MSC_ME   WITH
    INT_01          -0.079      -0.064      -0.057      -0.018       0.021       0.028       0.043
    INT_02          -0.161      -0.143      -0.134      -0.087      -0.039      -0.030      -0.012

 INT_01   WITH
    MSC_FA           0.003       0.028       0.041       0.106       0.172       0.184       0.209
    MSC_VI          -0.083      -0.059      -0.046       0.019       0.085       0.097       0.122

 INT_02   WITH
    MSC_FA          -0.072      -0.048      -0.035       0.029       0.094       0.106       0.130
    MSC_PH          -0.053      -0.028      -0.016       0.049       0.114       0.126       0.150
    INT_01           0.164       0.188       0.201       0.267       0.332       0.345       0.369

 INT_03   WITH
    MSC_FA          -0.088      -0.066      -0.054       0.007       0.067       0.079       0.102
    MSC_ME          -0.196      -0.153      -0.132      -0.018       0.097       0.118       0.161
    INT_01           0.102       0.122       0.132       0.185       0.239       0.249       0.269
    INT_02           0.131       0.158       0.172       0.245       0.318       0.332       0.359

 Means
    MSC_FA          -0.019      -0.003       0.005       0.048       0.091       0.099       0.115
    MSC_VI           0.016       0.032       0.040       0.083       0.126       0.135       0.151
    MSC_PH          -0.058      -0.042      -0.034       0.010       0.053       0.061       0.077
    MSC_ME          -0.006       0.009       0.017       0.057       0.097       0.105       0.120
    INT_01          -0.078      -0.062      -0.053      -0.010       0.033       0.042       0.058
    INT_02          -0.092      -0.076      -0.068      -0.025       0.018       0.027       0.043
    INT_03          -0.006       0.010       0.017       0.058       0.099       0.106       0.121

 Intercepts
    NS_AU_1         -0.071      -0.055      -0.047      -0.005       0.037       0.045       0.061
    NS_CO_1         -0.035      -0.019      -0.010       0.033       0.076       0.084       0.100
    NS_RE_1         -0.050      -0.035      -0.027       0.015       0.057       0.065       0.080

 Variances
    MSC_FA           0.896       0.915       0.924       0.973       1.022       1.032       1.050
    MSC_VI           0.925       0.942       0.951       0.998       1.044       1.053       1.070
    MSC_PH           0.923       0.941       0.950       0.998       1.046       1.055       1.073
    MSC_ME           0.689       0.730       0.752       0.864       0.976       0.998       1.040
    INT_01           0.866       0.901       0.919       1.011       1.104       1.121       1.156
    INT_02           0.860       0.893       0.909       0.996       1.083       1.099       1.132
    INT_03           0.656       0.710       0.738       0.884       1.030       1.058       1.113

 Residual Variances
    NS_AU_1          0.849       0.870       0.881       0.937       0.993       1.004       1.025
    NS_CO_1          0.867       0.888       0.899       0.955       1.011       1.022       1.043
    NS_RE_1          0.810       0.833       0.845       0.906       0.967       0.979       1.002


CONFIDENCE INTERVALS OF STANDARDIZED MODEL RESULTS


STDYX Standardization

                  Lower .5%  Lower 2.5%    Lower 5%    Estimate    Upper 5%  Upper 2.5%   Upper .5%

Group 0

 NS_AU_1  ON
    MSC_FA          -0.258      -0.218      -0.197      -0.090       0.017       0.038       0.078
    MSC_VI          -0.115      -0.078      -0.059       0.038       0.136       0.155       0.191
    MSC_PH          -0.055      -0.017       0.002       0.102       0.203       0.222       0.260
    MSC_ME          -0.192      -0.159      -0.143      -0.057       0.029       0.045       0.077
    INT_01          -0.063      -0.016       0.008       0.134       0.261       0.285       0.332
    INT_02          -0.214      -0.173      -0.152      -0.042       0.068       0.089       0.130
    INT_03          -0.251      -0.216      -0.198      -0.104      -0.011       0.007       0.042

 NS_CO_1  ON
    MSC_FA          -0.180      -0.142      -0.123      -0.021       0.080       0.099       0.137
    MSC_VI          -0.086      -0.046      -0.026       0.078       0.182       0.202       0.241
    MSC_PH          -0.041      -0.005       0.013       0.109       0.204       0.222       0.258
    MSC_ME          -0.180      -0.146      -0.129      -0.040       0.049       0.066       0.099
    INT_01          -0.086      -0.045      -0.024       0.086       0.196       0.217       0.259
    INT_02          -0.219      -0.179      -0.159      -0.053       0.053       0.073       0.113
    INT_03          -0.132      -0.093      -0.074       0.030       0.133       0.153       0.192

 NS_RE_1  ON
    MSC_FA          -0.002       0.034       0.053       0.149       0.246       0.265       0.301
    MSC_VI          -0.077      -0.045      -0.028       0.059       0.146       0.163       0.196
    MSC_PH          -0.028       0.009       0.027       0.124       0.221       0.239       0.275
    MSC_ME          -0.192      -0.155      -0.136      -0.037       0.063       0.082       0.119
    INT_01          -0.054      -0.014       0.007       0.115       0.223       0.244       0.284
    INT_02          -0.170      -0.129      -0.107       0.004       0.115       0.136       0.178
    INT_03          -0.231      -0.193      -0.174      -0.071       0.031       0.050       0.089

 NS_AU_1  WITH
    NS_CO_1          0.424       0.452       0.466       0.539       0.613       0.627       0.655
    NS_RE_1          0.510       0.532       0.544       0.606       0.667       0.679       0.702

 NS_CO_1  WITH
    NS_RE_1          0.419       0.447       0.461       0.535       0.609       0.623       0.650

 MSC_FA   WITH
    MSC_VI          -0.168      -0.128      -0.108      -0.002       0.104       0.125       0.164
    MSC_PH          -0.092      -0.054      -0.035       0.066       0.167       0.186       0.224
    MSC_ME          -0.138      -0.103      -0.084       0.011       0.106       0.125       0.160

 MSC_VI   WITH
    MSC_PH          -0.009       0.029       0.048       0.148       0.248       0.267       0.305
    MSC_ME           0.111       0.142       0.157       0.239       0.320       0.335       0.366
    INT_02          -0.319      -0.279      -0.258      -0.151      -0.045      -0.024       0.016
    INT_03          -0.214      -0.184      -0.168      -0.086      -0.004       0.011       0.042

 MSC_PH   WITH
    MSC_ME          -0.031       0.007       0.027       0.129       0.232       0.251       0.289
    INT_01          -0.315      -0.278      -0.259      -0.160      -0.061      -0.042      -0.005
    INT_03          -0.372      -0.335      -0.317      -0.220      -0.124      -0.105      -0.069

 MSC_ME   WITH
    INT_01          -0.221      -0.186      -0.169      -0.077       0.015       0.032       0.067
    INT_02          -0.344      -0.308      -0.290      -0.194      -0.098      -0.080      -0.044

 INT_01   WITH
    MSC_FA          -0.540      -0.483      -0.453      -0.299      -0.145      -0.115      -0.058
    MSC_VI          -0.436      -0.384      -0.358      -0.220      -0.082      -0.056      -0.004

 INT_02   WITH
    MSC_FA          -0.270      -0.218      -0.191      -0.051       0.089       0.116       0.169
    MSC_PH          -0.443      -0.396      -0.373      -0.249      -0.126      -0.102      -0.056
    INT_01           0.089       0.141       0.167       0.307       0.446       0.473       0.525

 INT_03   WITH
    MSC_FA          -0.395      -0.354      -0.333      -0.225      -0.116      -0.095      -0.055
    MSC_ME          -0.353      -0.275      -0.235      -0.026       0.182       0.222       0.300
    INT_01           0.226       0.260       0.277       0.368       0.458       0.475       0.509
    INT_02           0.099       0.150       0.177       0.314       0.452       0.478       0.530

 Means
    MSC_FA          -0.298      -0.263      -0.245      -0.153      -0.061      -0.043      -0.008
    MSC_VI          -0.569      -0.525      -0.502      -0.385      -0.268      -0.245      -0.201
    MSC_PH          -0.176      -0.140      -0.122      -0.025       0.071       0.090       0.126
    MSC_ME          -0.304      -0.273      -0.258      -0.177      -0.095      -0.080      -0.049
    INT_01          -0.105      -0.068      -0.049       0.048       0.146       0.165       0.202
    INT_02          -0.084      -0.049      -0.030       0.065       0.160       0.178       0.214
    INT_03          -0.109      -0.074      -0.056       0.038       0.132       0.150       0.185

 Intercepts
    NS_AU_1         -0.146      -0.107      -0.087       0.017       0.121       0.141       0.179
    NS_CO_1         -0.303      -0.265      -0.246      -0.144      -0.043      -0.023       0.015
    NS_RE_1         -0.173      -0.139      -0.121      -0.030       0.062       0.079       0.114

 Variances
    MSC_FA           1.000       1.000       1.000       1.000       1.000       1.000       1.000
    MSC_VI           1.000       1.000       1.000       1.000       1.000       1.000       1.000
    MSC_PH           1.000       1.000       1.000       1.000       1.000       1.000       1.000
    MSC_ME           1.000       1.000       1.000       1.000       1.000       1.000       1.000
    INT_01           1.000       1.000       1.000       1.000       1.000       1.000       1.000
    INT_02           1.000       1.000       1.000       1.000       1.000       1.000       1.000
    INT_03           1.000       1.000       1.000       1.000       1.000       1.000       1.000

 Residual Variances
    NS_AU_1          0.893       0.908       0.915       0.956       0.996       1.004       1.019
    NS_CO_1          0.925       0.937       0.943       0.974       1.005       1.011       1.023
    NS_RE_1          0.886       0.902       0.910       0.951       0.992       1.000       1.016

Group 1

 NS_AU_1  ON
    MSC_FA          -0.103      -0.087      -0.079      -0.035       0.009       0.018       0.034
    MSC_VI          -0.092      -0.075      -0.066      -0.019       0.028       0.037       0.055
    MSC_PH          -0.049      -0.031      -0.022       0.024       0.070       0.079       0.097
    MSC_ME          -0.067      -0.051      -0.042       0.001       0.044       0.052       0.069
    INT_01          -0.079      -0.061      -0.051      -0.002       0.047       0.057       0.075
    INT_02          -0.078      -0.061      -0.052      -0.005       0.042       0.051       0.068
    INT_03          -0.103      -0.086      -0.077      -0.031       0.015       0.024       0.042

 NS_CO_1  ON
    MSC_FA          -0.041      -0.025      -0.016       0.028       0.072       0.080       0.097
    MSC_VI          -0.101      -0.085      -0.076      -0.032       0.012       0.020       0.036
    MSC_PH           0.118       0.134       0.142       0.185       0.227       0.235       0.251
    MSC_ME          -0.114      -0.096      -0.087      -0.040       0.007       0.016       0.034
    INT_01          -0.070      -0.053      -0.044       0.002       0.048       0.057       0.074
    INT_02          -0.046      -0.029      -0.021       0.024       0.069       0.078       0.095
    INT_03          -0.055      -0.037      -0.028       0.018       0.065       0.074       0.091

 NS_RE_1  ON
    MSC_FA           0.084       0.100       0.109       0.152       0.196       0.204       0.220
    MSC_VI          -0.125      -0.109      -0.100      -0.055      -0.010      -0.001       0.016
    MSC_PH           0.052       0.069       0.077       0.121       0.165       0.173       0.189
    MSC_ME          -0.097      -0.081      -0.072      -0.027       0.018       0.026       0.043
    INT_01          -0.061      -0.043      -0.034       0.012       0.058       0.067       0.084
    INT_02          -0.069      -0.052      -0.044       0.001       0.045       0.053       0.070
    INT_03          -0.108      -0.089      -0.079      -0.029       0.022       0.031       0.050

 NS_AU_1  WITH
    NS_CO_1          0.437       0.450       0.457       0.494       0.530       0.537       0.550
    NS_RE_1          0.414       0.428       0.436       0.474       0.512       0.519       0.533

 NS_CO_1  WITH
    NS_RE_1          0.403       0.417       0.425       0.464       0.503       0.511       0.526

 MSC_FA   WITH
    MSC_VI          -0.083      -0.066      -0.058      -0.014       0.030       0.038       0.054
    MSC_PH          -0.094      -0.078      -0.069      -0.026       0.018       0.026       0.043
    MSC_ME          -0.009       0.007       0.016       0.060       0.105       0.113       0.130

 MSC_VI   WITH
    MSC_PH           0.185       0.201       0.209       0.250       0.291       0.299       0.314
    MSC_ME           0.100       0.115       0.123       0.163       0.203       0.211       0.226
    INT_02          -0.066      -0.049      -0.041       0.004       0.049       0.058       0.075
    INT_03          -0.092      -0.076      -0.068      -0.025       0.018       0.026       0.042

 MSC_PH   WITH
    MSC_ME           0.092       0.108       0.116       0.160       0.203       0.211       0.228
    INT_01          -0.068      -0.051      -0.042       0.002       0.047       0.055       0.072
    INT_03          -0.168      -0.150      -0.141      -0.095      -0.048      -0.039      -0.021

 MSC_ME   WITH
    INT_01          -0.084      -0.069      -0.061      -0.019       0.022       0.030       0.046
    INT_02          -0.170      -0.152      -0.142      -0.094      -0.045      -0.035      -0.017

 INT_01   WITH
    MSC_FA           0.008       0.031       0.043       0.107       0.171       0.183       0.207
    MSC_VI          -0.084      -0.059      -0.047       0.019       0.085       0.098       0.122

 INT_02   WITH
    MSC_FA          -0.073      -0.049      -0.036       0.030       0.096       0.108       0.133
    MSC_PH          -0.055      -0.030      -0.017       0.049       0.115       0.128       0.153
    INT_01           0.174       0.196       0.207       0.266       0.324       0.335       0.357

 INT_03   WITH
    MSC_FA          -0.096      -0.071      -0.059       0.007       0.073       0.086       0.110
    MSC_ME          -0.223      -0.175      -0.150      -0.020       0.110       0.135       0.183
    INT_01           0.120       0.138       0.148       0.196       0.244       0.254       0.272
    INT_02           0.161       0.185       0.197       0.261       0.325       0.337       0.361

 Means
    MSC_FA          -0.021      -0.004       0.004       0.049       0.093       0.101       0.118
    MSC_VI           0.017       0.033       0.041       0.083       0.126       0.134       0.150
    MSC_PH          -0.058      -0.042      -0.034       0.010       0.053       0.061       0.077
    MSC_ME          -0.012       0.006       0.015       0.062       0.108       0.117       0.135
    INT_01          -0.077      -0.061      -0.053      -0.010       0.033       0.041       0.057
    INT_02          -0.093      -0.076      -0.068      -0.025       0.019       0.027       0.043
    INT_03          -0.003       0.013       0.020       0.062       0.103       0.111       0.126

 Intercepts
    NS_AU_1         -0.073      -0.057      -0.049      -0.005       0.038       0.046       0.063
    NS_CO_1         -0.035      -0.019      -0.011       0.033       0.076       0.085       0.101
    NS_RE_1         -0.052      -0.036      -0.028       0.016       0.059       0.067       0.083

 Variances
    MSC_FA           1.000       1.000       1.000       1.000       1.000       1.000       1.000
    MSC_VI           1.000       1.000       1.000       1.000       1.000       1.000       1.000
    MSC_PH           1.000       1.000       1.000       1.000       1.000       1.000       1.000
    MSC_ME           1.000       1.000       1.000       1.000       1.000       1.000       1.000
    INT_01           1.000       1.000       1.000       1.000       1.000       1.000       1.000
    INT_02           1.000       1.000       1.000       1.000       1.000       1.000       1.000
    INT_03           1.000       1.000       1.000       1.000       1.000       1.000       1.000

 Residual Variances
    NS_AU_1          0.989       0.991       0.992       0.997       1.002       1.003       1.005
    NS_CO_1          0.943       0.949       0.952       0.966       0.981       0.984       0.990
    NS_RE_1          0.936       0.942       0.945       0.962       0.979       0.982       0.988


TECHNICAL 1 OUTPUT


     PARAMETER SPECIFICATION FOR 0


           NU
              NS_AU_1       NS_CO_1       NS_RE_1       MSC_FA        MSC_VI
              ________      ________      ________      ________      ________
                  0             0             0             0             0


           NU
              MSC_PH        MSC_ME        INT_01        INT_02        INT_03
              ________      ________      ________      ________      ________
                  0             0             0             0             0


           LAMBDA
              NS_AU_1       NS_CO_1       NS_RE_1       MSC_FA        MSC_VI
              ________      ________      ________      ________      ________
 NS_AU_1            0             0             0             0             0
 NS_CO_1            0             0             0             0             0
 NS_RE_1            0             0             0             0             0
 MSC_FA             0             0             0             0             0
 MSC_VI             0             0             0             0             0
 MSC_PH             0             0             0             0             0
 MSC_ME             0             0             0             0             0
 INT_01             0             0             0             0             0
 INT_02             0             0             0             0             0
 INT_03             0             0             0             0             0


           LAMBDA
              MSC_PH        MSC_ME        INT_01        INT_02        INT_03
              ________      ________      ________      ________      ________
 NS_AU_1            0             0             0             0             0
 NS_CO_1            0             0             0             0             0
 NS_RE_1            0             0             0             0             0
 MSC_FA             0             0             0             0             0
 MSC_VI             0             0             0             0             0
 MSC_PH             0             0             0             0             0
 MSC_ME             0             0             0             0             0
 INT_01             0             0             0             0             0
 INT_02             0             0             0             0             0
 INT_03             0             0             0             0             0


           THETA
              NS_AU_1       NS_CO_1       NS_RE_1       MSC_FA        MSC_VI
              ________      ________      ________      ________      ________
 NS_AU_1            0
 NS_CO_1            0             0
 NS_RE_1            0             0             0
 MSC_FA             0             0             0             0
 MSC_VI             0             0             0             0             0
 MSC_PH             0             0             0             0             0
 MSC_ME             0             0             0             0             0
 INT_01             0             0             0             0             0
 INT_02             0             0             0             0             0
 INT_03             0             0             0             0             0


           THETA
              MSC_PH        MSC_ME        INT_01        INT_02        INT_03
              ________      ________      ________      ________      ________
 MSC_PH             0
 MSC_ME             0             0
 INT_01             0             0             0
 INT_02             0             0             0             0
 INT_03             0             0             0             0             0


           ALPHA
              NS_AU_1       NS_CO_1       NS_RE_1       MSC_FA        MSC_VI
              ________      ________      ________      ________      ________
                  1             2             3             4             5


           ALPHA
              MSC_PH        MSC_ME        INT_01        INT_02        INT_03
              ________      ________      ________      ________      ________
                  6             7             8             9            10


           BETA
              NS_AU_1       NS_CO_1       NS_RE_1       MSC_FA        MSC_VI
              ________      ________      ________      ________      ________
 NS_AU_1            0             0             0            11            12
 NS_CO_1            0             0             0            18            19
 NS_RE_1            0             0             0            25            26
 MSC_FA             0             0             0             0             0
 MSC_VI             0             0             0             0             0
 MSC_PH             0             0             0             0             0
 MSC_ME             0             0             0             0             0
 INT_01             0             0             0             0             0
 INT_02             0             0             0             0             0
 INT_03             0             0             0             0             0


           BETA
              MSC_PH        MSC_ME        INT_01        INT_02        INT_03
              ________      ________      ________      ________      ________
 NS_AU_1           13            14            15            16            17
 NS_CO_1           20            21            22            23            24
 NS_RE_1           27            28            29            30            31
 MSC_FA             0             0             0             0             0
 MSC_VI             0             0             0             0             0
 MSC_PH             0             0             0             0             0
 MSC_ME             0             0             0             0             0
 INT_01             0             0             0             0             0
 INT_02             0             0             0             0             0
 INT_03             0             0             0             0             0


           PSI
              NS_AU_1       NS_CO_1       NS_RE_1       MSC_FA        MSC_VI
              ________      ________      ________      ________      ________
 NS_AU_1           32
 NS_CO_1           33            34
 NS_RE_1           35            36            37
 MSC_FA             0             0             0            38
 MSC_VI             0             0             0            39            40
 MSC_PH             0             0             0            41            42
 MSC_ME             0             0             0            44            45
 INT_01             0             0             0            48            49
 INT_02             0             0             0            53            54
 INT_03             0             0             0            59            60


           PSI
              MSC_PH        MSC_ME        INT_01        INT_02        INT_03
              ________      ________      ________      ________      ________
 MSC_PH            43
 MSC_ME            46            47
 INT_01            50            51            52
 INT_02            55            56            57            58
 INT_03            61            62            63            64            65


     PARAMETER SPECIFICATION FOR 1


           NU
              NS_AU_1       NS_CO_1       NS_RE_1       MSC_FA        MSC_VI
              ________      ________      ________      ________      ________
                  0             0             0             0             0


           NU
              MSC_PH        MSC_ME        INT_01        INT_02        INT_03
              ________      ________      ________      ________      ________
                  0             0             0             0             0


           LAMBDA
              NS_AU_1       NS_CO_1       NS_RE_1       MSC_FA        MSC_VI
              ________      ________      ________      ________      ________
 NS_AU_1            0             0             0             0             0
 NS_CO_1            0             0             0             0             0
 NS_RE_1            0             0             0             0             0
 MSC_FA             0             0             0             0             0
 MSC_VI             0             0             0             0             0
 MSC_PH             0             0             0             0             0
 MSC_ME             0             0             0             0             0
 INT_01             0             0             0             0             0
 INT_02             0             0             0             0             0
 INT_03             0             0             0             0             0


           LAMBDA
              MSC_PH        MSC_ME        INT_01        INT_02        INT_03
              ________      ________      ________      ________      ________
 NS_AU_1            0             0             0             0             0
 NS_CO_1            0             0             0             0             0
 NS_RE_1            0             0             0             0             0
 MSC_FA             0             0             0             0             0
 MSC_VI             0             0             0             0             0
 MSC_PH             0             0             0             0             0
 MSC_ME             0             0             0             0             0
 INT_01             0             0             0             0             0
 INT_02             0             0             0             0             0
 INT_03             0             0             0             0             0


           THETA
              NS_AU_1       NS_CO_1       NS_RE_1       MSC_FA        MSC_VI
              ________      ________      ________      ________      ________
 NS_AU_1            0
 NS_CO_1            0             0
 NS_RE_1            0             0             0
 MSC_FA             0             0             0             0
 MSC_VI             0             0             0             0             0
 MSC_PH             0             0             0             0             0
 MSC_ME             0             0             0             0             0
 INT_01             0             0             0             0             0
 INT_02             0             0             0             0             0
 INT_03             0             0             0             0             0


           THETA
              MSC_PH        MSC_ME        INT_01        INT_02        INT_03
              ________      ________      ________      ________      ________
 MSC_PH             0
 MSC_ME             0             0
 INT_01             0             0             0
 INT_02             0             0             0             0
 INT_03             0             0             0             0             0


           ALPHA
              NS_AU_1       NS_CO_1       NS_RE_1       MSC_FA        MSC_VI
              ________      ________      ________      ________      ________
                 66            67            68            69            70


           ALPHA
              MSC_PH        MSC_ME        INT_01        INT_02        INT_03
              ________      ________      ________      ________      ________
                 71            72            73            74            75


           BETA
              NS_AU_1       NS_CO_1       NS_RE_1       MSC_FA        MSC_VI
              ________      ________      ________      ________      ________
 NS_AU_1            0             0             0            76            77
 NS_CO_1            0             0             0            83            84
 NS_RE_1            0             0             0            90            91
 MSC_FA             0             0             0             0             0
 MSC_VI             0             0             0             0             0
 MSC_PH             0             0             0             0             0
 MSC_ME             0             0             0             0             0
 INT_01             0             0             0             0             0
 INT_02             0             0             0             0             0
 INT_03             0             0             0             0             0


           BETA
              MSC_PH        MSC_ME        INT_01        INT_02        INT_03
              ________      ________      ________      ________      ________
 NS_AU_1           78            79            80            81            82
 NS_CO_1           85            86            87            88            89
 NS_RE_1           92            93            94            95            96
 MSC_FA             0             0             0             0             0
 MSC_VI             0             0             0             0             0
 MSC_PH             0             0             0             0             0
 MSC_ME             0             0             0             0             0
 INT_01             0             0             0             0             0
 INT_02             0             0             0             0             0
 INT_03             0             0             0             0             0


           PSI
              NS_AU_1       NS_CO_1       NS_RE_1       MSC_FA        MSC_VI
              ________      ________      ________      ________      ________
 NS_AU_1           97
 NS_CO_1           98            99
 NS_RE_1          100           101           102
 MSC_FA             0             0             0           103
 MSC_VI             0             0             0           104           105
 MSC_PH             0             0             0           106           107
 MSC_ME             0             0             0           109           110
 INT_01             0             0             0           113           114
 INT_02             0             0             0           118           119
 INT_03             0             0             0           124           125


           PSI
              MSC_PH        MSC_ME        INT_01        INT_02        INT_03
              ________      ________      ________      ________      ________
 MSC_PH           108
 MSC_ME           111           112
 INT_01           115           116           117
 INT_02           120           121           122           123
 INT_03           126           127           128           129           130


     STARTING VALUES FOR 0


           NU
              NS_AU_1       NS_CO_1       NS_RE_1       MSC_FA        MSC_VI
              ________      ________      ________      ________      ________
                0.000         0.000         0.000         0.000         0.000


           NU
              MSC_PH        MSC_ME        INT_01        INT_02        INT_03
              ________      ________      ________      ________      ________
                0.000         0.000         0.000         0.000         0.000


           LAMBDA
              NS_AU_1       NS_CO_1       NS_RE_1       MSC_FA        MSC_VI
              ________      ________      ________      ________      ________
 NS_AU_1        1.000         0.000         0.000         0.000         0.000
 NS_CO_1        0.000         1.000         0.000         0.000         0.000
 NS_RE_1        0.000         0.000         1.000         0.000         0.000
 MSC_FA         0.000         0.000         0.000         1.000         0.000
 MSC_VI         0.000         0.000         0.000         0.000         1.000
 MSC_PH         0.000         0.000         0.000         0.000         0.000
 MSC_ME         0.000         0.000         0.000         0.000         0.000
 INT_01         0.000         0.000         0.000         0.000         0.000
 INT_02         0.000         0.000         0.000         0.000         0.000
 INT_03         0.000         0.000         0.000         0.000         0.000


           LAMBDA
              MSC_PH        MSC_ME        INT_01        INT_02        INT_03
              ________      ________      ________      ________      ________
 NS_AU_1        0.000         0.000         0.000         0.000         0.000
 NS_CO_1        0.000         0.000         0.000         0.000         0.000
 NS_RE_1        0.000         0.000         0.000         0.000         0.000
 MSC_FA         0.000         0.000         0.000         0.000         0.000
 MSC_VI         0.000         0.000         0.000         0.000         0.000
 MSC_PH         1.000         0.000         0.000         0.000         0.000
 MSC_ME         0.000         1.000         0.000         0.000         0.000
 INT_01         0.000         0.000         1.000         0.000         0.000
 INT_02         0.000         0.000         0.000         1.000         0.000
 INT_03         0.000         0.000         0.000         0.000         1.000


           THETA
              NS_AU_1       NS_CO_1       NS_RE_1       MSC_FA        MSC_VI
              ________      ________      ________      ________      ________
 NS_AU_1        0.000
 NS_CO_1        0.000         0.000
 NS_RE_1        0.000         0.000         0.000
 MSC_FA         0.000         0.000         0.000         0.000
 MSC_VI         0.000         0.000         0.000         0.000         0.000
 MSC_PH         0.000         0.000         0.000         0.000         0.000
 MSC_ME         0.000         0.000         0.000         0.000         0.000
 INT_01         0.000         0.000         0.000         0.000         0.000
 INT_02         0.000         0.000         0.000         0.000         0.000
 INT_03         0.000         0.000         0.000         0.000         0.000


           THETA
              MSC_PH        MSC_ME        INT_01        INT_02        INT_03
              ________      ________      ________      ________      ________
 MSC_PH         0.000
 MSC_ME         0.000         0.000
 INT_01         0.000         0.000         0.000
 INT_02         0.000         0.000         0.000         0.000
 INT_03         0.000         0.000         0.000         0.000         0.000


           ALPHA
              NS_AU_1       NS_CO_1       NS_RE_1       MSC_FA        MSC_VI
              ________      ________      ________      ________      ________
                0.026        -0.168        -0.076        -0.160        -0.351


           ALPHA
              MSC_PH        MSC_ME        INT_01        INT_02        INT_03
              ________      ________      ________      ________      ________
               -0.025        -0.208         0.054         0.074         0.047


           BETA
              NS_AU_1       NS_CO_1       NS_RE_1       MSC_FA        MSC_VI
              ________      ________      ________      ________      ________
 NS_AU_1        0.000         0.000         0.000         0.000         0.000
 NS_CO_1        0.000         0.000         0.000         0.000         0.000
 NS_RE_1        0.000         0.000         0.000         0.000         0.000
 MSC_FA         0.000         0.000         0.000         0.000         0.000
 MSC_VI         0.000         0.000         0.000         0.000         0.000
 MSC_PH         0.000         0.000         0.000         0.000         0.000
 MSC_ME         0.000         0.000         0.000         0.000         0.000
 INT_01         0.000         0.000         0.000         0.000         0.000
 INT_02         0.000         0.000         0.000         0.000         0.000
 INT_03         0.000         0.000         0.000         0.000         0.000


           BETA
              MSC_PH        MSC_ME        INT_01        INT_02        INT_03
              ________      ________      ________      ________      ________
 NS_AU_1        0.000         0.000         0.000         0.000         0.000
 NS_CO_1        0.000         0.000         0.000         0.000         0.000
 NS_RE_1        0.000         0.000         0.000         0.000         0.000
 MSC_FA         0.000         0.000         0.000         0.000         0.000
 MSC_VI         0.000         0.000         0.000         0.000         0.000
 MSC_PH         0.000         0.000         0.000         0.000         0.000
 MSC_ME         0.000         0.000         0.000         0.000         0.000
 INT_01         0.000         0.000         0.000         0.000         0.000
 INT_02         0.000         0.000         0.000         0.000         0.000
 INT_03         0.000         0.000         0.000         0.000         0.000


           PSI
              NS_AU_1       NS_CO_1       NS_RE_1       MSC_FA        MSC_VI
              ________      ________      ________      ________      ________
 NS_AU_1        0.628
 NS_CO_1        0.000         0.522
 NS_RE_1        0.000         0.000         0.613
 MSC_FA         0.000         0.000         0.000         0.543
 MSC_VI         0.000         0.000         0.000         0.000         0.415
 MSC_PH         0.000         0.000         0.000         0.000         0.000
 MSC_ME         0.000         0.000         0.000         0.000         0.000
 INT_01         0.000         0.000         0.000         0.000         0.000
 INT_02         0.000         0.000         0.000         0.000         0.000
 INT_03         0.000         0.000         0.000         0.000         0.000


           PSI
              MSC_PH        MSC_ME        INT_01        INT_02        INT_03
              ________      ________      ________      ________      ________
 MSC_PH         0.508
 MSC_ME         0.000         0.694
 INT_01         0.000         0.000         0.626
 INT_02         0.000         0.000         0.000         0.642
 INT_03         0.000         0.000         0.000         0.000         0.755


     STARTING VALUES FOR 1


           NU
              NS_AU_1       NS_CO_1       NS_RE_1       MSC_FA        MSC_VI
              ________      ________      ________      ________      ________
                0.000         0.000         0.000         0.000         0.000


           NU
              MSC_PH        MSC_ME        INT_01        INT_02        INT_03
              ________      ________      ________      ________      ________
                0.000         0.000         0.000         0.000         0.000


           LAMBDA
              NS_AU_1       NS_CO_1       NS_RE_1       MSC_FA        MSC_VI
              ________      ________      ________      ________      ________
 NS_AU_1        1.000         0.000         0.000         0.000         0.000
 NS_CO_1        0.000         1.000         0.000         0.000         0.000
 NS_RE_1        0.000         0.000         1.000         0.000         0.000
 MSC_FA         0.000         0.000         0.000         1.000         0.000
 MSC_VI         0.000         0.000         0.000         0.000         1.000
 MSC_PH         0.000         0.000         0.000         0.000         0.000
 MSC_ME         0.000         0.000         0.000         0.000         0.000
 INT_01         0.000         0.000         0.000         0.000         0.000
 INT_02         0.000         0.000         0.000         0.000         0.000
 INT_03         0.000         0.000         0.000         0.000         0.000


           LAMBDA
              MSC_PH        MSC_ME        INT_01        INT_02        INT_03
              ________      ________      ________      ________      ________
 NS_AU_1        0.000         0.000         0.000         0.000         0.000
 NS_CO_1        0.000         0.000         0.000         0.000         0.000
 NS_RE_1        0.000         0.000         0.000         0.000         0.000
 MSC_FA         0.000         0.000         0.000         0.000         0.000
 MSC_VI         0.000         0.000         0.000         0.000         0.000
 MSC_PH         1.000         0.000         0.000         0.000         0.000
 MSC_ME         0.000         1.000         0.000         0.000         0.000
 INT_01         0.000         0.000         1.000         0.000         0.000
 INT_02         0.000         0.000         0.000         1.000         0.000
 INT_03         0.000         0.000         0.000         0.000         1.000


           THETA
              NS_AU_1       NS_CO_1       NS_RE_1       MSC_FA        MSC_VI
              ________      ________      ________      ________      ________
 NS_AU_1        0.000
 NS_CO_1        0.000         0.000
 NS_RE_1        0.000         0.000         0.000
 MSC_FA         0.000         0.000         0.000         0.000
 MSC_VI         0.000         0.000         0.000         0.000         0.000
 MSC_PH         0.000         0.000         0.000         0.000         0.000
 MSC_ME         0.000         0.000         0.000         0.000         0.000
 INT_01         0.000         0.000         0.000         0.000         0.000
 INT_02         0.000         0.000         0.000         0.000         0.000
 INT_03         0.000         0.000         0.000         0.000         0.000


           THETA
              MSC_PH        MSC_ME        INT_01        INT_02        INT_03
              ________      ________      ________      ________      ________
 MSC_PH         0.000
 MSC_ME         0.000         0.000
 INT_01         0.000         0.000         0.000
 INT_02         0.000         0.000         0.000         0.000
 INT_03         0.000         0.000         0.000         0.000         0.000


           ALPHA
              NS_AU_1       NS_CO_1       NS_RE_1       MSC_FA        MSC_VI
              ________      ________      ________      ________      ________
                0.026        -0.168        -0.076        -0.160        -0.351


           ALPHA
              MSC_PH        MSC_ME        INT_01        INT_02        INT_03
              ________      ________      ________      ________      ________
               -0.025        -0.208         0.054         0.074         0.047


           BETA
              NS_AU_1       NS_CO_1       NS_RE_1       MSC_FA        MSC_VI
              ________      ________      ________      ________      ________
 NS_AU_1        0.000         0.000         0.000         0.000         0.000
 NS_CO_1        0.000         0.000         0.000         0.000         0.000
 NS_RE_1        0.000         0.000         0.000         0.000         0.000
 MSC_FA         0.000         0.000         0.000         0.000         0.000
 MSC_VI         0.000         0.000         0.000         0.000         0.000
 MSC_PH         0.000         0.000         0.000         0.000         0.000
 MSC_ME         0.000         0.000         0.000         0.000         0.000
 INT_01         0.000         0.000         0.000         0.000         0.000
 INT_02         0.000         0.000         0.000         0.000         0.000
 INT_03         0.000         0.000         0.000         0.000         0.000


           BETA
              MSC_PH        MSC_ME        INT_01        INT_02        INT_03
              ________      ________      ________      ________      ________
 NS_AU_1        0.000         0.000         0.000         0.000         0.000
 NS_CO_1        0.000         0.000         0.000         0.000         0.000
 NS_RE_1        0.000         0.000         0.000         0.000         0.000
 MSC_FA         0.000         0.000         0.000         0.000         0.000
 MSC_VI         0.000         0.000         0.000         0.000         0.000
 MSC_PH         0.000         0.000         0.000         0.000         0.000
 MSC_ME         0.000         0.000         0.000         0.000         0.000
 INT_01         0.000         0.000         0.000         0.000         0.000
 INT_02         0.000         0.000         0.000         0.000         0.000
 INT_03         0.000         0.000         0.000         0.000         0.000


           PSI
              NS_AU_1       NS_CO_1       NS_RE_1       MSC_FA        MSC_VI
              ________      ________      ________      ________      ________
 NS_AU_1        0.628
 NS_CO_1        0.000         0.522
 NS_RE_1        0.000         0.000         0.613
 MSC_FA         0.000         0.000         0.000         0.543
 MSC_VI         0.000         0.000         0.000         0.000         0.415
 MSC_PH         0.000         0.000         0.000         0.000         0.000
 MSC_ME         0.000         0.000         0.000         0.000         0.000
 INT_01         0.000         0.000         0.000         0.000         0.000
 INT_02         0.000         0.000         0.000         0.000         0.000
 INT_03         0.000         0.000         0.000         0.000         0.000


           PSI
              MSC_PH        MSC_ME        INT_01        INT_02        INT_03
              ________      ________      ________      ________      ________
 MSC_PH         0.508
 MSC_ME         0.000         0.694
 INT_01         0.000         0.000         0.626
 INT_02         0.000         0.000         0.000         0.642
 INT_03         0.000         0.000         0.000         0.000         0.755


DIAGRAM INFORMATION

  Use View Diagram under the Diagram menu in the Mplus Editor to view the diagram.
  If running Mplus from the Mplus Diagrammer, the diagram opens automatically.

  Diagram output
    d:\dropbox\orkus 2.0\corona datensatz analysen\paper 03 - coronasc\mplus analysen\finale analysen [osf]\supplemental

     Beginning Time:  18:32:51
        Ending Time:  18:32:51
       Elapsed Time:  00:00:00


MUTHEN & MUTHEN
3463 Stoner Ave.
Los Angeles, CA  90066

Tel: (310) 391-9971
Fax: (310) 391-8971
Web: www.StatModel.com
Support: Support@StatModel.com

Copyright (c) 1998-2021 Muthen & Muthen
