# Supplementary material for: Call me maybe: Risk factors of impaired social contact during the COVID‐19 pandemic and associations with well‐being
Source: Br J Soc Psychol. 2022 May 26:10.1111/bjso.12546. Online ahead of print. doi: 10.1111/bjso.12546 (PMC9348265; doi:10.1111/bjso.12546)
Supplement: Supplementary file 1 — Appendix S1 [file BJSO-9999-0-s001.zip › Data analysis/Analyses conducted with Mplus Version 8.6 (Step 02 + Step 03 of data analysis)/Supplemental analyses/Output files/Moderation analyses/Supplemental moderationanalyses 02 - Digital competencies.out]

Mplus VERSION 8.6
MUTHEN & MUTHEN
05/12/2021   6:25 PM

INPUT INSTRUCTIONS

  data: file = Mplus data file.dat;

  variable:
  names are
  Age                 !Age (z-standardized)
  WoCon               !Working conditions (1 = on-site, 2 = home office, 3 = no work)
  Empl                !Employment (0 = no, 1 = yes)
  LivCon              !Living conditions (0 = not alone, 1 = alone)
  QSC_AbF             !Quantity of social contact: Absolute frequency (z-standardized)
  QSC_RF              !Quantity of social contact: Relative frequency (z-standardized)
  QSC_AbA             !Quantity of social contact: Absolute amount (z-standardized)
  QSC_RA              !Quantity of social contact: Relative amount (z-standardized)
  MSC_Fa              !Mode of social contact: Face-to-face (z-standardized)
  MSC_Vi              !Mode of social contact: Video communication (z-standardized)
  MSC_Ph              !Mode of social contact: Phone (z-standardized)
  MSC_Me              !Mode of social contact: Messenger service (z-standardized)
  NS_Au_1             !Need satisfaction: Autonomy T1 (z-standardized)
  NS_Co_1             !Need satisfaction: Competence T1 (z-standardized)
  NS_Re_1             !Need satisfaction: Relatedness T1 (z-standardized)
  Lone_1              !Loneliness T1 (z-standardized)
  LSat_1 LSat_2       !Life Satisfaction T1 + T2 (z-standardized)
  Anx_1 Anx_2         !Anxiety T1 + T2 (z-standardized)
  Dep_1 Dep_2         !Depression T1 + T2 (z-standardized)
  Extra               !Extraversion(z-standardized)
  VC_PC               !Competence with devices: PC (z-standardized)
  VC_Ph               !Competence with devices: Phone (z-standardized)
  VC_SP;              !Competence with devices: Smartphone (z-standardized)

  usevariables are
  MSC_Fa MSC_Vi MSC_Ph MSC_Me
  VC_PC VC_Ph VC_SP
  NS_Au_1 NS_Co_1 NS_Re_1
  Int_01 Int_02 Int_03;

  missing = all(-77);

  define:
  Int_01 = MSC_Vi*VC_PC;
  Int_02 = MSC_Ph*VC_Ph;
  Int_03 = MSC_Me*VC_SP;


  analysis:
  estimator = mlr;

  model:
  NS_Au_1 on MSC_Fa
             MSC_Vi
             MSC_Ph
             MSC_Me
             VC_PC
             VC_Ph
             VC_SP
             Int_01
             Int_02
             Int_03;


  NS_Co_1 on MSC_Fa
             MSC_Vi
             MSC_Ph
             MSC_Me
             VC_PC
             VC_Ph
             VC_SP
             Int_01
             Int_02
             Int_03;


  NS_Re_1 on MSC_Fa
             MSC_Vi
             MSC_Ph
             MSC_Me
             VC_PC
             VC_Ph
             VC_SP
             Int_01
             Int_02
             Int_03;

  NS_Au_1 NS_Co_1 NS_Re_1 with NS_Au_1 NS_Co_1 NS_Re_1;

  VC_PC VC_Ph VC_SP MSC_Fa MSC_Vi MSC_Ph MSC_Me
  with VC_PC VC_Ph VC_SP MSC_Fa MSC_Vi MSC_Ph MSC_Me;

  Int_01 with VC_Ph VC_SP MSC_Fa MSC_Ph MSC_Me;
  Int_02 with VC_PC VC_SP MSC_Fa MSC_Vi MSC_Me;
  Int_03 with VC_PC VC_Ph MSC_Fa MSC_Vi MSC_Ph;

  output: stdyx cinterval;


*** WARNING
  Data set contains cases with missing on all variables.
  These cases were not included in the analysis.
  Number of cases with missing on all variables:  39
   1 WARNING(S) FOUND IN THE INPUT INSTRUCTIONS


SUMMARY OF ANALYSIS

Number of groups                                                 1
Number of observations                                        1868

Number of dependent variables                                    3
Number of independent variables                                 10
Number of continuous latent variables                            0

Observed dependent variables

  Continuous
   NS_AU_1     NS_CO_1     NS_RE_1

Observed independent variables
   MSC_FA      MSC_VI      MSC_PH      MSC_ME      VC_PC       VC_PH
   VC_SP       INT_01      INT_02      INT_03


Estimator                                                      MLR
Information matrix                                        OBSERVED
Maximum number of iterations                                  1000
Convergence criterion                                    0.500D-04
Maximum number of steepest descent iterations                   20
Maximum number of iterations for H1                           2000
Convergence criterion for H1                             0.100D-03

Input data file(s)
  Mplus data file.dat

Input data format  FREE


SUMMARY OF DATA

     Number of missing data patterns             1


COVARIANCE COVERAGE OF DATA

Minimum covariance coverage value   0.100


     PROPORTION OF DATA PRESENT


           Covariance Coverage
              NS_AU_1       NS_CO_1       NS_RE_1       MSC_FA        MSC_VI
              ________      ________      ________      ________      ________
 NS_AU_1        1.000
 NS_CO_1        1.000         1.000
 NS_RE_1        1.000         1.000         1.000
 MSC_FA         1.000         1.000         1.000         1.000
 MSC_VI         1.000         1.000         1.000         1.000         1.000
 MSC_PH         1.000         1.000         1.000         1.000         1.000
 MSC_ME         1.000         1.000         1.000         1.000         1.000
 VC_PC          1.000         1.000         1.000         1.000         1.000
 VC_PH          1.000         1.000         1.000         1.000         1.000
 VC_SP          1.000         1.000         1.000         1.000         1.000
 INT_01         1.000         1.000         1.000         1.000         1.000
 INT_02         1.000         1.000         1.000         1.000         1.000
 INT_03         1.000         1.000         1.000         1.000         1.000


           Covariance Coverage
              MSC_PH        MSC_ME        VC_PC         VC_PH         VC_SP
              ________      ________      ________      ________      ________
 MSC_PH         1.000
 MSC_ME         1.000         1.000
 VC_PC          1.000         1.000         1.000
 VC_PH          1.000         1.000         1.000         1.000
 VC_SP          1.000         1.000         1.000         1.000         1.000
 INT_01         1.000         1.000         1.000         1.000         1.000
 INT_02         1.000         1.000         1.000         1.000         1.000
 INT_03         1.000         1.000         1.000         1.000         1.000


           Covariance Coverage
              INT_01        INT_02        INT_03
              ________      ________      ________
 INT_01         1.000
 INT_02         1.000         1.000
 INT_03         1.000         1.000         1.000


UNIVARIATE SAMPLE STATISTICS


     UNIVARIATE HIGHER-ORDER MOMENT DESCRIPTIVE STATISTICS

         Variable/         Mean/     Skewness/   Minimum/ % with                Percentiles
        Sample Size      Variance    Kurtosis    Maximum  Min/Max      20%/60%    40%/80%    Median

     NS_AU_1               0.000      -0.418      -3.200    0.11%      -0.830     -0.238      0.059
            1868.000       0.999      -0.180       1.984    1.07%       0.355      0.947
     NS_CO_1               0.000      -0.354      -3.475    0.11%      -0.901     -0.144      0.008
            1868.000       0.999      -0.225       1.976    1.28%       0.311      0.916
     NS_RE_1               0.000      -0.673      -4.212    0.05%      -0.888     -0.096      0.062
            1868.000       0.999       0.178       1.486    5.14%       0.378      0.853
     MSC_FA                0.000      -0.845      -2.056    8.78%      -1.348      0.067      0.775
            1868.000       0.999      -0.786       0.775   56.58%       0.775      0.775
     MSC_VI                0.000       0.505      -1.107   32.71%      -1.107     -0.335     -0.335
            1868.000       0.999      -0.773       1.981    9.90%       0.437      0.437
     MSC_PH                0.000      -0.232      -2.214    4.60%      -0.489     -0.489     -0.489
            1868.000       0.999      -0.800       1.235   30.30%       0.373      1.235
     MSC_ME                0.000      -2.490      -3.875    3.05%       0.426      0.426      0.426
            1868.000       0.999       5.577       0.426   81.05%       0.426      0.426
     VC_PC                 0.000      -0.567      -3.053    0.70%      -0.865     -0.136      0.229
            1868.000       0.999      -0.247       1.323   16.43%       0.593      0.958
     VC_PH                 0.000      -1.692      -4.465    0.70%      -1.015     -0.152      0.710
            1868.000       0.999       3.059       0.710   54.28%       0.710      0.710
     VC_SP                 0.000      -1.687      -3.992    1.66%      -0.777      0.026      0.026
            1868.000       0.999       3.414       0.830   41.92%       0.830      0.830
     INT_01                0.197       0.200      -5.327    0.05%      -0.443     -0.059      0.151
            1868.000       0.967       1.987       3.379    0.48%       0.259      0.778
     INT_02                0.121       2.017      -5.516    0.16%      -0.348     -0.188      0.075
            1868.000       1.213      18.162       9.886    0.16%       0.265      0.877
     INT_03                0.283       5.829      -3.216    0.70%      -0.331      0.011      0.011
            1868.000       3.008      42.858      15.468    0.59%       0.353      0.353


THE MODEL ESTIMATION TERMINATED NORMALLY

     THE STANDARD ERRORS OF THE MODEL PARAMETER ESTIMATES MAY NOT BE
     TRUSTWORTHY FOR SOME PARAMETERS DUE TO A NON-POSITIVE DEFINITE
     FIRST-ORDER DERIVATIVE PRODUCT MATRIX.  THIS MAY BE DUE TO THE STARTING
     VALUES BUT MAY ALSO BE AN INDICATION OF MODEL NONIDENTIFICATION.  THE
     CONDITION NUMBER IS      -0.178D-15.  PROBLEM INVOLVING THE FOLLOWING PARAMETER:
     Parameter 103, INT_03 WITH INT_02


MODEL FIT INFORMATION

Number of Free Parameters                      104

Loglikelihood

          H0 Value                      -33643.053
          H0 Scaling Correction Factor      1.5683
            for MLR
          H1 Value                      -33643.053
          H1 Scaling Correction Factor      1.5683
            for MLR

Information Criteria

          Akaike (AIC)                   67494.105
          Bayesian (BIC)                 68069.498
          Sample-Size Adjusted BIC       67739.092
            (n* = (n + 2) / 24)

Chi-Square Test of Model Fit

          Value                              0.000*
          Degrees of Freedom                     0
          P-Value                           0.0000
          Scaling Correction Factor         1.0000
            for MLR

*   The chi-square value for MLM, MLMV, MLR, ULSMV, WLSM and WLSMV cannot be used
    for chi-square difference testing in the regular way.  MLM, MLR and WLSM
    chi-square difference testing is described on the Mplus website.  MLMV, WLSMV,
    and ULSMV difference testing is done using the DIFFTEST option.

RMSEA (Root Mean Square Error Of Approximation)

          Estimate                           0.000
          90 Percent C.I.                    0.000  0.000
          Probability RMSEA <= .05           0.000

CFI/TLI

          CFI                                1.000
          TLI                                1.000

Chi-Square Test of Model Fit for the Baseline Model

          Value                           1356.228
          Degrees of Freedom                    33
          P-Value                           0.0000

SRMR (Standardized Root Mean Square Residual)

          Value                              0.000


MODEL RESULTS

                                                    Two-Tailed
                    Estimate       S.E.  Est./S.E.    P-Value

 NS_AU_1  ON
    MSC_FA            -0.052      0.023     -2.211      0.027
    MSC_VI            -0.035      0.025     -1.411      0.158
    MSC_PH             0.043      0.025      1.740      0.082
    MSC_ME            -0.016      0.027     -0.575      0.566
    VC_PC              0.103      0.030      3.394      0.001
    VC_PH              0.012      0.028      0.417      0.677
    VC_SP             -0.024      0.033     -0.717      0.473
    INT_01            -0.001      0.025     -0.024      0.981
    INT_02             0.018      0.023      0.815      0.415
    INT_03            -0.003      0.015     -0.205      0.838

 NS_CO_1  ON
    MSC_FA             0.014      0.023      0.621      0.534
    MSC_VI            -0.017      0.024     -0.719      0.472
    MSC_PH             0.157      0.023      6.736      0.000
    MSC_ME            -0.061      0.027     -2.310      0.021
    VC_PC              0.096      0.031      3.103      0.002
    VC_PH              0.044      0.027      1.615      0.106
    VC_SP             -0.020      0.033     -0.617      0.537
    INT_01             0.015      0.025      0.620      0.535
    INT_02             0.020      0.022      0.926      0.354
    INT_03            -0.017      0.016     -1.087      0.277

 NS_RE_1  ON
    MSC_FA             0.152      0.023      6.486      0.000
    MSC_VI            -0.037      0.024     -1.525      0.127
    MSC_PH             0.109      0.024      4.621      0.000
    MSC_ME            -0.029      0.026     -1.133      0.257
    VC_PC              0.105      0.031      3.385      0.001
    VC_PH              0.013      0.027      0.465      0.642
    VC_SP             -0.079      0.033     -2.386      0.017
    INT_01             0.007      0.025      0.288      0.774
    INT_02            -0.009      0.023     -0.376      0.707
    INT_03            -0.005      0.016     -0.333      0.739

 NS_AU_1  WITH
    NS_CO_1            0.485      0.025     19.072      0.000
    NS_RE_1            0.484      0.027     18.170      0.000

 NS_CO_1  WITH
    NS_RE_1            0.452      0.026     17.258      0.000

 INT_01   WITH
    VC_PH             -0.023      0.030     -0.756      0.449
    VC_SP             -0.125      0.033     -3.814      0.000
    MSC_FA            -0.021      0.024     -0.850      0.395
    MSC_PH             0.040      0.024      1.632      0.103
    MSC_ME            -0.030      0.027     -1.133      0.257
    MSC_VI             0.043      0.033      1.311      0.190
    VC_PC             -0.133      0.037     -3.617      0.000

 INT_02   WITH
    VC_PC             -0.077      0.040     -1.897      0.058
    VC_SP              0.036      0.036      1.004      0.315
    MSC_FA            -0.014      0.027     -0.515      0.607
    MSC_VI            -0.010      0.026     -0.379      0.705
    MSC_ME            -0.012      0.025     -0.473      0.637
    MSC_PH            -0.084      0.043     -1.981      0.048
    VC_PH             -0.225      0.071     -3.182      0.001
    INT_01             0.080      0.037      2.161      0.031

 INT_03   WITH
    VC_PC             -0.197      0.061     -3.224      0.001
    VC_PH             -0.055      0.050     -1.090      0.276
    MSC_FA            -0.027      0.041     -0.654      0.513
    MSC_VI            -0.184      0.042     -4.374      0.000
    MSC_PH             0.006      0.041      0.139      0.890
    MSC_ME            -0.760      0.135     -5.622      0.000
    VC_SP             -0.731      0.134     -5.440      0.000
    INT_01             0.192      0.063      3.065      0.002
    INT_02             0.019      0.047      0.409      0.682

 MSC_VI   WITH
    MSC_FA            -0.009      0.024     -0.365      0.715

 MSC_PH   WITH
    MSC_FA            -0.006      0.024     -0.234      0.815
    MSC_VI             0.235      0.023     10.013      0.000

 MSC_ME   WITH
    MSC_FA             0.058      0.023      2.506      0.012
    MSC_VI             0.188      0.023      8.002      0.000
    MSC_PH             0.155      0.024      6.534      0.000

 VC_PC    WITH
    MSC_FA             0.023      0.024      0.950      0.342
    MSC_VI             0.197      0.023      8.644      0.000
    MSC_PH             0.036      0.024      1.490      0.136
    MSC_ME             0.094      0.026      3.617      0.000

 VC_PH    WITH
    MSC_FA             0.037      0.024      1.548      0.122
    MSC_VI             0.106      0.022      4.706      0.000
    MSC_PH             0.121      0.025      4.745      0.000
    MSC_ME             0.051      0.023      2.244      0.025
    VC_PC              0.402      0.031     12.794      0.000

 VC_SP    WITH
    MSC_FA             0.001      0.024      0.028      0.977
    MSC_VI             0.203      0.023      8.934      0.000
    MSC_PH            -0.045      0.023     -1.944      0.052
    MSC_ME             0.283      0.040      7.052      0.000
    VC_PC              0.566      0.031     18.075      0.000
    VC_PH              0.363      0.034     10.796      0.000

 Means
    MSC_FA             0.000      0.023      0.000      1.000
    MSC_VI             0.000      0.023      0.000      1.000
    MSC_PH             0.000      0.023      0.000      1.000
    MSC_ME             0.000      0.023      0.000      1.000
    VC_PC              0.000      0.023      0.000      1.000
    VC_PH              0.000      0.023      0.000      1.000
    VC_SP              0.000      0.023      0.000      1.000
    INT_01             0.197      0.023      8.644      0.000
    INT_02             0.121      0.025      4.745      0.000
    INT_03             0.283      0.040      7.052      0.000

 Intercepts
    NS_AU_1           -0.001      0.024     -0.052      0.959
    NS_CO_1           -0.001      0.023     -0.029      0.977
    NS_RE_1            0.001      0.023      0.048      0.962

 Variances
    MSC_FA             0.999      0.025     39.234      0.000
    MSC_VI             0.999      0.026     39.011      0.000
    MSC_PH             0.999      0.025     39.447      0.000
    MSC_ME             0.999      0.064     15.702      0.000
    VC_PC              0.999      0.031     32.641      0.000
    VC_PH              0.999      0.052     19.215      0.000
    VC_SP              0.999      0.054     18.575      0.000
    INT_01             0.967      0.045     21.645      0.000
    INT_02             1.213      0.126      9.625      0.000
    INT_03             3.008      0.466      6.453      0.000

 Residual Variances
    NS_AU_1            0.986      0.031     31.622      0.000
    NS_CO_1            0.962      0.030     32.472      0.000
    NS_RE_1            0.954      0.034     27.962      0.000


QUALITY OF NUMERICAL RESULTS

     Condition Number for the Information Matrix              0.993E-02
       (ratio of smallest to largest eigenvalue)


STANDARDIZED MODEL RESULTS


STDYX Standardization

                                                    Two-Tailed
                    Estimate       S.E.  Est./S.E.    P-Value

 NS_AU_1  ON
    MSC_FA            -0.052      0.023     -2.213      0.027
    MSC_VI            -0.035      0.025     -1.410      0.159
    MSC_PH             0.043      0.025      1.741      0.082
    MSC_ME            -0.016      0.027     -0.573      0.566
    VC_PC              0.103      0.030      3.399      0.001
    VC_PH              0.012      0.028      0.417      0.677
    VC_SP             -0.024      0.033     -0.716      0.474
    INT_01            -0.001      0.024     -0.024      0.981
    INT_02             0.020      0.025      0.809      0.419
    INT_03            -0.005      0.026     -0.205      0.837

 NS_CO_1  ON
    MSC_FA             0.014      0.023      0.621      0.534
    MSC_VI            -0.017      0.024     -0.720      0.472
    MSC_PH             0.157      0.023      6.847      0.000
    MSC_ME            -0.061      0.027     -2.288      0.022
    VC_PC              0.096      0.031      3.118      0.002
    VC_PH              0.044      0.027      1.622      0.105
    VC_SP             -0.020      0.033     -0.617      0.537
    INT_01             0.015      0.024      0.621      0.534
    INT_02             0.022      0.024      0.926      0.354
    INT_03            -0.029      0.027     -1.094      0.274

 NS_RE_1  ON
    MSC_FA             0.152      0.023      6.537      0.000
    MSC_VI            -0.037      0.024     -1.520      0.128
    MSC_PH             0.109      0.023      4.624      0.000
    MSC_ME            -0.029      0.026     -1.125      0.261
    VC_PC              0.105      0.031      3.393      0.001
    VC_PH              0.013      0.027      0.465      0.642
    VC_SP             -0.079      0.033     -2.381      0.017
    INT_01             0.007      0.025      0.288      0.774
    INT_02            -0.009      0.025     -0.377      0.706
    INT_03            -0.009      0.027     -0.334      0.738

 NS_AU_1  WITH
    NS_CO_1            0.498      0.019     25.977      0.000
    NS_RE_1            0.499      0.019     26.150      0.000

 NS_CO_1  WITH
    NS_RE_1            0.472      0.020     23.139      0.000

 INT_01   WITH
    VC_PH             -0.023      0.030     -0.758      0.449
    VC_SP             -0.127      0.032     -3.939      0.000
    MSC_FA            -0.021      0.025     -0.850      0.395
    MSC_PH             0.041      0.025      1.631      0.103
    MSC_ME            -0.031      0.027     -1.135      0.256
    MSC_VI             0.043      0.033      1.304      0.192
    VC_PC             -0.135      0.037     -3.639      0.000

 INT_02   WITH
    VC_PC             -0.070      0.035     -1.985      0.047
    VC_SP              0.033      0.032      1.014      0.310
    MSC_FA            -0.013      0.024     -0.517      0.605
    MSC_VI            -0.009      0.023     -0.380      0.704
    MSC_ME            -0.011      0.023     -0.475      0.635
    MSC_PH            -0.077      0.035     -2.167      0.030
    VC_PH             -0.204      0.057     -3.575      0.000
    INT_01             0.074      0.035      2.120      0.034

 INT_03   WITH
    VC_PC             -0.113      0.030     -3.742      0.000
    VC_PH             -0.031      0.028     -1.105      0.269
    MSC_FA            -0.015      0.024     -0.655      0.512
    MSC_VI            -0.106      0.020     -5.278      0.000
    MSC_PH             0.003      0.024      0.139      0.890
    MSC_ME            -0.439      0.044     -9.965      0.000
    VC_SP             -0.421      0.041    -10.341      0.000
    INT_01             0.112      0.035      3.247      0.001
    INT_02             0.010      0.025      0.405      0.686

 MSC_VI   WITH
    MSC_FA            -0.009      0.024     -0.365      0.715

 MSC_PH   WITH
    MSC_FA            -0.006      0.024     -0.234      0.815
    MSC_VI             0.235      0.022     10.570      0.000

 MSC_ME   WITH
    MSC_FA             0.058      0.023      2.494      0.013
    MSC_VI             0.188      0.021      8.887      0.000
    MSC_PH             0.155      0.023      6.627      0.000

 VC_PC    WITH
    MSC_FA             0.023      0.024      0.950      0.342
    MSC_VI             0.197      0.022      9.046      0.000
    MSC_PH             0.036      0.024      1.495      0.135
    MSC_ME             0.094      0.025      3.698      0.000

 VC_PH    WITH
    MSC_FA             0.037      0.024      1.559      0.119
    MSC_VI             0.106      0.022      4.803      0.000
    MSC_PH             0.121      0.025      4.914      0.000
    MSC_ME             0.051      0.023      2.239      0.025
    VC_PC              0.402      0.023     17.124      0.000

 VC_SP    WITH
    MSC_FA             0.001      0.024      0.028      0.977
    MSC_VI             0.203      0.021      9.831      0.000
    MSC_PH            -0.045      0.023     -1.958      0.050
    MSC_ME             0.283      0.033      8.689      0.000
    VC_PC              0.566      0.022     26.167      0.000
    VC_PH              0.363      0.028     12.783      0.000

 Means
    MSC_FA             0.000      0.023      0.000      1.000
    MSC_VI             0.000      0.023      0.000      1.000
    MSC_PH             0.000      0.023      0.000      1.000
    MSC_ME             0.000      0.023      0.000      1.000
    VC_PC              0.000      0.023      0.000      1.000
    VC_PH              0.000      0.023      0.000      1.000
    VC_SP              0.000      0.023      0.000      1.000
    INT_01             0.200      0.023      8.645      0.000
    INT_02             0.110      0.021      5.180      0.000
    INT_03             0.163      0.014     11.963      0.000

 Intercepts
    NS_AU_1           -0.001      0.024     -0.052      0.959
    NS_CO_1           -0.001      0.023     -0.029      0.977
    NS_RE_1            0.001      0.023      0.048      0.962

 Variances
    MSC_FA             1.000      0.000    999.000    999.000
    MSC_VI             1.000      0.000    999.000    999.000
    MSC_PH             1.000      0.000    999.000    999.000
    MSC_ME             1.000      0.000    999.000    999.000
    VC_PC              1.000      0.000    999.000    999.000
    VC_PH              1.000      0.000    999.000    999.000
    VC_SP              1.000      0.000    999.000    999.000
    INT_01             1.000      0.000    999.000    999.000
    INT_02             1.000      0.000    999.000    999.000
    INT_03             1.000      0.000    999.000    999.000

 Residual Variances
    NS_AU_1            0.986      0.005    182.022      0.000
    NS_CO_1            0.962      0.009    110.651      0.000
    NS_RE_1            0.955      0.010     98.352      0.000


R-SQUARE

    Observed                                        Two-Tailed
    Variable        Estimate       S.E.  Est./S.E.    P-Value

    NS_AU_1            0.014      0.005      2.498      0.012
    NS_CO_1            0.038      0.009      4.314      0.000
    NS_RE_1            0.045      0.010      4.661      0.000


CONFIDENCE INTERVALS OF MODEL RESULTS

                  Lower .5%  Lower 2.5%    Lower 5%    Estimate    Upper 5%  Upper 2.5%   Upper .5%

 NS_AU_1  ON
    MSC_FA          -0.112      -0.097      -0.090      -0.052      -0.013      -0.006       0.009
    MSC_VI          -0.099      -0.084      -0.076      -0.035       0.006       0.014       0.029
    MSC_PH          -0.021      -0.005       0.002       0.043       0.084       0.092       0.107
    MSC_ME          -0.085      -0.068      -0.060      -0.016       0.029       0.037       0.054
    VC_PC            0.025       0.044       0.053       0.103       0.154       0.163       0.182
    VC_PH           -0.060      -0.043      -0.034       0.012       0.057       0.066       0.083
    VC_SP           -0.109      -0.089      -0.078      -0.024       0.031       0.041       0.062
    INT_01          -0.064      -0.049      -0.041      -0.001       0.040       0.048       0.063
    INT_02          -0.040      -0.026      -0.019       0.018       0.056       0.063       0.077
    INT_03          -0.042      -0.033      -0.028      -0.003       0.022       0.027       0.036

 NS_CO_1  ON
    MSC_FA          -0.045      -0.031      -0.024       0.014       0.053       0.060       0.074
    MSC_VI          -0.079      -0.064      -0.056      -0.017       0.022       0.030       0.044
    MSC_PH           0.097       0.111       0.119       0.157       0.195       0.203       0.217
    MSC_ME          -0.130      -0.113      -0.105      -0.061      -0.018      -0.009       0.007
    VC_PC            0.016       0.035       0.045       0.096       0.147       0.156       0.175
    VC_PH           -0.026      -0.009      -0.001       0.044       0.089       0.098       0.115
    VC_SP           -0.105      -0.085      -0.075      -0.020       0.034       0.044       0.065
    INT_01          -0.049      -0.033      -0.025       0.015       0.056       0.064       0.079
    INT_02          -0.036      -0.022      -0.016       0.020       0.056       0.063       0.076
    INT_03          -0.057      -0.047      -0.043      -0.017       0.009       0.014       0.023

 NS_RE_1  ON
    MSC_FA           0.091       0.106       0.113       0.152       0.190       0.197       0.212
    MSC_VI          -0.100      -0.085      -0.077      -0.037       0.003       0.011       0.026
    MSC_PH           0.048       0.063       0.070       0.109       0.147       0.155       0.169
    MSC_ME          -0.096      -0.080      -0.072      -0.029       0.013       0.021       0.037
    VC_PC            0.025       0.044       0.054       0.105       0.156       0.166       0.185
    VC_PH           -0.057      -0.040      -0.032       0.013       0.057       0.065       0.082
    VC_SP           -0.163      -0.143      -0.133      -0.079      -0.024      -0.014       0.006
    INT_01          -0.058      -0.042      -0.034       0.007       0.049       0.057       0.072
    INT_02          -0.067      -0.053      -0.046      -0.009       0.029       0.036       0.050
    INT_03          -0.046      -0.036      -0.031      -0.005       0.021       0.026       0.036

 NS_AU_1  WITH
    NS_CO_1          0.420       0.435       0.443       0.485       0.527       0.535       0.551
    NS_RE_1          0.415       0.432       0.440       0.484       0.528       0.536       0.553

 NS_CO_1  WITH
    NS_RE_1          0.385       0.401       0.409       0.452       0.495       0.503       0.519

 INT_01   WITH
    VC_PH           -0.099      -0.081      -0.071      -0.023       0.026       0.036       0.054
    VC_SP           -0.209      -0.189      -0.178      -0.125      -0.071      -0.061      -0.040
    MSC_FA          -0.083      -0.068      -0.061      -0.021       0.019       0.027       0.042
    MSC_PH          -0.023      -0.008       0.000       0.040       0.080       0.088       0.103
    MSC_ME          -0.099      -0.083      -0.074      -0.030       0.014       0.022       0.038
    MSC_VI          -0.041      -0.021      -0.011       0.043       0.096       0.107       0.127
    VC_PC           -0.227      -0.204      -0.193      -0.133      -0.072      -0.061      -0.038

 INT_02   WITH
    VC_PC           -0.181      -0.156      -0.143      -0.077      -0.010       0.003       0.027
    VC_SP           -0.056      -0.034      -0.023       0.036       0.095       0.106       0.129
    MSC_FA          -0.083      -0.067      -0.058      -0.014       0.030       0.039       0.055
    MSC_VI          -0.076      -0.061      -0.052      -0.010       0.033       0.041       0.057
    MSC_ME          -0.077      -0.061      -0.054      -0.012       0.030       0.038       0.053
    MSC_PH          -0.194      -0.168      -0.154      -0.084      -0.014      -0.001       0.025
    VC_PH           -0.407      -0.364      -0.342      -0.225      -0.109      -0.086      -0.043
    INT_01          -0.015       0.007       0.019       0.080       0.142       0.153       0.176

 INT_03   WITH
    VC_PC           -0.354      -0.316      -0.297      -0.197      -0.096      -0.077      -0.040
    VC_PH           -0.183      -0.153      -0.137      -0.055       0.028       0.043       0.074
    MSC_FA          -0.132      -0.107      -0.094      -0.027       0.041       0.054       0.079
    MSC_VI          -0.292      -0.266      -0.253      -0.184      -0.115      -0.101      -0.075
    MSC_PH          -0.100      -0.074      -0.062       0.006       0.073       0.086       0.111
    MSC_ME          -1.109      -1.026      -0.983      -0.760      -0.538      -0.495      -0.412
    VC_SP           -1.077      -0.994      -0.952      -0.731      -0.510      -0.468      -0.385
    INT_01           0.031       0.069       0.089       0.192       0.295       0.314       0.353
    INT_02          -0.101      -0.072      -0.058       0.019       0.096       0.111       0.140

 MSC_VI   WITH
    MSC_FA          -0.070      -0.056      -0.048      -0.009       0.031       0.038       0.053

 MSC_PH   WITH
    MSC_FA          -0.067      -0.052      -0.045      -0.006       0.033       0.041       0.056
    MSC_VI           0.175       0.189       0.196       0.235       0.274       0.281       0.295

 MSC_ME   WITH
    MSC_FA          -0.002       0.013       0.020       0.058       0.097       0.104       0.119
    MSC_VI           0.127       0.142       0.149       0.188       0.227       0.234       0.248
    MSC_PH           0.094       0.108       0.116       0.155       0.194       0.201       0.216

 VC_PC    WITH
    MSC_FA          -0.039      -0.024      -0.017       0.023       0.062       0.070       0.085
    MSC_VI           0.138       0.152       0.159       0.197       0.234       0.241       0.255
    MSC_PH          -0.026      -0.011      -0.004       0.036       0.075       0.082       0.097
    MSC_ME           0.027       0.043       0.051       0.094       0.136       0.144       0.160

 VC_PH    WITH
    MSC_FA          -0.025      -0.010      -0.002       0.037       0.077       0.085       0.100
    MSC_VI           0.048       0.062       0.069       0.106       0.143       0.150       0.164
    MSC_PH           0.055       0.071       0.079       0.121       0.163       0.171       0.187
    MSC_ME          -0.008       0.006       0.014       0.051       0.088       0.096       0.110
    VC_PC            0.321       0.340       0.350       0.402       0.454       0.464       0.483

 VC_SP    WITH
    MSC_FA          -0.060      -0.046      -0.038       0.001       0.039       0.047       0.061
    MSC_VI           0.144       0.158       0.165       0.203       0.240       0.247       0.261
    MSC_PH          -0.105      -0.090      -0.083      -0.045      -0.007       0.000       0.015
    MSC_ME           0.180       0.204       0.217       0.283       0.349       0.362       0.386
    VC_PC            0.485       0.504       0.514       0.566       0.617       0.627       0.646
    VC_PH            0.276       0.297       0.308       0.363       0.418       0.429       0.449

 Means
    MSC_FA          -0.060      -0.045      -0.038       0.000       0.038       0.045       0.060
    MSC_VI          -0.060      -0.045      -0.038       0.000       0.038       0.045       0.060
    MSC_PH          -0.060      -0.045      -0.038       0.000       0.038       0.045       0.060
    MSC_ME          -0.060      -0.045      -0.038       0.000       0.038       0.045       0.060
    VC_PC           -0.060      -0.045      -0.038       0.000       0.038       0.045       0.060
    VC_PH           -0.060      -0.045      -0.038       0.000       0.038       0.045       0.060
    VC_SP           -0.060      -0.045      -0.038       0.000       0.038       0.045       0.060
    INT_01           0.138       0.152       0.159       0.197       0.234       0.241       0.255
    INT_02           0.055       0.071       0.079       0.121       0.163       0.171       0.187
    INT_03           0.180       0.204       0.217       0.283       0.349       0.362       0.386

 Intercepts
    NS_AU_1         -0.062      -0.048      -0.040      -0.001       0.038       0.045       0.060
    NS_CO_1         -0.061      -0.047      -0.039      -0.001       0.038       0.045       0.060
    NS_RE_1         -0.059      -0.045      -0.037       0.001       0.040       0.047       0.061

 Variances
    MSC_FA           0.934       0.950       0.958       0.999       1.041       1.049       1.065
    MSC_VI           0.933       0.949       0.957       0.999       1.042       1.050       1.065
    MSC_PH           0.934       0.950       0.958       0.999       1.041       1.049       1.065
    MSC_ME           0.836       0.875       0.895       0.999       1.104       1.124       1.163
    VC_PC            0.921       0.939       0.949       0.999       1.050       1.059       1.078
    VC_PH            0.865       0.898       0.914       0.999       1.085       1.101       1.133
    VC_SP            0.861       0.894       0.911       0.999       1.088       1.105       1.138
    INT_01           0.852       0.879       0.893       0.967       1.040       1.054       1.082
    INT_02           0.889       0.966       1.006       1.213       1.421       1.461       1.538
    INT_03           1.808       2.095       2.242       3.008       3.775       3.922       4.209

 Residual Variances
    NS_AU_1          0.906       0.925       0.935       0.986       1.037       1.047       1.066
    NS_CO_1          0.886       0.904       0.913       0.962       1.011       1.020       1.038
    NS_RE_1          0.866       0.887       0.898       0.954       1.010       1.021       1.042


CONFIDENCE INTERVALS OF STANDARDIZED MODEL RESULTS


STDYX Standardization

                  Lower .5%  Lower 2.5%    Lower 5%    Estimate    Upper 5%  Upper 2.5%   Upper .5%

 NS_AU_1  ON
    MSC_FA          -0.112      -0.097      -0.090      -0.052      -0.013      -0.006       0.008
    MSC_VI          -0.099      -0.084      -0.076      -0.035       0.006       0.014       0.029
    MSC_PH          -0.021      -0.005       0.002       0.043       0.084       0.092       0.107
    MSC_ME          -0.085      -0.069      -0.060      -0.016       0.029       0.038       0.054
    VC_PC            0.025       0.044       0.053       0.103       0.153       0.163       0.182
    VC_PH           -0.060      -0.043      -0.034       0.012       0.057       0.066       0.083
    VC_SP           -0.109      -0.089      -0.078      -0.024       0.031       0.041       0.062
    INT_01          -0.063      -0.048      -0.040      -0.001       0.039       0.047       0.062
    INT_02          -0.044      -0.029      -0.021       0.020       0.062       0.070       0.085
    INT_03          -0.074      -0.057      -0.049      -0.005       0.038       0.046       0.063

 NS_CO_1  ON
    MSC_FA          -0.045      -0.031      -0.024       0.014       0.053       0.060       0.074
    MSC_VI          -0.079      -0.064      -0.056      -0.017       0.022       0.030       0.044
    MSC_PH           0.098       0.112       0.119       0.157       0.195       0.202       0.216
    MSC_ME          -0.130      -0.114      -0.105      -0.061      -0.017      -0.009       0.008
    VC_PC            0.017       0.036       0.045       0.096       0.146       0.156       0.175
    VC_PH           -0.026      -0.009      -0.001       0.044       0.089       0.098       0.115
    VC_SP           -0.105      -0.085      -0.075      -0.020       0.034       0.044       0.065
    INT_01          -0.048      -0.033      -0.025       0.015       0.055       0.063       0.078
    INT_02          -0.040      -0.025      -0.017       0.022       0.062       0.069       0.084
    INT_03          -0.098      -0.082      -0.073      -0.029       0.015       0.023       0.040

 NS_RE_1  ON
    MSC_FA           0.092       0.106       0.114       0.152       0.190       0.197       0.211
    MSC_VI          -0.100      -0.085      -0.077      -0.037       0.003       0.011       0.026
    MSC_PH           0.048       0.063       0.070       0.109       0.147       0.155       0.169
    MSC_ME          -0.096      -0.080      -0.072      -0.029       0.014       0.022       0.038
    VC_PC            0.025       0.044       0.054       0.105       0.156       0.166       0.185
    VC_PH           -0.057      -0.040      -0.032       0.013       0.057       0.065       0.082
    VC_SP           -0.163      -0.143      -0.133      -0.079      -0.024      -0.014       0.006
    INT_01          -0.057      -0.041      -0.034       0.007       0.048       0.056       0.071
    INT_02          -0.074      -0.059      -0.051      -0.009       0.032       0.040       0.055
    INT_03          -0.080      -0.063      -0.054      -0.009       0.036       0.045       0.062

 NS_AU_1  WITH
    NS_CO_1          0.449       0.461       0.467       0.498       0.530       0.536       0.548
    NS_RE_1          0.450       0.462       0.468       0.499       0.530       0.536       0.548

 NS_CO_1  WITH
    NS_RE_1          0.419       0.432       0.438       0.472       0.505       0.512       0.524

 INT_01   WITH
    VC_PH           -0.101      -0.082      -0.073      -0.023       0.027       0.036       0.055
    VC_SP           -0.210      -0.190      -0.180      -0.127      -0.074      -0.064      -0.044
    MSC_FA          -0.085      -0.069      -0.062      -0.021       0.020       0.027       0.043
    MSC_PH          -0.024      -0.008       0.000       0.041       0.082       0.089       0.105
    MSC_ME          -0.101      -0.084      -0.075      -0.031       0.014       0.022       0.039
    MSC_VI          -0.042      -0.022      -0.011       0.043       0.098       0.109       0.129
    VC_PC           -0.230      -0.208      -0.196      -0.135      -0.074      -0.062      -0.039

 INT_02   WITH
    VC_PC           -0.160      -0.138      -0.127      -0.070      -0.012      -0.001       0.021
    VC_SP           -0.050      -0.031      -0.020       0.033       0.086       0.096       0.116
    MSC_FA          -0.075      -0.060      -0.053      -0.013       0.027       0.035       0.050
    MSC_VI          -0.069      -0.055      -0.047      -0.009       0.030       0.037       0.051
    MSC_ME          -0.070      -0.056      -0.048      -0.011       0.027       0.034       0.048
    MSC_PH          -0.168      -0.146      -0.135      -0.077      -0.018      -0.007       0.014
    VC_PH           -0.352      -0.317      -0.298      -0.204      -0.110      -0.092      -0.057
    INT_01          -0.016       0.006       0.017       0.074       0.132       0.143       0.164

 INT_03   WITH
    VC_PC           -0.191      -0.173      -0.163      -0.113      -0.064      -0.054      -0.035
    VC_PH           -0.105      -0.087      -0.078      -0.031       0.015       0.024       0.042
    MSC_FA          -0.076      -0.062      -0.054      -0.015       0.023       0.031       0.045
    MSC_VI          -0.158      -0.145      -0.139      -0.106      -0.073      -0.067      -0.054
    MSC_PH          -0.057      -0.043      -0.035       0.003       0.042       0.049       0.064
    MSC_ME          -0.552      -0.525      -0.511      -0.439      -0.366      -0.352      -0.325
    VC_SP           -0.526      -0.501      -0.489      -0.421      -0.354      -0.342      -0.316
    INT_01           0.023       0.045       0.055       0.112       0.169       0.180       0.202
    INT_02          -0.054      -0.038      -0.031       0.010       0.051       0.058       0.074

 MSC_VI   WITH
    MSC_FA          -0.070      -0.056      -0.048      -0.009       0.031       0.038       0.053

 MSC_PH   WITH
    MSC_FA          -0.067      -0.052      -0.045      -0.006       0.034       0.041       0.056
    MSC_VI           0.178       0.192       0.199       0.235       0.272       0.279       0.292

 MSC_ME   WITH
    MSC_FA          -0.002       0.013       0.020       0.058       0.097       0.104       0.119
    MSC_VI           0.134       0.147       0.153       0.188       0.223       0.229       0.243
    MSC_PH           0.095       0.109       0.116       0.155       0.193       0.201       0.215

 VC_PC    WITH
    MSC_FA          -0.039      -0.024      -0.017       0.023       0.062       0.070       0.085
    MSC_VI           0.141       0.154       0.161       0.197       0.233       0.239       0.253
    MSC_PH          -0.026      -0.011      -0.004       0.036       0.075       0.082       0.097
    MSC_ME           0.028       0.044       0.052       0.094       0.135       0.143       0.159

 VC_PH    WITH
    MSC_FA          -0.024      -0.010      -0.002       0.037       0.077       0.084       0.099
    MSC_VI           0.049       0.063       0.070       0.106       0.142       0.149       0.163
    MSC_PH           0.058       0.073       0.080       0.121       0.162       0.169       0.184
    MSC_ME          -0.008       0.006       0.014       0.051       0.089       0.096       0.110
    VC_PC            0.342       0.356       0.364       0.402       0.441       0.448       0.463

 VC_SP    WITH
    MSC_FA          -0.060      -0.046      -0.038       0.001       0.039       0.047       0.061
    MSC_VI           0.150       0.162       0.169       0.203       0.237       0.243       0.256
    MSC_PH          -0.104      -0.090      -0.083      -0.045      -0.007       0.000       0.014
    MSC_ME           0.199       0.219       0.230       0.283       0.337       0.347       0.367
    VC_PC            0.510       0.524       0.531       0.566       0.602       0.609       0.622
    VC_PH            0.290       0.307       0.316       0.363       0.410       0.419       0.436

 Means
    MSC_FA          -0.060      -0.045      -0.038       0.000       0.038       0.045       0.060
    MSC_VI          -0.060      -0.045      -0.038       0.000       0.038       0.045       0.060
    MSC_PH          -0.060      -0.045      -0.038       0.000       0.038       0.045       0.060
    MSC_ME          -0.060      -0.045      -0.038       0.000       0.038       0.045       0.060
    VC_PC           -0.060      -0.045      -0.038       0.000       0.038       0.045       0.060
    VC_PH           -0.060      -0.045      -0.038       0.000       0.038       0.045       0.060
    VC_SP           -0.060      -0.045      -0.038       0.000       0.038       0.045       0.060
    INT_01           0.140       0.155       0.162       0.200       0.238       0.245       0.260
    INT_02           0.055       0.068       0.075       0.110       0.145       0.151       0.164
    INT_03           0.128       0.136       0.141       0.163       0.186       0.190       0.198

 Intercepts
    NS_AU_1         -0.062      -0.048      -0.040      -0.001       0.038       0.045       0.060
    NS_CO_1         -0.061      -0.047      -0.039      -0.001       0.038       0.045       0.060
    NS_RE_1         -0.059      -0.045      -0.037       0.001       0.040       0.047       0.061

 Variances
    MSC_FA           1.000       1.000       1.000       1.000       1.000       1.000       1.000
    MSC_VI           1.000       1.000       1.000       1.000       1.000       1.000       1.000
    MSC_PH           1.000       1.000       1.000       1.000       1.000       1.000       1.000
    MSC_ME           1.000       1.000       1.000       1.000       1.000       1.000       1.000
    VC_PC            1.000       1.000       1.000       1.000       1.000       1.000       1.000
    VC_PH            1.000       1.000       1.000       1.000       1.000       1.000       1.000
    VC_SP            1.000       1.000       1.000       1.000       1.000       1.000       1.000
    INT_01           1.000       1.000       1.000       1.000       1.000       1.000       1.000
    INT_02           1.000       1.000       1.000       1.000       1.000       1.000       1.000
    INT_03           1.000       1.000       1.000       1.000       1.000       1.000       1.000

 Residual Variances
    NS_AU_1          0.973       0.976       0.978       0.986       0.995       0.997       1.000
    NS_CO_1          0.940       0.945       0.948       0.962       0.977       0.980       0.985
    NS_RE_1          0.930       0.936       0.939       0.955       0.971       0.974       0.980


TECHNICAL 1 OUTPUT


     PARAMETER SPECIFICATION


           NU
              NS_AU_1       NS_CO_1       NS_RE_1       MSC_FA        MSC_VI
              ________      ________      ________      ________      ________
                  0             0             0             0             0


           NU
              MSC_PH        MSC_ME        VC_PC         VC_PH         VC_SP
              ________      ________      ________      ________      ________
                  0             0             0             0             0


           NU
              INT_01        INT_02        INT_03
              ________      ________      ________
                  0             0             0


           LAMBDA
              NS_AU_1       NS_CO_1       NS_RE_1       MSC_FA        MSC_VI
              ________      ________      ________      ________      ________
 NS_AU_1            0             0             0             0             0
 NS_CO_1            0             0             0             0             0
 NS_RE_1            0             0             0             0             0
 MSC_FA             0             0             0             0             0
 MSC_VI             0             0             0             0             0
 MSC_PH             0             0             0             0             0
 MSC_ME             0             0             0             0             0
 VC_PC              0             0             0             0             0
 VC_PH              0             0             0             0             0
 VC_SP              0             0             0             0             0
 INT_01             0             0             0             0             0
 INT_02             0             0             0             0             0
 INT_03             0             0             0             0             0


           LAMBDA
              MSC_PH        MSC_ME        VC_PC         VC_PH         VC_SP
              ________      ________      ________      ________      ________
 NS_AU_1            0             0             0             0             0
 NS_CO_1            0             0             0             0             0
 NS_RE_1            0             0             0             0             0
 MSC_FA             0             0             0             0             0
 MSC_VI             0             0             0             0             0
 MSC_PH             0             0             0             0             0
 MSC_ME             0             0             0             0             0
 VC_PC              0             0             0             0             0
 VC_PH              0             0             0             0             0
 VC_SP              0             0             0             0             0
 INT_01             0             0             0             0             0
 INT_02             0             0             0             0             0
 INT_03             0             0             0             0             0


           LAMBDA
              INT_01        INT_02        INT_03
              ________      ________      ________
 NS_AU_1            0             0             0
 NS_CO_1            0             0             0
 NS_RE_1            0             0             0
 MSC_FA             0             0             0
 MSC_VI             0             0             0
 MSC_PH             0             0             0
 MSC_ME             0             0             0
 VC_PC              0             0             0
 VC_PH              0             0             0
 VC_SP              0             0             0
 INT_01             0             0             0
 INT_02             0             0             0
 INT_03             0             0             0


           THETA
              NS_AU_1       NS_CO_1       NS_RE_1       MSC_FA        MSC_VI
              ________      ________      ________      ________      ________
 NS_AU_1            0
 NS_CO_1            0             0
 NS_RE_1            0             0             0
 MSC_FA             0             0             0             0
 MSC_VI             0             0             0             0             0
 MSC_PH             0             0             0             0             0
 MSC_ME             0             0             0             0             0
 VC_PC              0             0             0             0             0
 VC_PH              0             0             0             0             0
 VC_SP              0             0             0             0             0
 INT_01             0             0             0             0             0
 INT_02             0             0             0             0             0
 INT_03             0             0             0             0             0


           THETA
              MSC_PH        MSC_ME        VC_PC         VC_PH         VC_SP
              ________      ________      ________      ________      ________
 MSC_PH             0
 MSC_ME             0             0
 VC_PC              0             0             0
 VC_PH              0             0             0             0
 VC_SP              0             0             0             0             0
 INT_01             0             0             0             0             0
 INT_02             0             0             0             0             0
 INT_03             0             0             0             0             0


           THETA
              INT_01        INT_02        INT_03
              ________      ________      ________
 INT_01             0
 INT_02             0             0
 INT_03             0             0             0


           ALPHA
              NS_AU_1       NS_CO_1       NS_RE_1       MSC_FA        MSC_VI
              ________      ________      ________      ________      ________
                  1             2             3             4             5


           ALPHA
              MSC_PH        MSC_ME        VC_PC         VC_PH         VC_SP
              ________      ________      ________      ________      ________
                  6             7             8             9            10


           ALPHA
              INT_01        INT_02        INT_03
              ________      ________      ________
                 11            12            13


           BETA
              NS_AU_1       NS_CO_1       NS_RE_1       MSC_FA        MSC_VI
              ________      ________      ________      ________      ________
 NS_AU_1            0             0             0            14            15
 NS_CO_1            0             0             0            24            25
 NS_RE_1            0             0             0            34            35
 MSC_FA             0             0             0             0             0
 MSC_VI             0             0             0             0             0
 MSC_PH             0             0             0             0             0
 MSC_ME             0             0             0             0             0
 VC_PC              0             0             0             0             0
 VC_PH              0             0             0             0             0
 VC_SP              0             0             0             0             0
 INT_01             0             0             0             0             0
 INT_02             0             0             0             0             0
 INT_03             0             0             0             0             0


           BETA
              MSC_PH        MSC_ME        VC_PC         VC_PH         VC_SP
              ________      ________      ________      ________      ________
 NS_AU_1           16            17            18            19            20
 NS_CO_1           26            27            28            29            30
 NS_RE_1           36            37            38            39            40
 MSC_FA             0             0             0             0             0
 MSC_VI             0             0             0             0             0
 MSC_PH             0             0             0             0             0
 MSC_ME             0             0             0             0             0
 VC_PC              0             0             0             0             0
 VC_PH              0             0             0             0             0
 VC_SP              0             0             0             0             0
 INT_01             0             0             0             0             0
 INT_02             0             0             0             0             0
 INT_03             0             0             0             0             0


           BETA
              INT_01        INT_02        INT_03
              ________      ________      ________
 NS_AU_1           21            22            23
 NS_CO_1           31            32            33
 NS_RE_1           41            42            43
 MSC_FA             0             0             0
 MSC_VI             0             0             0
 MSC_PH             0             0             0
 MSC_ME             0             0             0
 VC_PC              0             0             0
 VC_PH              0             0             0
 VC_SP              0             0             0
 INT_01             0             0             0
 INT_02             0             0             0
 INT_03             0             0             0


           PSI
              NS_AU_1       NS_CO_1       NS_RE_1       MSC_FA        MSC_VI
              ________      ________      ________      ________      ________
 NS_AU_1           44
 NS_CO_1           45            46
 NS_RE_1           47            48            49
 MSC_FA             0             0             0            50
 MSC_VI             0             0             0            51            52
 MSC_PH             0             0             0            53            54
 MSC_ME             0             0             0            56            57
 VC_PC              0             0             0            60            61
 VC_PH              0             0             0            65            66
 VC_SP              0             0             0            71            72
 INT_01             0             0             0            78            79
 INT_02             0             0             0            86            87
 INT_03             0             0             0            95            96


           PSI
              MSC_PH        MSC_ME        VC_PC         VC_PH         VC_SP
              ________      ________      ________      ________      ________
 MSC_PH            55
 MSC_ME            58            59
 VC_PC             62            63            64
 VC_PH             67            68            69            70
 VC_SP             73            74            75            76            77
 INT_01            80            81            82            83            84
 INT_02            88            89            90            91            92
 INT_03            97            98            99           100           101


           PSI
              INT_01        INT_02        INT_03
              ________      ________      ________
 INT_01            85
 INT_02            93            94
 INT_03           102           103           104


     STARTING VALUES


           NU
              NS_AU_1       NS_CO_1       NS_RE_1       MSC_FA        MSC_VI
              ________      ________      ________      ________      ________
                0.000         0.000         0.000         0.000         0.000


           NU
              MSC_PH        MSC_ME        VC_PC         VC_PH         VC_SP
              ________      ________      ________      ________      ________
                0.000         0.000         0.000         0.000         0.000


           NU
              INT_01        INT_02        INT_03
              ________      ________      ________
                0.000         0.000         0.000


           LAMBDA
              NS_AU_1       NS_CO_1       NS_RE_1       MSC_FA        MSC_VI
              ________      ________      ________      ________      ________
 NS_AU_1        1.000         0.000         0.000         0.000         0.000
 NS_CO_1        0.000         1.000         0.000         0.000         0.000
 NS_RE_1        0.000         0.000         1.000         0.000         0.000
 MSC_FA         0.000         0.000         0.000         1.000         0.000
 MSC_VI         0.000         0.000         0.000         0.000         1.000
 MSC_PH         0.000         0.000         0.000         0.000         0.000
 MSC_ME         0.000         0.000         0.000         0.000         0.000
 VC_PC          0.000         0.000         0.000         0.000         0.000
 VC_PH          0.000         0.000         0.000         0.000         0.000
 VC_SP          0.000         0.000         0.000         0.000         0.000
 INT_01         0.000         0.000         0.000         0.000         0.000
 INT_02         0.000         0.000         0.000         0.000         0.000
 INT_03         0.000         0.000         0.000         0.000         0.000


           LAMBDA
              MSC_PH        MSC_ME        VC_PC         VC_PH         VC_SP
              ________      ________      ________      ________      ________
 NS_AU_1        0.000         0.000         0.000         0.000         0.000
 NS_CO_1        0.000         0.000         0.000         0.000         0.000
 NS_RE_1        0.000         0.000         0.000         0.000         0.000
 MSC_FA         0.000         0.000         0.000         0.000         0.000
 MSC_VI         0.000         0.000         0.000         0.000         0.000
 MSC_PH         1.000         0.000         0.000         0.000         0.000
 MSC_ME         0.000         1.000         0.000         0.000         0.000
 VC_PC          0.000         0.000         1.000         0.000         0.000
 VC_PH          0.000         0.000         0.000         1.000         0.000
 VC_SP          0.000         0.000         0.000         0.000         1.000
 INT_01         0.000         0.000         0.000         0.000         0.000
 INT_02         0.000         0.000         0.000         0.000         0.000
 INT_03         0.000         0.000         0.000         0.000         0.000


           LAMBDA
              INT_01        INT_02        INT_03
              ________      ________      ________
 NS_AU_1        0.000         0.000         0.000
 NS_CO_1        0.000         0.000         0.000
 NS_RE_1        0.000         0.000         0.000
 MSC_FA         0.000         0.000         0.000
 MSC_VI         0.000         0.000         0.000
 MSC_PH         0.000         0.000         0.000
 MSC_ME         0.000         0.000         0.000
 VC_PC          0.000         0.000         0.000
 VC_PH          0.000         0.000         0.000
 VC_SP          0.000         0.000         0.000
 INT_01         1.000         0.000         0.000
 INT_02         0.000         1.000         0.000
 INT_03         0.000         0.000         1.000


           THETA
              NS_AU_1       NS_CO_1       NS_RE_1       MSC_FA        MSC_VI
              ________      ________      ________      ________      ________
 NS_AU_1        0.000
 NS_CO_1        0.000         0.000
 NS_RE_1        0.000         0.000         0.000
 MSC_FA         0.000         0.000         0.000         0.000
 MSC_VI         0.000         0.000         0.000         0.000         0.000
 MSC_PH         0.000         0.000         0.000         0.000         0.000
 MSC_ME         0.000         0.000         0.000         0.000         0.000
 VC_PC          0.000         0.000         0.000         0.000         0.000
 VC_PH          0.000         0.000         0.000         0.000         0.000
 VC_SP          0.000         0.000         0.000         0.000         0.000
 INT_01         0.000         0.000         0.000         0.000         0.000
 INT_02         0.000         0.000         0.000         0.000         0.000
 INT_03         0.000         0.000         0.000         0.000         0.000


           THETA
              MSC_PH        MSC_ME        VC_PC         VC_PH         VC_SP
              ________      ________      ________      ________      ________
 MSC_PH         0.000
 MSC_ME         0.000         0.000
 VC_PC          0.000         0.000         0.000
 VC_PH          0.000         0.000         0.000         0.000
 VC_SP          0.000         0.000         0.000         0.000         0.000
 INT_01         0.000         0.000         0.000         0.000         0.000
 INT_02         0.000         0.000         0.000         0.000         0.000
 INT_03         0.000         0.000         0.000         0.000         0.000


           THETA
              INT_01        INT_02        INT_03
              ________      ________      ________
 INT_01         0.000
 INT_02         0.000         0.000
 INT_03         0.000         0.000         0.000


           ALPHA
              NS_AU_1       NS_CO_1       NS_RE_1       MSC_FA        MSC_VI
              ________      ________      ________      ________      ________
                0.000         0.000         0.000         0.000         0.000


           ALPHA
              MSC_PH        MSC_ME        VC_PC         VC_PH         VC_SP
              ________      ________      ________      ________      ________
                0.000         0.000         0.000         0.000         0.000


           ALPHA
              INT_01        INT_02        INT_03
              ________      ________      ________
                0.197         0.121         0.283


           BETA
              NS_AU_1       NS_CO_1       NS_RE_1       MSC_FA        MSC_VI
              ________      ________      ________      ________      ________
 NS_AU_1        0.000         0.000         0.000         0.000         0.000
 NS_CO_1        0.000         0.000         0.000         0.000         0.000
 NS_RE_1        0.000         0.000         0.000         0.000         0.000
 MSC_FA         0.000         0.000         0.000         0.000         0.000
 MSC_VI         0.000         0.000         0.000         0.000         0.000
 MSC_PH         0.000         0.000         0.000         0.000         0.000
 MSC_ME         0.000         0.000         0.000         0.000         0.000
 VC_PC          0.000         0.000         0.000         0.000         0.000
 VC_PH          0.000         0.000         0.000         0.000         0.000
 VC_SP          0.000         0.000         0.000         0.000         0.000
 INT_01         0.000         0.000         0.000         0.000         0.000
 INT_02         0.000         0.000         0.000         0.000         0.000
 INT_03         0.000         0.000         0.000         0.000         0.000


           BETA
              MSC_PH        MSC_ME        VC_PC         VC_PH         VC_SP
              ________      ________      ________      ________      ________
 NS_AU_1        0.000         0.000         0.000         0.000         0.000
 NS_CO_1        0.000         0.000         0.000         0.000         0.000
 NS_RE_1        0.000         0.000         0.000         0.000         0.000
 MSC_FA         0.000         0.000         0.000         0.000         0.000
 MSC_VI         0.000         0.000         0.000         0.000         0.000
 MSC_PH         0.000         0.000         0.000         0.000         0.000
 MSC_ME         0.000         0.000         0.000         0.000         0.000
 VC_PC          0.000         0.000         0.000         0.000         0.000
 VC_PH          0.000         0.000         0.000         0.000         0.000
 VC_SP          0.000         0.000         0.000         0.000         0.000
 INT_01         0.000         0.000         0.000         0.000         0.000
 INT_02         0.000         0.000         0.000         0.000         0.000
 INT_03         0.000         0.000         0.000         0.000         0.000


           BETA
              INT_01        INT_02        INT_03
              ________      ________      ________
 NS_AU_1        0.000         0.000         0.000
 NS_CO_1        0.000         0.000         0.000
 NS_RE_1        0.000         0.000         0.000
 MSC_FA         0.000         0.000         0.000
 MSC_VI         0.000         0.000         0.000
 MSC_PH         0.000         0.000         0.000
 MSC_ME         0.000         0.000         0.000
 VC_PC          0.000         0.000         0.000
 VC_PH          0.000         0.000         0.000
 VC_SP          0.000         0.000         0.000
 INT_01         0.000         0.000         0.000
 INT_02         0.000         0.000         0.000
 INT_03         0.000         0.000         0.000


           PSI
              NS_AU_1       NS_CO_1       NS_RE_1       MSC_FA        MSC_VI
              ________      ________      ________      ________      ________
 NS_AU_1        0.500
 NS_CO_1        0.000         0.500
 NS_RE_1        0.000         0.000         0.500
 MSC_FA         0.000         0.000         0.000         0.500
 MSC_VI         0.000         0.000         0.000         0.000         0.500
 MSC_PH         0.000         0.000         0.000         0.000         0.000
 MSC_ME         0.000         0.000         0.000         0.000         0.000
 VC_PC          0.000         0.000         0.000         0.000         0.000
 VC_PH          0.000         0.000         0.000         0.000         0.000
 VC_SP          0.000         0.000         0.000         0.000         0.000
 INT_01         0.000         0.000         0.000         0.000         0.000
 INT_02         0.000         0.000         0.000         0.000         0.000
 INT_03         0.000         0.000         0.000         0.000         0.000


           PSI
              MSC_PH        MSC_ME        VC_PC         VC_PH         VC_SP
              ________      ________      ________      ________      ________
 MSC_PH         0.500
 MSC_ME         0.000         0.500
 VC_PC          0.000         0.000         0.500
 VC_PH          0.000         0.000         0.000         0.500
 VC_SP          0.000         0.000         0.000         0.000         0.500
 INT_01         0.000         0.000         0.000         0.000         0.000
 INT_02         0.000         0.000         0.000         0.000         0.000
 INT_03         0.000         0.000         0.000         0.000         0.000


           PSI
              INT_01        INT_02        INT_03
              ________      ________      ________
 INT_01         0.483
 INT_02         0.000         0.607
 INT_03         0.000         0.000         1.504


DIAGRAM INFORMATION

  Use View Diagram under the Diagram menu in the Mplus Editor to view the diagram.
  If running Mplus from the Mplus Diagrammer, the diagram opens automatically.

  Diagram output
    d:\dropbox\orkus 2.0\corona datensatz analysen\paper 03 - coronasc\mplus analysen\finale analysen [osf]\supplemental

     Beginning Time:  18:25:11
        Ending Time:  18:25:11
       Elapsed Time:  00:00:00


MUTHEN & MUTHEN
3463 Stoner Ave.
Los Angeles, CA  90066

Tel: (310) 391-9971
Fax: (310) 391-8971
Web: www.StatModel.com
Support: Support@StatModel.com

Copyright (c) 1998-2021 Muthen & Muthen
