# Supplementary material for: Call me maybe: Risk factors of impaired social contact during the COVID‐19 pandemic and associations with well‐being
Source: Br J Soc Psychol. 2022 May 26:10.1111/bjso.12546. Online ahead of print. doi: 10.1111/bjso.12546 (PMC9348265; doi:10.1111/bjso.12546)
Supplement: Supplementary file 1 — Appendix S1 [file BJSO-9999-0-s001.zip › Data analysis/Analyses conducted with Mplus Version 8.6 (Step 02 + Step 03 of data analysis)/Supplemental analyses/Output files/Moderation analyses/Supplemental moderationanalyses 01b - Extraversion + relative amount.out]

Mplus VERSION 8.6
MUTHEN & MUTHEN
05/12/2021   6:15 PM

INPUT INSTRUCTIONS

  data: file = Mplus data file.dat;

  variable:
  names are
  Age                 !Age (z-standardized)
  WoCon               !Working conditions (1 = on-site, 2 = home office, 3 = no work)
  Empl                !Employment (0 = no, 1 = yes)
  LivCon              !Living conditions (0 = not alone, 1 = alone)
  QSC_AbF             !Quantity of social contact: Absolute frequency (z-standardized)
  QSC_RF              !Quantity of social contact: Relative frequency (z-standardized)
  QSC_AbA             !Quantity of social contact: Absolute amount (z-standardized)
  QSC_RA              !Quantity of social contact: Relative amount (z-standardized)
  MSC_Fa              !Mode of social contact: Face-to-face (z-standardized)
  MSC_Vi              !Mode of social contact: Video communication (z-standardized)
  MSC_Ph              !Mode of social contact: Phone (z-standardized)
  MSC_Me              !Mode of social contact: Messenger service (z-standardized)
  NS_Au_1             !Need satisfaction: Autonomy T1 (z-standardized)
  NS_Co_1             !Need satisfaction: Competence T1 (z-standardized)
  NS_Re_1             !Need satisfaction: Relatedness T1 (z-standardized)
  Lone_1              !Loneliness T1 (z-standardized)
  LSat_1 LSat_2       !Life Satisfaction T1 + T2 (z-standardized)
  Anx_1 Anx_2         !Anxiety T1 + T2 (z-standardized)
  Dep_1 Dep_2         !Depression T1 + T2 (z-standardized)
  Extra               !Extraversion(z-standardized)
  VC_PC               !Competence with devices: PC (z-standardized)
  VC_Ph               !Competence with devices: Phone (z-standardized)
  VC_SP;              !Competence with devices: Smartphone (z-standardized)

  usevariables are
  QSC_RA Extra
  NS_Au_1 NS_Co_1 NS_Re_1
  Int_01;

  missing = all(-77);

  define:
  Int_01 = Extra*QSC_RA;

  analysis:
  estimator = mlr;

  model:
  NS_Au_1 on QSC_RA
             Extra
             Int_01;


  NS_Co_1 on QSC_RA
             Extra
             Int_01;

  NS_Re_1 on QSC_RA
             Extra
             Int_01;


  NS_Au_1 NS_Co_1 NS_Re_1 with NS_Au_1 NS_Co_1 NS_Re_1;

  Extra with QSC_RA;

  output: stdyx cinterval;


*** WARNING
  Data set contains cases with missing on all variables.
  These cases were not included in the analysis.
  Number of cases with missing on all variables:  39
   1 WARNING(S) FOUND IN THE INPUT INSTRUCTIONS


SUMMARY OF ANALYSIS

Number of groups                                                 1
Number of observations                                        1868

Number of dependent variables                                    3
Number of independent variables                                  3
Number of continuous latent variables                            0

Observed dependent variables

  Continuous
   NS_AU_1     NS_CO_1     NS_RE_1

Observed independent variables
   QSC_RA      EXTRA       INT_01


Estimator                                                      MLR
Information matrix                                        OBSERVED
Maximum number of iterations                                  1000
Convergence criterion                                    0.500D-04
Maximum number of steepest descent iterations                   20
Maximum number of iterations for H1                           2000
Convergence criterion for H1                             0.100D-03

Input data file(s)
  Mplus data file.dat

Input data format  FREE


SUMMARY OF DATA

     Number of missing data patterns             1


COVARIANCE COVERAGE OF DATA

Minimum covariance coverage value   0.100


     PROPORTION OF DATA PRESENT


           Covariance Coverage
              NS_AU_1       NS_CO_1       NS_RE_1       QSC_RA        EXTRA
              ________      ________      ________      ________      ________
 NS_AU_1        1.000
 NS_CO_1        1.000         1.000
 NS_RE_1        1.000         1.000         1.000
 QSC_RA         1.000         1.000         1.000         1.000
 EXTRA          1.000         1.000         1.000         1.000         1.000
 INT_01         1.000         1.000         1.000         1.000         1.000


           Covariance Coverage
              INT_01
              ________
 INT_01         1.000


UNIVARIATE SAMPLE STATISTICS


     UNIVARIATE HIGHER-ORDER MOMENT DESCRIPTIVE STATISTICS

         Variable/         Mean/     Skewness/   Minimum/ % with                Percentiles
        Sample Size      Variance    Kurtosis    Maximum  Min/Max      20%/60%    40%/80%    Median

     NS_AU_1               0.000      -0.418      -3.200    0.11%      -0.830     -0.238      0.059
            1868.000       0.999      -0.180       1.984    1.07%       0.355      0.947
     NS_CO_1               0.000      -0.354      -3.475    0.11%      -0.901     -0.144      0.008
            1868.000       0.999      -0.225       1.976    1.28%       0.311      0.916
     NS_RE_1               0.000      -0.673      -4.212    0.05%      -0.888     -0.096      0.062
            1868.000       0.999       0.178       1.486    5.14%       0.378      0.853
     QSC_RA                0.000       0.466      -1.211   25.54%      -1.211     -0.599      0.012
            1868.000       0.999      -0.540       2.458    3.32%       0.012      0.624
     EXTRA                -0.003      -0.411      -3.240    0.16%      -0.857     -0.062     -0.062
            1868.000       0.993      -0.139       1.924    2.57%       0.335      0.732
     INT_01                0.018       0.109      -6.012    0.05%      -0.568     -0.039     -0.001
            1868.000       0.965       3.735       4.729    0.27%       0.037      0.557


THE MODEL ESTIMATION TERMINATED NORMALLY


MODEL FIT INFORMATION

Number of Free Parameters                       23

Loglikelihood

          H0 Value                      -12581.810
          H0 Scaling Correction Factor      1.0257
            for MLR
          H1 Value                      -12564.746
          H1 Scaling Correction Factor      1.1594
            for MLR

Information Criteria

          Akaike (AIC)                   25209.619
          Bayesian (BIC)                 25336.869
          Sample-Size Adjusted BIC       25263.799
            (n* = (n + 2) / 24)

Chi-Square Test of Model Fit

          Value                             12.652*
          Degrees of Freedom                     2
          P-Value                           0.0018
          Scaling Correction Factor         2.6973
            for MLR

*   The chi-square value for MLM, MLMV, MLR, ULSMV, WLSM and WLSMV cannot be used
    for chi-square difference testing in the regular way.  MLM, MLR and WLSM
    chi-square difference testing is described on the Mplus website.  MLMV, WLSMV,
    and ULSMV difference testing is done using the DIFFTEST option.

RMSEA (Root Mean Square Error Of Approximation)

          Estimate                           0.053
          90 Percent C.I.                    0.028  0.083
          Probability RMSEA <= .05           0.364

CFI/TLI

          CFI                                0.991
          TLI                                0.947

Chi-Square Test of Model Fit for the Baseline Model

          Value                           1215.436
          Degrees of Freedom                    12
          P-Value                           0.0000

SRMR (Standardized Root Mean Square Residual)

          Value                              0.027


MODEL RESULTS

                                                    Two-Tailed
                    Estimate       S.E.  Est./S.E.    P-Value

 NS_AU_1  ON
    QSC_RA             0.094      0.024      3.957      0.000
    EXTRA              0.098      0.023      4.285      0.000
    INT_01            -0.002      0.024     -0.088      0.930

 NS_CO_1  ON
    QSC_RA             0.046      0.024      1.946      0.052
    EXTRA              0.130      0.023      5.641      0.000
    INT_01             0.020      0.025      0.792      0.428

 NS_RE_1  ON
    QSC_RA             0.103      0.023      4.547      0.000
    EXTRA              0.164      0.024      6.970      0.000
    INT_01             0.006      0.023      0.251      0.802

 NS_AU_1  WITH
    NS_CO_1            0.483      0.026     18.831      0.000
    NS_RE_1            0.462      0.026     17.667      0.000

 NS_CO_1  WITH
    NS_RE_1            0.452      0.026     17.092      0.000

 EXTRA    WITH
    QSC_RA             0.018      0.023      0.804      0.422

 Means
    QSC_RA             0.000      0.023      0.000      1.000
    EXTRA             -0.003      0.023     -0.116      0.908

 Intercepts
    NS_AU_1            0.000      0.023      0.013      0.990
    NS_CO_1            0.000      0.023      0.000      1.000
    NS_RE_1            0.000      0.023      0.015      0.988

 Variances
    QSC_RA             0.999      0.028     35.768      0.000
    EXTRA              0.993      0.031     31.681      0.000

 Residual Variances
    NS_AU_1            0.981      0.031     31.737      0.000
    NS_CO_1            0.980      0.031     32.026      0.000
    NS_RE_1            0.961      0.033     28.768      0.000


QUALITY OF NUMERICAL RESULTS

     Condition Number for the Information Matrix              0.608E-01
       (ratio of smallest to largest eigenvalue)


STANDARDIZED MODEL RESULTS


STDYX Standardization

                                                    Two-Tailed
                    Estimate       S.E.  Est./S.E.    P-Value

 NS_AU_1  ON
    QSC_RA             0.094      0.024      3.984      0.000
    EXTRA              0.097      0.023      4.287      0.000
    INT_01            -0.002      0.024     -0.088      0.930

 NS_CO_1  ON
    QSC_RA             0.046      0.024      1.945      0.052
    EXTRA              0.129      0.023      5.629      0.000
    INT_01             0.019      0.024      0.792      0.428

 NS_RE_1  ON
    QSC_RA             0.103      0.022      4.615      0.000
    EXTRA              0.164      0.023      6.964      0.000
    INT_01             0.006      0.023      0.251      0.802

 NS_AU_1  WITH
    NS_CO_1            0.493      0.019     25.614      0.000
    NS_RE_1            0.476      0.019     24.476      0.000

 NS_CO_1  WITH
    NS_RE_1            0.466      0.020     22.902      0.000

 EXTRA    WITH
    QSC_RA             0.018      0.023      0.805      0.421

 Means
    QSC_RA             0.000      0.023      0.000      1.000
    EXTRA             -0.003      0.023     -0.116      0.908

 Intercepts
    NS_AU_1            0.000      0.023      0.013      0.990
    NS_CO_1            0.000      0.023      0.000      1.000
    NS_RE_1            0.000      0.023      0.015      0.988

 Variances
    QSC_RA             1.000      0.000    999.000    999.000
    EXTRA              1.000      0.000    999.000    999.000

 Residual Variances
    NS_AU_1            0.981      0.006    153.132      0.000
    NS_CO_1            0.981      0.006    153.615      0.000
    NS_RE_1            0.962      0.009    109.613      0.000


R-SQUARE

    Observed                                        Two-Tailed
    Variable        Estimate       S.E.  Est./S.E.    P-Value

    NS_AU_1            0.019      0.006      2.919      0.004
    NS_CO_1            0.019      0.006      3.050      0.002
    NS_RE_1            0.038      0.009      4.342      0.000


CONFIDENCE INTERVALS OF MODEL RESULTS

                  Lower .5%  Lower 2.5%    Lower 5%    Estimate    Upper 5%  Upper 2.5%   Upper .5%

 NS_AU_1  ON
    QSC_RA           0.033       0.048       0.055       0.094       0.133       0.141       0.156
    EXTRA            0.039       0.053       0.060       0.098       0.135       0.142       0.156
    INT_01          -0.064      -0.049      -0.042      -0.002       0.037       0.045       0.060

 NS_CO_1  ON
    QSC_RA          -0.015       0.000       0.007       0.046       0.085       0.093       0.107
    EXTRA            0.071       0.085       0.092       0.130       0.168       0.175       0.189
    INT_01          -0.044      -0.029      -0.021       0.020       0.060       0.068       0.083

 NS_RE_1  ON
    QSC_RA           0.045       0.059       0.066       0.103       0.141       0.148       0.162
    EXTRA            0.103       0.118       0.125       0.164       0.203       0.210       0.225
    INT_01          -0.054      -0.040      -0.032       0.006       0.044       0.051       0.066

 NS_AU_1  WITH
    NS_CO_1          0.417       0.433       0.441       0.483       0.525       0.533       0.549
    NS_RE_1          0.395       0.411       0.419       0.462       0.505       0.514       0.530

 NS_CO_1  WITH
    NS_RE_1          0.384       0.400       0.409       0.452       0.496       0.504       0.520

 EXTRA    WITH
    QSC_RA          -0.040      -0.026      -0.019       0.018       0.056       0.063       0.077

 Means
    QSC_RA          -0.060      -0.045      -0.038       0.000       0.038       0.045       0.060
    EXTRA           -0.062      -0.048      -0.041      -0.003       0.035       0.043       0.057

 Intercepts
    NS_AU_1         -0.059      -0.045      -0.037       0.000       0.038       0.045       0.059
    NS_CO_1         -0.059      -0.045      -0.038       0.000       0.038       0.045       0.059
    NS_RE_1         -0.058      -0.044      -0.037       0.000       0.038       0.045       0.059

 Variances
    QSC_RA           0.927       0.945       0.954       0.999       1.045       1.054       1.071
    EXTRA            0.912       0.932       0.941       0.993       1.044       1.054       1.074

 Residual Variances
    NS_AU_1          0.901       0.920       0.930       0.981       1.032       1.041       1.060
    NS_CO_1          0.901       0.920       0.929       0.980       1.030       1.040       1.059
    NS_RE_1          0.875       0.896       0.906       0.961       1.016       1.027       1.047


CONFIDENCE INTERVALS OF STANDARDIZED MODEL RESULTS


STDYX Standardization

                  Lower .5%  Lower 2.5%    Lower 5%    Estimate    Upper 5%  Upper 2.5%   Upper .5%

 NS_AU_1  ON
    QSC_RA           0.033       0.048       0.055       0.094       0.133       0.141       0.155
    EXTRA            0.039       0.053       0.060       0.097       0.135       0.142       0.156
    INT_01          -0.063      -0.048      -0.041      -0.002       0.037       0.044       0.059

 NS_CO_1  ON
    QSC_RA          -0.015       0.000       0.007       0.046       0.085       0.093       0.107
    EXTRA            0.070       0.084       0.092       0.129       0.167       0.174       0.189
    INT_01          -0.043      -0.028      -0.021       0.019       0.059       0.067       0.082

 NS_RE_1  ON
    QSC_RA           0.046       0.060       0.067       0.103       0.140       0.147       0.161
    EXTRA            0.103       0.118       0.125       0.164       0.202       0.210       0.224
    INT_01          -0.053      -0.039      -0.032       0.006       0.043       0.051       0.065

 NS_AU_1  WITH
    NS_CO_1          0.443       0.455       0.461       0.493       0.524       0.531       0.542
    NS_RE_1          0.426       0.438       0.444       0.476       0.508       0.514       0.526

 NS_CO_1  WITH
    NS_RE_1          0.414       0.426       0.433       0.466       0.500       0.506       0.519

 EXTRA    WITH
    QSC_RA          -0.040      -0.026      -0.019       0.018       0.056       0.063       0.077

 Means
    QSC_RA          -0.060      -0.045      -0.038       0.000       0.038       0.045       0.060
    EXTRA           -0.062      -0.048      -0.041      -0.003       0.035       0.043       0.057

 Intercepts
    NS_AU_1         -0.059      -0.045      -0.037       0.000       0.038       0.045       0.059
    NS_CO_1         -0.059      -0.045      -0.038       0.000       0.038       0.045       0.059
    NS_RE_1         -0.058      -0.044      -0.037       0.000       0.038       0.045       0.059

 Variances
    QSC_RA           1.000       1.000       1.000       1.000       1.000       1.000       1.000
    EXTRA            1.000       1.000       1.000       1.000       1.000       1.000       1.000

 Residual Variances
    NS_AU_1          0.965       0.969       0.971       0.981       0.992       0.994       0.998
    NS_CO_1          0.964       0.968       0.970       0.981       0.991       0.993       0.997
    NS_RE_1          0.939       0.945       0.947       0.962       0.976       0.979       0.985


DIAGRAM INFORMATION

  Use View Diagram under the Diagram menu in the Mplus Editor to view the diagram.
  If running Mplus from the Mplus Diagrammer, the diagram opens automatically.

  Diagram output
    d:\dropbox\orkus 2.0\corona datensatz analysen\paper 03 - coronasc\mplus analysen\finale analysen [osf]\supplemental

     Beginning Time:  18:15:54
        Ending Time:  18:15:54
       Elapsed Time:  00:00:00


MUTHEN & MUTHEN
3463 Stoner Ave.
Los Angeles, CA  90066

Tel: (310) 391-9971
Fax: (310) 391-8971
Web: www.StatModel.com
Support: Support@StatModel.com

Copyright (c) 1998-2021 Muthen & Muthen
