# Supplementary material for: Call me maybe: Risk factors of impaired social contact during the COVID‐19 pandemic and associations with well‐being
Source: Br J Soc Psychol. 2022 May 26:10.1111/bjso.12546. Online ahead of print. doi: 10.1111/bjso.12546 (PMC9348265; doi:10.1111/bjso.12546)
Supplement: Supplementary file 1 — Appendix S1 [file BJSO-9999-0-s001.zip › Data analysis/Analyses conducted with Mplus Version 8.6 (Step 02 + Step 03 of data analysis)/Supplemental analyses/Output files/Analyses for loneliness/Path model w loneliness 01a - Quantity of social contact and anxiety.out]

Mplus VERSION 8.6
MUTHEN & MUTHEN
05/12/2021   4:26 PM

INPUT INSTRUCTIONS

  data: file = Mplus data file.dat;

  variable:
  names are
  Age                 !Age (z-standardized)
  WoCon               !Working conditions (1 = on-site, 2 = home office, 3 = no work)
  Empl                !Employment (0 = no, 1 = yes)
  LivCon              !Living conditions (0 = not alone, 1 = alone)
  QSC_AbF             !Quantity of social contact: Absolute frequency (z-standardized)
  QSC_RF              !Quantity of social contact: Relative frequency (z-standardized)
  QSC_AbA             !Quantity of social contact: Absolute amount (z-standardized)
  QSC_RA              !Quantity of social contact: Relative amount (z-standardized)
  MSC_Fa              !Mode of social contact: Face-to-face (z-standardized)
  MSC_Vi              !Mode of social contact: Video communication (z-standardized)
  MSC_Ph              !Mode of social contact: Phone (z-standardized)
  MSC_Me              !Mode of social contact: Messenger service (z-standardized)
  NS_Au_1             !Need satisfaction: Autonomy T1 (z-standardized)
  NS_Co_1             !Need satisfaction: Competence T1 (z-standardized)
  NS_Re_1             !Need satisfaction: Relatedness T1 (z-standardized)
  Lone_1              !Loneliness T1 (z-standardized)
  LSat_1 LSat_2       !Life Satisfaction T1 + T2 (z-standardized)
  Anx_1 Anx_2         !Anxiety T1 + T2 (z-standardized)
  Dep_1 Dep_2         !Depression T1 + T2 (z-standardized)
  Extra               !Extraversion(z-standardized)
  VC_PC               !Competence with devices: PC (z-standardized)
  VC_Ph               !Competence with devices: Phone (z-standardized)
  VC_SP;              !Competence with devices: Smartphone (z-standardized)

  usevariables are
  QSC_AbF QSC_RF QSC_AbA QSC_RA
  NS_Au_1 NS_Co_1 Lone_1
  Anx_1 Anx_2
  Int_01 Int_02;

  missing = all(-77);

  define:
  Int_01 = QSC_AbF*QSC_RF;
  Int_02 = QSC_AbA*QSC_RA;

  analysis:
  estimator = mlr;

  model:
  NS_Au_1 on QSC_AbF
             QSC_RF
             QSC_AbA
             QSC_RA
             Int_01
             Int_02;


  NS_Co_1 on QSC_AbF
             QSC_RF
             QSC_AbA (b1)
             QSC_RA (b3)
             Int_01
             Int_02;

  Lone_1  on QSC_AbF
             QSC_RF
             QSC_AbA
             QSC_RA
             Int_01
             Int_02;

  Anx_2 on   Anx_1
             NS_Au_1
             NS_Co_1
             Lone_1;

  NS_Au_1 NS_Co_1 Lone_1 Anx_1 with NS_Au_1 NS_Co_1 Lone_1 Anx_1;
  QSC_AbF QSC_RF QSC_AbA QSC_RA with QSC_AbF QSC_RF QSC_AbA QSC_RA;
  Int_01 with QSC_AbF QSC_RF;
  Int_02 with QSC_AbA QSC_RA;

  model constraint:
  loop(x,-2,2,0.1);
  Plot (effect);
  effect = b1 + b3*x;

  model indirect:

  Anx_2 ind QSC_AbF;
  Anx_2 ind QSC_RF;
  Anx_2 ind QSC_AbA;
  Anx_2 ind QSC_RA;

  output: stdyx cinterval;

  plot: type = plot3;


INPUT READING TERMINATED NORMALLY


SUMMARY OF ANALYSIS

Number of groups                                                 1
Number of observations                                        1907

Number of dependent variables                                    4
Number of independent variables                                  7
Number of continuous latent variables                            0

Observed dependent variables

  Continuous
   NS_AU_1     NS_CO_1     LONE_1      ANX_2

Observed independent variables
   QSC_ABF     QSC_RF      QSC_ABA     QSC_RA      ANX_1       INT_01
   INT_02


Estimator                                                      MLR
Information matrix                                        OBSERVED
Maximum number of iterations                                  1000
Convergence criterion                                    0.500D-04
Maximum number of steepest descent iterations                   20
Maximum number of iterations for H1                           2000
Convergence criterion for H1                             0.100D-03

Input data file(s)
  Mplus data file.dat

Input data format  FREE


SUMMARY OF DATA

     Number of missing data patterns             3


COVARIANCE COVERAGE OF DATA

Minimum covariance coverage value   0.100


     PROPORTION OF DATA PRESENT


           Covariance Coverage
              NS_AU_1       NS_CO_1       LONE_1        ANX_2         QSC_ABF
              ________      ________      ________      ________      ________
 NS_AU_1        0.980
 NS_CO_1        0.980         0.980
 LONE_1         0.980         0.980         0.980
 ANX_2          0.683         0.683         0.683         0.703
 QSC_ABF        0.980         0.980         0.980         0.683         0.980
 QSC_RF         0.980         0.980         0.980         0.683         0.980
 QSC_ABA        0.980         0.980         0.980         0.683         0.980
 QSC_RA         0.980         0.980         0.980         0.683         0.980
 ANX_1          0.980         0.980         0.980         0.683         0.980
 INT_01         0.980         0.980         0.980         0.683         0.980
 INT_02         0.980         0.980         0.980         0.683         0.980


           Covariance Coverage
              QSC_RF        QSC_ABA       QSC_RA        ANX_1         INT_01
              ________      ________      ________      ________      ________
 QSC_RF         0.980
 QSC_ABA        0.980         0.980
 QSC_RA         0.980         0.980         0.980
 ANX_1          0.980         0.980         0.980         0.980
 INT_01         0.980         0.980         0.980         0.980         0.980
 INT_02         0.980         0.980         0.980         0.980         0.980


           Covariance Coverage
              INT_02
              ________
 INT_02         0.980


UNIVARIATE SAMPLE STATISTICS


     UNIVARIATE HIGHER-ORDER MOMENT DESCRIPTIVE STATISTICS

         Variable/         Mean/     Skewness/   Minimum/ % with                Percentiles
        Sample Size      Variance    Kurtosis    Maximum  Min/Max      20%/60%    40%/80%    Median

     NS_AU_1               0.000      -0.418      -3.200    0.11%      -0.830     -0.238      0.059
            1868.000       0.999      -0.180       1.984    1.07%       0.355      0.947
     NS_CO_1               0.000      -0.354      -3.475    0.11%      -0.901     -0.144      0.008
            1868.000       0.999      -0.225       1.976    1.28%       0.311      0.916
     LONE_1                0.000       0.323      -1.528    8.19%      -0.920     -0.312     -0.008
            1868.000       0.999      -0.786       2.121    3.75%       0.296      0.904
     ANX_2                 0.000       1.504      -1.539    0.07%      -0.737     -0.537     -0.336
            1341.000       0.999       1.907       3.874    0.15%      -0.136      0.666
     QSC_ABF               0.000      -1.944      -4.007    1.07%      -0.627      0.499      0.499
            1868.000       0.999       2.923       0.499   76.66%       0.499      0.499
     QSC_RF                0.000       0.514      -1.231   21.95%      -1.231     -0.663     -0.094
            1868.000       0.999      -0.643       2.180    5.57%      -0.094      1.043
     QSC_ABA               0.000      -0.240      -3.739    0.43%      -0.971      0.413      0.413
            1868.000       0.999       0.271       1.796   11.30%       0.413      0.413
     QSC_RA                0.000       0.466      -1.211   25.54%      -1.211     -0.599      0.012
            1868.000       0.999      -0.540       2.458    3.32%       0.012      0.624
     ANX_1                 0.000       1.259      -1.055    7.12%      -0.861     -0.570     -0.279
            1868.000       0.999       1.042       3.598    0.27%      -0.086      0.787
     INT_01                0.215       1.331      -3.823    0.27%      -0.331     -0.047      0.059
            1868.000       1.014       6.031       4.934    0.96%       0.237      0.805
     INT_02                0.362       1.050      -2.909    0.05%      -0.247      0.005      0.257
            1868.000       0.966       3.717       4.528    0.32%       0.510      1.176


THE MODEL ESTIMATION TERMINATED NORMALLY


MODEL FIT INFORMATION

Number of Free Parameters                       71

Loglikelihood

          H0 Value                      -25681.787
          H0 Scaling Correction Factor      1.3372
            for MLR
          H1 Value                      -25678.109
          H1 Scaling Correction Factor      1.3122
            for MLR

Information Criteria

          Akaike (AIC)                   51505.574
          Bayesian (BIC)                 51899.857
          Sample-Size Adjusted BIC       51674.290
            (n* = (n + 2) / 24)

Chi-Square Test of Model Fit

          Value                              7.237*
          Degrees of Freedom                     6
          P-Value                           0.2995
          Scaling Correction Factor         1.0163
            for MLR

*   The chi-square value for MLM, MLMV, MLR, ULSMV, WLSM and WLSMV cannot be used
    for chi-square difference testing in the regular way.  MLM, MLR and WLSM
    chi-square difference testing is described on the Mplus website.  MLMV, WLSMV,
    and ULSMV difference testing is done using the DIFFTEST option.

RMSEA (Root Mean Square Error Of Approximation)

          Estimate                           0.010
          90 Percent C.I.                    0.000  0.033
          Probability RMSEA <= .05           1.000

CFI/TLI

          CFI                                1.000
          TLI                                0.997

Chi-Square Test of Model Fit for the Baseline Model

          Value                           2702.224
          Degrees of Freedom                    34
          P-Value                           0.0000

SRMR (Standardized Root Mean Square Residual)

          Value                              0.005


MODEL RESULTS

                                                    Two-Tailed
                    Estimate       S.E.  Est./S.E.    P-Value

 NS_AU_1  ON
    QSC_ABF           -0.033      0.026     -1.252      0.211
    QSC_RF             0.031      0.034      0.924      0.355
    QSC_ABA            0.017      0.027      0.641      0.522
    QSC_RA             0.071      0.034      2.098      0.036
    INT_01            -0.032      0.027     -1.153      0.249
    INT_02             0.030      0.026      1.151      0.250

 NS_CO_1  ON
    QSC_ABF           -0.007      0.026     -0.289      0.773
    QSC_RF             0.062      0.033      1.887      0.059
    QSC_ABA            0.105      0.027      3.928      0.000
    QSC_RA            -0.034      0.034     -0.992      0.321
    INT_01            -0.028      0.026     -1.103      0.270
    INT_02             0.071      0.025      2.840      0.005

 LONE_1   ON
    QSC_ABF           -0.075      0.027     -2.758      0.006
    QSC_RF            -0.097      0.032     -2.999      0.003
    QSC_ABA           -0.066      0.026     -2.491      0.013
    QSC_RA            -0.071      0.033     -2.143      0.032
    INT_01             0.015      0.027      0.540      0.589
    INT_02             0.024      0.026      0.906      0.365

 ANX_2    ON
    ANX_1              0.702      0.029     24.533      0.000
    NS_AU_1           -0.068      0.024     -2.825      0.005
    NS_CO_1           -0.039      0.022     -1.742      0.082
    LONE_1             0.047      0.022      2.122      0.034

 NS_AU_1  WITH
    NS_CO_1            0.493      0.026     19.270      0.000
    LONE_1            -0.365      0.024    -14.995      0.000
    ANX_1             -0.486      0.027    -17.788      0.000

 NS_CO_1  WITH
    LONE_1            -0.331      0.024    -14.041      0.000
    ANX_1             -0.437      0.026    -16.571      0.000

 LONE_1   WITH
    ANX_1              0.391      0.025     15.789      0.000

 ANX_1    WITH
    QSC_ABF           -0.051      0.026     -2.008      0.045
    QSC_RF            -0.039      0.025     -1.591      0.112
    QSC_ABA           -0.148      0.025     -5.917      0.000
    QSC_RA            -0.044      0.023     -1.864      0.062

 QSC_ABF  WITH
    QSC_RF             0.215      0.023      9.219      0.000
    QSC_ABA            0.289      0.030      9.554      0.000
    QSC_RA             0.163      0.023      7.055      0.000
    INT_01            -0.459      0.058     -7.950      0.000

 QSC_RF   WITH
    QSC_ABA            0.270      0.023     11.772      0.000
    QSC_RA             0.702      0.027     26.089      0.000
    INT_01             0.006      0.030      0.181      0.856

 QSC_ABA  WITH
    QSC_RA             0.362      0.023     15.901      0.000
    INT_02            -0.148      0.042     -3.573      0.000

 QSC_RA   WITH
    INT_02             0.076      0.034      2.200      0.028

 INT_01   WITH
    QSC_ABA           -0.099      0.032     -3.061      0.002
    QSC_RA             0.011      0.027      0.408      0.683
    ANX_1              0.054      0.026      2.097      0.036

 INT_02   WITH
    QSC_ABF           -0.105      0.030     -3.514      0.000
    QSC_RF             0.077      0.029      2.622      0.009
    ANX_1              0.024      0.024      1.000      0.318
    INT_01             0.243      0.033      7.315      0.000

 Means
    QSC_ABF            0.000      0.023     -0.006      0.995
    QSC_RF             0.000      0.023     -0.006      0.995
    QSC_ABA            0.000      0.023     -0.017      0.987
    QSC_RA             0.000      0.023     -0.007      0.995
    ANX_1              0.003      0.023      0.113      0.910
    INT_01             0.215      0.023      9.223      0.000
    INT_02             0.362      0.023     15.901      0.000

 Intercepts
    NS_AU_1           -0.006      0.025     -0.230      0.818
    NS_CO_1           -0.021      0.025     -0.837      0.402
    LONE_1            -0.011      0.024     -0.429      0.668
    ANX_2              0.018      0.018      1.034      0.301

 Variances
    QSC_ABF            0.999      0.051     19.479      0.000
    QSC_RF             0.999      0.027     37.100      0.000
    QSC_ABA            1.000      0.035     28.681      0.000
    QSC_RA             0.999      0.028     35.768      0.000
    ANX_1              1.003      0.040     24.930      0.000
    INT_01             1.014      0.066     15.251      0.000
    INT_02             0.966      0.053     18.076      0.000

 Residual Variances
    NS_AU_1            0.989      0.031     32.181      0.000
    NS_CO_1            0.984      0.031     32.247      0.000
    LONE_1             0.950      0.025     37.897      0.000
    ANX_2              0.404      0.023     17.663      0.000


QUALITY OF NUMERICAL RESULTS

     Condition Number for the Information Matrix              0.531E-04
       (ratio of smallest to largest eigenvalue)


STANDARDIZED MODEL RESULTS


STDYX Standardization

                                                    Two-Tailed
                    Estimate       S.E.  Est./S.E.    P-Value

 NS_AU_1  ON
    QSC_ABF           -0.033      0.026     -1.253      0.210
    QSC_RF             0.031      0.034      0.925      0.355
    QSC_ABA            0.017      0.027      0.641      0.522
    QSC_RA             0.071      0.034      2.103      0.035
    INT_01            -0.032      0.028     -1.152      0.249
    INT_02             0.030      0.026      1.154      0.249

 NS_CO_1  ON
    QSC_ABF           -0.007      0.026     -0.288      0.773
    QSC_RF             0.062      0.033      1.888      0.059
    QSC_ABA            0.105      0.027      3.935      0.000
    QSC_RA            -0.034      0.034     -0.992      0.321
    INT_01            -0.028      0.026     -1.104      0.270
    INT_02             0.070      0.025      2.833      0.005

 LONE_1   ON
    QSC_ABF           -0.075      0.027     -2.772      0.006
    QSC_RF            -0.097      0.032     -3.009      0.003
    QSC_ABA           -0.066      0.026     -2.493      0.013
    QSC_RA            -0.071      0.033     -2.149      0.032
    INT_01             0.015      0.027      0.541      0.588
    INT_02             0.023      0.026      0.906      0.365

 ANX_2    ON
    ANX_1              0.699      0.023     30.742      0.000
    NS_AU_1           -0.068      0.024     -2.821      0.005
    NS_CO_1           -0.039      0.022     -1.738      0.082
    LONE_1             0.046      0.022      2.120      0.034

 NS_AU_1  WITH
    NS_CO_1            0.500      0.019     26.299      0.000
    LONE_1            -0.377      0.021    -17.603      0.000
    ANX_1             -0.488      0.019    -25.628      0.000

 NS_CO_1  WITH
    LONE_1            -0.342      0.021    -15.970      0.000
    ANX_1             -0.440      0.019    -22.558      0.000

 LONE_1   WITH
    ANX_1              0.401      0.020     19.644      0.000

 ANX_1    WITH
    QSC_ABF           -0.051      0.025     -2.026      0.043
    QSC_RF            -0.039      0.025     -1.592      0.111
    QSC_ABA           -0.147      0.024     -6.190      0.000
    QSC_RA            -0.043      0.023     -1.870      0.061

 QSC_ABF  WITH
    QSC_RF             0.215      0.020     10.675      0.000
    QSC_ABA            0.289      0.026     11.120      0.000
    QSC_RA             0.163      0.022      7.552      0.000
    INT_01            -0.456      0.042    -10.969      0.000

 QSC_RF   WITH
    QSC_ABA            0.270      0.021     12.842      0.000
    QSC_RA             0.702      0.017     41.650      0.000
    INT_01             0.005      0.030      0.181      0.857

 QSC_ABA  WITH
    QSC_RA             0.362      0.019     18.613      0.000
    INT_02            -0.151      0.042     -3.620      0.000

 QSC_RA   WITH
    INT_02             0.077      0.034      2.265      0.024

 INT_01   WITH
    QSC_ABA           -0.098      0.030     -3.237      0.001
    QSC_RA             0.011      0.027      0.405      0.685
    ANX_1              0.053      0.025      2.118      0.034

 INT_02   WITH
    QSC_ABF           -0.107      0.029     -3.660      0.000
    QSC_RF             0.078      0.029      2.691      0.007
    ANX_1              0.024      0.024      1.001      0.317
    INT_01             0.245      0.029      8.483      0.000

 Means
    QSC_ABF            0.000      0.023     -0.006      0.995
    QSC_RF             0.000      0.023     -0.006      0.995
    QSC_ABA            0.000      0.023     -0.017      0.987
    QSC_RA             0.000      0.023     -0.007      0.995
    ANX_1              0.003      0.023      0.113      0.910
    INT_01             0.213      0.021     10.265      0.000
    INT_02             0.368      0.021     17.698      0.000

 Intercepts
    NS_AU_1           -0.006      0.025     -0.230      0.818
    NS_CO_1           -0.021      0.025     -0.840      0.401
    LONE_1            -0.011      0.025     -0.429      0.668
    ANX_2              0.018      0.017      1.048      0.295

 Variances
    QSC_ABF            1.000      0.000    999.000    999.000
    QSC_RF             1.000      0.000    999.000    999.000
    QSC_ABA            1.000      0.000    999.000    999.000
    QSC_RA             1.000      0.000    999.000    999.000
    ANX_1              1.000      0.000    999.000    999.000
    INT_01             1.000      0.000    999.000    999.000
    INT_02             1.000      0.000    999.000    999.000

 Residual Variances
    NS_AU_1            0.989      0.005    201.708      0.000
    NS_CO_1            0.983      0.006    166.872      0.000
    LONE_1             0.949      0.010     90.552      0.000
    ANX_2              0.399      0.023     17.162      0.000


R-SQUARE

    Observed                                        Two-Tailed
    Variable        Estimate       S.E.  Est./S.E.    P-Value

    NS_AU_1            0.011      0.005      2.291      0.022
    NS_CO_1            0.017      0.006      2.845      0.004
    LONE_1             0.051      0.010      4.831      0.000
    ANX_2              0.601      0.023     25.846      0.000


TOTAL, TOTAL INDIRECT, SPECIFIC INDIRECT, AND DIRECT EFFECTS


                                                    Two-Tailed
                    Estimate       S.E.  Est./S.E.    P-Value

Effects from QSC_ABF to ANX_2

  Total               -0.001      0.004     -0.249      0.803
  Total indirect      -0.001      0.004     -0.249      0.803

  Specific indirect 1
    ANX_2
    NS_AU_1
    QSC_ABF            0.002      0.002      1.134      0.257

  Specific indirect 2
    ANX_2
    NS_CO_1
    QSC_ABF            0.000      0.001      0.285      0.776

  Specific indirect 3
    ANX_2
    LONE_1
    QSC_ABF           -0.003      0.002     -1.660      0.097


Effects from QSC_RF to ANX_2

  Total               -0.009      0.005     -1.940      0.052
  Total indirect      -0.009      0.005     -1.940      0.052

  Specific indirect 1
    ANX_2
    NS_AU_1
    QSC_RF            -0.002      0.002     -0.870      0.385

  Specific indirect 2
    ANX_2
    NS_CO_1
    QSC_RF            -0.002      0.002     -1.292      0.196

  Specific indirect 3
    ANX_2
    LONE_1
    QSC_RF            -0.005      0.003     -1.718      0.086


Effects from QSC_ABA to ANX_2

  Total               -0.008      0.004     -1.981      0.048
  Total indirect      -0.008      0.004     -1.981      0.048

  Specific indirect 1
    ANX_2
    NS_AU_1
    QSC_ABA           -0.001      0.002     -0.621      0.535

  Specific indirect 2
    ANX_2
    NS_CO_1
    QSC_ABA           -0.004      0.003     -1.567      0.117

  Specific indirect 3
    ANX_2
    LONE_1
    QSC_ABA           -0.003      0.002     -1.600      0.110


Effects from QSC_RA to ANX_2

  Total               -0.007      0.005     -1.447      0.148
  Total indirect      -0.007      0.005     -1.447      0.148

  Specific indirect 1
    ANX_2
    NS_AU_1
    QSC_RA            -0.005      0.003     -1.727      0.084

  Specific indirect 2
    ANX_2
    NS_CO_1
    QSC_RA             0.001      0.002      0.843      0.399

  Specific indirect 3
    ANX_2
    LONE_1
    QSC_RA            -0.003      0.002     -1.527      0.127


STANDARDIZED TOTAL, TOTAL INDIRECT, SPECIFIC INDIRECT, AND DIRECT EFFECTS


STDYX Standardization

                                                    Two-Tailed
                    Estimate       S.E.  Est./S.E.    P-Value

Effects from QSC_ABF to ANX_2

  Total               -0.001      0.004     -0.249      0.803
  Total indirect      -0.001      0.004     -0.249      0.803

  Specific indirect 1
    ANX_2
    NS_AU_1
    QSC_ABF            0.002      0.002      1.132      0.258

  Specific indirect 2
    ANX_2
    NS_CO_1
    QSC_ABF            0.000      0.001      0.285      0.776

  Specific indirect 3
    ANX_2
    LONE_1
    QSC_ABF           -0.003      0.002     -1.664      0.096


Effects from QSC_RF to ANX_2

  Total               -0.009      0.005     -1.943      0.052
  Total indirect      -0.009      0.005     -1.943      0.052

  Specific indirect 1
    ANX_2
    NS_AU_1
    QSC_RF            -0.002      0.002     -0.870      0.384

  Specific indirect 2
    ANX_2
    NS_CO_1
    QSC_RF            -0.002      0.002     -1.291      0.197

  Specific indirect 3
    ANX_2
    LONE_1
    QSC_RF            -0.004      0.003     -1.722      0.085


Effects from QSC_ABA to ANX_2

  Total               -0.008      0.004     -1.987      0.047
  Total indirect      -0.008      0.004     -1.987      0.047

  Specific indirect 1
    ANX_2
    NS_AU_1
    QSC_ABA           -0.001      0.002     -0.622      0.534

  Specific indirect 2
    ANX_2
    NS_CO_1
    QSC_ABA           -0.004      0.003     -1.566      0.117

  Specific indirect 3
    ANX_2
    LONE_1
    QSC_ABA           -0.003      0.002     -1.603      0.109


Effects from QSC_RA to ANX_2

  Total               -0.007      0.005     -1.445      0.148
  Total indirect      -0.007      0.005     -1.445      0.148

  Specific indirect 1
    ANX_2
    NS_AU_1
    QSC_RA            -0.005      0.003     -1.723      0.085

  Specific indirect 2
    ANX_2
    NS_CO_1
    QSC_RA             0.001      0.002      0.843      0.399

  Specific indirect 3
    ANX_2
    LONE_1
    QSC_RA            -0.003      0.002     -1.528      0.127


CONFIDENCE INTERVALS OF MODEL RESULTS

                  Lower .5%  Lower 2.5%    Lower 5%    Estimate    Upper 5%  Upper 2.5%   Upper .5%

 NS_AU_1  ON
    QSC_ABF         -0.101      -0.084      -0.076      -0.033       0.010       0.019       0.035
    QSC_RF          -0.056      -0.035      -0.024       0.031       0.087       0.098       0.119
    QSC_ABA         -0.052      -0.035      -0.027       0.017       0.061       0.070       0.086
    QSC_RA          -0.016       0.005       0.015       0.071       0.127       0.138       0.158
    INT_01          -0.102      -0.085      -0.076      -0.032       0.013       0.022       0.039
    INT_02          -0.038      -0.021      -0.013       0.030       0.074       0.082       0.099

 NS_CO_1  ON
    QSC_ABF         -0.074      -0.058      -0.050      -0.007       0.035       0.043       0.059
    QSC_RF          -0.023      -0.002       0.008       0.062       0.116       0.126       0.146
    QSC_ABA          0.036       0.053       0.061       0.105       0.149       0.157       0.174
    QSC_RA          -0.122      -0.101      -0.090      -0.034       0.022       0.033       0.054
    INT_01          -0.094      -0.078      -0.070      -0.028       0.014       0.022       0.038
    INT_02           0.007       0.022       0.030       0.071       0.112       0.120       0.135

 LONE_1   ON
    QSC_ABF         -0.144      -0.128      -0.119      -0.075      -0.030      -0.022      -0.005
    QSC_RF          -0.180      -0.160      -0.150      -0.097      -0.044      -0.033      -0.014
    QSC_ABA         -0.134      -0.117      -0.109      -0.066      -0.022      -0.014       0.002
    QSC_RA          -0.156      -0.136      -0.125      -0.071      -0.016      -0.006       0.014
    INT_01          -0.055      -0.039      -0.030       0.015       0.059       0.068       0.085
    INT_02          -0.044      -0.028      -0.019       0.024       0.067       0.075       0.091

 ANX_2    ON
    ANX_1            0.628       0.646       0.655       0.702       0.749       0.758       0.776
    NS_AU_1         -0.130      -0.115      -0.108      -0.068      -0.028      -0.021      -0.006
    NS_CO_1         -0.096      -0.082      -0.075      -0.039      -0.002       0.005       0.019
    LONE_1          -0.010       0.004       0.011       0.047       0.083       0.090       0.103

 NS_AU_1  WITH
    NS_CO_1          0.427       0.443       0.451       0.493       0.535       0.543       0.559
    LONE_1          -0.428      -0.413      -0.405      -0.365      -0.325      -0.318      -0.303
    ANX_1           -0.556      -0.539      -0.531      -0.486      -0.441      -0.432      -0.415

 NS_CO_1  WITH
    LONE_1          -0.392      -0.377      -0.370      -0.331      -0.292      -0.285      -0.270
    ANX_1           -0.505      -0.488      -0.480      -0.437      -0.393      -0.385      -0.369

 LONE_1   WITH
    ANX_1            0.327       0.343       0.350       0.391       0.432       0.440       0.455

 ANX_1    WITH
    QSC_ABF         -0.117      -0.101      -0.093      -0.051      -0.009      -0.001       0.014
    QSC_RF          -0.103      -0.088      -0.080      -0.039       0.001       0.009       0.024
    QSC_ABA         -0.212      -0.197      -0.189      -0.148      -0.107      -0.099      -0.083
    QSC_RA          -0.104      -0.089      -0.082      -0.044      -0.005       0.002       0.017

 QSC_ABF  WITH
    QSC_RF           0.155       0.169       0.176       0.215       0.253       0.260       0.275
    QSC_ABA          0.211       0.230       0.239       0.289       0.339       0.348       0.367
    QSC_RA           0.103       0.117       0.125       0.163       0.200       0.208       0.222
    INT_01          -0.608      -0.572      -0.554      -0.459      -0.364      -0.346      -0.310

 QSC_RF   WITH
    QSC_ABA          0.211       0.225       0.232       0.270       0.307       0.315       0.329
    QSC_RA           0.632       0.649       0.657       0.702       0.746       0.754       0.771
    INT_01          -0.073      -0.054      -0.045       0.006       0.056       0.065       0.084

 QSC_ABA  WITH
    QSC_RA           0.303       0.317       0.324       0.362       0.399       0.406       0.420
    INT_02          -0.255      -0.230      -0.217      -0.148      -0.080      -0.067      -0.041

 QSC_RA   WITH
    INT_02          -0.013       0.008       0.019       0.076       0.132       0.143       0.164

 INT_01   WITH
    QSC_ABA         -0.182      -0.163      -0.152      -0.099      -0.046      -0.036      -0.016
    QSC_RA          -0.059      -0.042      -0.034       0.011       0.056       0.065       0.082
    ANX_1           -0.012       0.003       0.012       0.054       0.096       0.104       0.119

 INT_02   WITH
    QSC_ABF         -0.181      -0.163      -0.154      -0.105      -0.056      -0.046      -0.028
    QSC_RF           0.001       0.019       0.029       0.077       0.125       0.135       0.153
    ANX_1           -0.038      -0.023      -0.016       0.024       0.064       0.071       0.086
    INT_01           0.157       0.178       0.188       0.243       0.297       0.308       0.328

 Means
    QSC_ABF         -0.060      -0.045      -0.038       0.000       0.038       0.045       0.059
    QSC_RF          -0.060      -0.045      -0.038       0.000       0.038       0.045       0.059
    QSC_ABA         -0.060      -0.046      -0.038       0.000       0.038       0.045       0.059
    QSC_RA          -0.060      -0.045      -0.038       0.000       0.038       0.045       0.059
    ANX_1           -0.057      -0.043      -0.035       0.003       0.041       0.048       0.062
    INT_01           0.155       0.169       0.177       0.215       0.253       0.261       0.275
    INT_02           0.303       0.317       0.324       0.362       0.399       0.406       0.420

 Intercepts
    NS_AU_1         -0.070      -0.055      -0.047      -0.006       0.035       0.043       0.058
    NS_CO_1         -0.085      -0.070      -0.062      -0.021       0.020       0.028       0.043
    LONE_1          -0.074      -0.059      -0.051      -0.011       0.030       0.037       0.053
    ANX_2           -0.027      -0.016      -0.011       0.018       0.048       0.053       0.064

 Variances
    QSC_ABF          0.867       0.899       0.915       0.999       1.084       1.100       1.132
    QSC_RF           0.930       0.947       0.955       0.999       1.044       1.052       1.069
    QSC_ABA          0.910       0.931       0.942       1.000       1.057       1.068       1.089
    QSC_RA           0.928       0.945       0.954       0.999       1.045       1.054       1.071
    ANX_1            0.899       0.924       0.937       1.003       1.069       1.082       1.107
    INT_01           0.843       0.884       0.905       1.014       1.123       1.144       1.185
    INT_02           0.828       0.861       0.878       0.966       1.054       1.070       1.103

 Residual Variances
    NS_AU_1          0.910       0.929       0.939       0.989       1.040       1.050       1.069
    NS_CO_1          0.905       0.924       0.934       0.984       1.034       1.043       1.062
    LONE_1           0.885       0.901       0.908       0.950       0.991       0.999       1.014
    ANX_2            0.345       0.359       0.366       0.404       0.441       0.449       0.463


CONFIDENCE INTERVALS OF STANDARDIZED MODEL RESULTS


STDYX Standardization

                  Lower .5%  Lower 2.5%    Lower 5%    Estimate    Upper 5%  Upper 2.5%   Upper .5%

 NS_AU_1  ON
    QSC_ABF         -0.100      -0.084      -0.076      -0.033       0.010       0.019       0.035
    QSC_RF          -0.056      -0.035      -0.024       0.031       0.087       0.098       0.118
    QSC_ABA         -0.052      -0.035      -0.027       0.017       0.061       0.070       0.086
    QSC_RA          -0.016       0.005       0.015       0.071       0.127       0.137       0.158
    INT_01          -0.103      -0.086      -0.077      -0.032       0.014       0.022       0.039
    INT_02          -0.037      -0.021      -0.013       0.030       0.073       0.081       0.097

 NS_CO_1  ON
    QSC_ABF         -0.074      -0.058      -0.050      -0.007       0.035       0.043       0.059
    QSC_RF          -0.023      -0.002       0.008       0.062       0.116       0.126       0.146
    QSC_ABA          0.036       0.053       0.061       0.105       0.149       0.157       0.174
    QSC_RA          -0.122      -0.101      -0.090      -0.034       0.022       0.033       0.054
    INT_01          -0.095      -0.079      -0.071      -0.028       0.014       0.022       0.038
    INT_02           0.006       0.022       0.029       0.070       0.110       0.118       0.133

 LONE_1   ON
    QSC_ABF         -0.144      -0.127      -0.119      -0.075      -0.030      -0.022      -0.005
    QSC_RF          -0.179      -0.160      -0.150      -0.097      -0.044      -0.034      -0.014
    QSC_ABA         -0.134      -0.117      -0.109      -0.066      -0.022      -0.014       0.002
    QSC_RA          -0.156      -0.136      -0.125      -0.071      -0.017      -0.006       0.014
    INT_01          -0.055      -0.039      -0.030       0.015       0.060       0.068       0.085
    INT_02          -0.043      -0.027      -0.019       0.023       0.066       0.074       0.089

 ANX_2    ON
    ANX_1            0.641       0.655       0.662       0.699       0.737       0.744       0.758
    NS_AU_1         -0.130      -0.115      -0.107      -0.068      -0.028      -0.021      -0.006
    NS_CO_1         -0.096      -0.082      -0.075      -0.039      -0.002       0.005       0.019
    LONE_1          -0.010       0.004       0.010       0.046       0.082       0.089       0.103

 NS_AU_1  WITH
    NS_CO_1          0.451       0.463       0.469       0.500       0.531       0.537       0.549
    LONE_1          -0.432      -0.419      -0.412      -0.377      -0.342      -0.335      -0.322
    ANX_1           -0.537      -0.525      -0.519      -0.488      -0.456      -0.450      -0.439

 NS_CO_1  WITH
    LONE_1          -0.398      -0.384      -0.378      -0.342      -0.307      -0.300      -0.287
    ANX_1           -0.490      -0.478      -0.472      -0.440      -0.408      -0.402      -0.390

 LONE_1   WITH
    ANX_1            0.348       0.361       0.367       0.401       0.434       0.441       0.453

 ANX_1    WITH
    QSC_ABF         -0.116      -0.101      -0.093      -0.051      -0.010      -0.002       0.014
    QSC_RF          -0.103      -0.088      -0.080      -0.039       0.001       0.009       0.024
    QSC_ABA         -0.209      -0.194      -0.187      -0.147      -0.108      -0.101      -0.086
    QSC_RA          -0.103      -0.089      -0.082      -0.043      -0.005       0.002       0.016

 QSC_ABF  WITH
    QSC_RF           0.163       0.175       0.182       0.215       0.248       0.254       0.267
    QSC_ABA          0.222       0.238       0.246       0.289       0.332       0.340       0.356
    QSC_RA           0.107       0.120       0.127       0.163       0.198       0.205       0.218
    INT_01          -0.563      -0.538      -0.525      -0.456      -0.388      -0.375      -0.349

 QSC_RF   WITH
    QSC_ABA          0.216       0.229       0.235       0.270       0.304       0.311       0.324
    QSC_RA           0.658       0.669       0.674       0.702       0.730       0.735       0.745
    INT_01          -0.073      -0.054      -0.044       0.005       0.055       0.065       0.084

 QSC_ABA  WITH
    QSC_RA           0.312       0.324       0.330       0.362       0.394       0.400       0.412
    INT_02          -0.258      -0.233      -0.220      -0.151      -0.082      -0.069      -0.044

 QSC_RA   WITH
    INT_02          -0.011       0.010       0.021       0.077       0.133       0.144       0.165

 INT_01   WITH
    QSC_ABA         -0.177      -0.158      -0.148      -0.098      -0.048      -0.039      -0.020
    QSC_RA          -0.059      -0.043      -0.034       0.011       0.056       0.065       0.082
    ANX_1           -0.011       0.004       0.012       0.053       0.094       0.102       0.118

 INT_02   WITH
    QSC_ABF         -0.182      -0.164      -0.155      -0.107      -0.059      -0.050      -0.032
    QSC_RF           0.003       0.021       0.031       0.078       0.126       0.136       0.154
    ANX_1           -0.039      -0.023      -0.016       0.024       0.065       0.072       0.088
    INT_01           0.171       0.189       0.198       0.245       0.293       0.302       0.320

 Means
    QSC_ABF         -0.060      -0.046      -0.038       0.000       0.038       0.045       0.059
    QSC_RF          -0.060      -0.046      -0.038       0.000       0.038       0.045       0.059
    QSC_ABA         -0.060      -0.046      -0.038       0.000       0.038       0.045       0.059
    QSC_RA          -0.060      -0.046      -0.038       0.000       0.038       0.045       0.059
    ANX_1           -0.057      -0.042      -0.035       0.003       0.040       0.048       0.062
    INT_01           0.160       0.173       0.179       0.213       0.248       0.254       0.267
    INT_02           0.314       0.327       0.334       0.368       0.402       0.409       0.421

 Intercepts
    NS_AU_1         -0.070      -0.054      -0.047      -0.006       0.035       0.043       0.058
    NS_CO_1         -0.085      -0.070      -0.062      -0.021       0.020       0.028       0.043
    LONE_1          -0.074      -0.059      -0.051      -0.011       0.030       0.038       0.053
    ANX_2           -0.027      -0.016      -0.010       0.018       0.047       0.052       0.063

 Variances
    QSC_ABF          1.000       1.000       1.000       1.000       1.000       1.000       1.000
    QSC_RF           1.000       1.000       1.000       1.000       1.000       1.000       1.000
    QSC_ABA          1.000       1.000       1.000       1.000       1.000       1.000       1.000
    QSC_RA           1.000       1.000       1.000       1.000       1.000       1.000       1.000
    ANX_1            1.000       1.000       1.000       1.000       1.000       1.000       1.000
    INT_01           1.000       1.000       1.000       1.000       1.000       1.000       1.000
    INT_02           1.000       1.000       1.000       1.000       1.000       1.000       1.000

 Residual Variances
    NS_AU_1          0.976       0.979       0.981       0.989       0.997       0.998       1.001
    NS_CO_1          0.968       0.972       0.974       0.983       0.993       0.995       0.998
    LONE_1           0.922       0.929       0.932       0.949       0.967       0.970       0.976
    ANX_2            0.339       0.353       0.361       0.399       0.437       0.445       0.459


CONFIDENCE INTERVALS OF TOTAL, TOTAL INDIRECT, SPECIFIC INDIRECT, AND DIRECT EFFECTS


                  Lower .5%  Lower 2.5%    Lower 5%    Estimate    Upper 5%  Upper 2.5%   Upper .5%

Effects from QSC_ABF to ANX_2

  Total             -0.011      -0.008      -0.007      -0.001       0.005       0.007       0.009
  Total indirect    -0.011      -0.008      -0.007      -0.001       0.005       0.007       0.009

  Specific indirect 1
    ANX_2
    NS_AU_1
    QSC_ABF         -0.003      -0.002      -0.001       0.002       0.005       0.006       0.007

  Specific indirect 2
    ANX_2
    NS_CO_1
    QSC_ABF         -0.002      -0.002      -0.001       0.000       0.002       0.002       0.003

  Specific indirect 3
    ANX_2
    LONE_1
    QSC_ABF         -0.009      -0.008      -0.007      -0.003       0.000       0.001       0.002


Effects from QSC_RF to ANX_2

  Total             -0.021      -0.018      -0.017      -0.009      -0.001       0.000       0.003
  Total indirect    -0.021      -0.018      -0.017      -0.009      -0.001       0.000       0.003

  Specific indirect 1
    ANX_2
    NS_AU_1
    QSC_RF          -0.008      -0.007      -0.006      -0.002       0.002       0.003       0.004

  Specific indirect 2
    ANX_2
    NS_CO_1
    QSC_RF          -0.007      -0.006      -0.005      -0.002       0.001       0.001       0.002

  Specific indirect 3
    ANX_2
    LONE_1
    QSC_RF          -0.011      -0.010      -0.009      -0.005       0.000       0.001       0.002


Effects from QSC_ABA to ANX_2

  Total             -0.019      -0.017      -0.015      -0.008      -0.001       0.000       0.002
  Total indirect    -0.019      -0.017      -0.015      -0.008      -0.001       0.000       0.002

  Specific indirect 1
    ANX_2
    NS_AU_1
    QSC_ABA         -0.006      -0.005      -0.004      -0.001       0.002       0.003       0.004

  Specific indirect 2
    ANX_2
    NS_CO_1
    QSC_ABA         -0.011      -0.009      -0.008      -0.004       0.000       0.001       0.003

  Specific indirect 3
    ANX_2
    LONE_1
    QSC_ABA         -0.008      -0.007      -0.006      -0.003       0.000       0.001       0.002


Effects from QSC_RA to ANX_2

  Total             -0.019      -0.016      -0.015      -0.007       0.001       0.002       0.005
  Total indirect    -0.019      -0.016      -0.015      -0.007       0.001       0.002       0.005

  Specific indirect 1
    ANX_2
    NS_AU_1
    QSC_RA          -0.012      -0.010      -0.009      -0.005       0.000       0.001       0.002

  Specific indirect 2
    ANX_2
    NS_CO_1
    QSC_RA          -0.003      -0.002      -0.001       0.001       0.004       0.004       0.005

  Specific indirect 3
    ANX_2
    LONE_1
    QSC_RA          -0.009      -0.008      -0.007      -0.003       0.000       0.001       0.002


CONFIDENCE INTERVALS OF STANDARDIZED TOTAL, TOTAL INDIRECT, SPECIFIC INDIRECT, AND DIRECT EFFECTS


STDYX Standardization

                  Lower .5%  Lower 2.5%    Lower 5%    Estimate    Upper 5%  Upper 2.5%   Upper .5%

Effects from QSC_ABF to ANX_2

  Total             -0.011      -0.008      -0.007      -0.001       0.005       0.007       0.009
  Total indirect    -0.011      -0.008      -0.007      -0.001       0.005       0.007       0.009

  Specific indirect 1
    ANX_2
    NS_AU_1
    QSC_ABF         -0.003      -0.002      -0.001       0.002       0.005       0.006       0.007

  Specific indirect 2
    ANX_2
    NS_CO_1
    QSC_ABF         -0.002      -0.002      -0.001       0.000       0.002       0.002       0.003

  Specific indirect 3
    ANX_2
    LONE_1
    QSC_ABF         -0.009      -0.008      -0.007      -0.003       0.000       0.001       0.002


Effects from QSC_RF to ANX_2

  Total             -0.021      -0.018      -0.017      -0.009      -0.001       0.000       0.003
  Total indirect    -0.021      -0.018      -0.017      -0.009      -0.001       0.000       0.003

  Specific indirect 1
    ANX_2
    NS_AU_1
    QSC_RF          -0.008      -0.007      -0.006      -0.002       0.002       0.003       0.004

  Specific indirect 2
    ANX_2
    NS_CO_1
    QSC_RF          -0.007      -0.006      -0.005      -0.002       0.001       0.001       0.002

  Specific indirect 3
    ANX_2
    LONE_1
    QSC_RF          -0.011      -0.010      -0.009      -0.004       0.000       0.001       0.002


Effects from QSC_ABA to ANX_2

  Total             -0.019      -0.016      -0.015      -0.008      -0.001       0.000       0.002
  Total indirect    -0.019      -0.016      -0.015      -0.008      -0.001       0.000       0.002

  Specific indirect 1
    ANX_2
    NS_AU_1
    QSC_ABA         -0.006      -0.005      -0.004      -0.001       0.002       0.003       0.004

  Specific indirect 2
    ANX_2
    NS_CO_1
    QSC_ABA         -0.011      -0.009      -0.008      -0.004       0.000       0.001       0.003

  Specific indirect 3
    ANX_2
    LONE_1
    QSC_ABA         -0.008      -0.007      -0.006      -0.003       0.000       0.001       0.002


Effects from QSC_RA to ANX_2

  Total             -0.019      -0.016      -0.015      -0.007       0.001       0.002       0.005
  Total indirect    -0.019      -0.016      -0.015      -0.007       0.001       0.002       0.005

  Specific indirect 1
    ANX_2
    NS_AU_1
    QSC_RA          -0.012      -0.010      -0.009      -0.005       0.000       0.001       0.002

  Specific indirect 2
    ANX_2
    NS_CO_1
    QSC_RA          -0.003      -0.002      -0.001       0.001       0.004       0.004       0.005

  Specific indirect 3
    ANX_2
    LONE_1
    QSC_RA          -0.009      -0.008      -0.007      -0.003       0.000       0.001       0.002


PLOT INFORMATION

The following plots are available:

  Histograms (sample values, estimated values, residuals)
  Scatterplots (sample values, estimated values, residuals)
  Loop plots

DIAGRAM INFORMATION

  Use View Diagram under the Diagram menu in the Mplus Editor to view the diagram.
  If running Mplus from the Mplus Diagrammer, the diagram opens automatically.

  Diagram output
    d:\dropbox\orkus 2.0\corona datensatz analysen\paper 03 - coronasc\mplus analysen\finale analysen [osf]\supplemental

     Beginning Time:  16:26:06
        Ending Time:  16:26:06
       Elapsed Time:  00:00:00


MUTHEN & MUTHEN
3463 Stoner Ave.
Los Angeles, CA  90066

Tel: (310) 391-9971
Fax: (310) 391-8971
Web: www.StatModel.com
Support: Support@StatModel.com

Copyright (c) 1998-2021 Muthen & Muthen
