# Supplementary material for: Call me maybe: Risk factors of impaired social contact during the COVID‐19 pandemic and associations with well‐being
Source: Br J Soc Psychol. 2022 May 26:10.1111/bjso.12546. Online ahead of print. doi: 10.1111/bjso.12546 (PMC9348265; doi:10.1111/bjso.12546)
Supplement: Supplementary file 1 — Appendix S1 [file BJSO-9999-0-s001.zip › Data analysis/Analyses conducted with Mplus Version 8.6 (Step 02 + Step 03 of data analysis)/Supplemental analyses/Output files/Analyses for loneliness/Path model w loneliness 01b - Quantity of social contact and depression.out]

Mplus VERSION 8.6
MUTHEN & MUTHEN
05/12/2021   5:11 PM

INPUT INSTRUCTIONS

  data: file = Mplus data file.dat;

  variable:
  names are
  Age                 !Age (z-standardized)
  WoCon               !Working conditions (1 = on-site, 2 = home office, 3 = no work)
  Empl                !Employment (0 = no, 1 = yes)
  LivCon              !Living conditions (0 = not alone, 1 = alone)
  QSC_AbF             !Quantity of social contact: Absolute frequency (z-standardized)
  QSC_RF              !Quantity of social contact: Relative frequency (z-standardized)
  QSC_AbA             !Quantity of social contact: Absolute amount (z-standardized)
  QSC_RA              !Quantity of social contact: Relative amount (z-standardized)
  MSC_Fa              !Mode of social contact: Face-to-face (z-standardized)
  MSC_Vi              !Mode of social contact: Video communication (z-standardized)
  MSC_Ph              !Mode of social contact: Phone (z-standardized)
  MSC_Me              !Mode of social contact: Messenger service (z-standardized)
  NS_Au_1             !Need satisfaction: Autonomy T1 (z-standardized)
  NS_Co_1             !Need satisfaction: Competence T1 (z-standardized)
  NS_Re_1             !Need satisfaction: Relatedness T1 (z-standardized)
  Lone_1              !Loneliness T1 (z-standardized)
  LSat_1 LSat_2       !Life Satisfaction T1 + T2 (z-standardized)
  Anx_1 Anx_2         !Anxiety T1 + T2 (z-standardized)
  Dep_1 Dep_2         !Depression T1 + T2 (z-standardized)
  Extra               !Extraversion(z-standardized)
  VC_PC               !Competence with devices: PC (z-standardized)
  VC_Ph               !Competence with devices: Phone (z-standardized)
  VC_SP;              !Competence with devices: Smartphone (z-standardized)

  usevariables are
  QSC_AbF QSC_RF QSC_AbA QSC_RA
  NS_Au_1 NS_Co_1 Lone_1
  Dep_1 Dep_2
  Int_01 Int_02;

  missing = all(-77);

  define:
  Int_01 = QSC_AbF*QSC_RF;
  Int_02 = QSC_AbA*QSC_RA;

  analysis:
  estimator = mlr;

  model:
  NS_Au_1 on QSC_AbF
             QSC_RF
             QSC_AbA
             QSC_RA
             Int_01
             Int_02;


  NS_Co_1 on QSC_AbF
             QSC_RF
             QSC_AbA (b1)
             QSC_RA (b3)
             Int_01
             Int_02;

  Lone_1  on QSC_AbF
             QSC_RF
             QSC_AbA
             QSC_RA
             Int_01
             Int_02;

  Dep_2 on   Dep_1
             NS_Au_1
             NS_Co_1
             Lone_1;

  NS_Au_1 NS_Co_1 Lone_1 Dep_1 with NS_Au_1 NS_Co_1 Lone_1 Dep_1;
  QSC_AbF QSC_RF QSC_AbA QSC_RA with QSC_AbF QSC_RF QSC_AbA QSC_RA;
  Int_01 with QSC_AbF QSC_RF;
  Int_02 with QSC_AbA QSC_RA;

  model constraint:
  loop(x,-2,2,0.1);
  Plot (effect);
  effect = b1 + b3*x;

  model indirect:

  Dep_2 ind QSC_AbF;
  Dep_2 ind QSC_RF;
  Dep_2 ind QSC_AbA;
  Dep_2 ind QSC_RA;

  output: stdyx cinterval;

  plot: type = plot3;


INPUT READING TERMINATED NORMALLY


SUMMARY OF ANALYSIS

Number of groups                                                 1
Number of observations                                        1907

Number of dependent variables                                    4
Number of independent variables                                  7
Number of continuous latent variables                            0

Observed dependent variables

  Continuous
   NS_AU_1     NS_CO_1     LONE_1      DEP_2

Observed independent variables
   QSC_ABF     QSC_RF      QSC_ABA     QSC_RA      DEP_1       INT_01
   INT_02


Estimator                                                      MLR
Information matrix                                        OBSERVED
Maximum number of iterations                                  1000
Convergence criterion                                    0.500D-04
Maximum number of steepest descent iterations                   20
Maximum number of iterations for H1                           2000
Convergence criterion for H1                             0.100D-03

Input data file(s)
  Mplus data file.dat

Input data format  FREE


SUMMARY OF DATA

     Number of missing data patterns             3


COVARIANCE COVERAGE OF DATA

Minimum covariance coverage value   0.100


     PROPORTION OF DATA PRESENT


           Covariance Coverage
              NS_AU_1       NS_CO_1       LONE_1        DEP_2         QSC_ABF
              ________      ________      ________      ________      ________
 NS_AU_1        0.980
 NS_CO_1        0.980         0.980
 LONE_1         0.980         0.980         0.980
 DEP_2          0.683         0.683         0.683         0.703
 QSC_ABF        0.980         0.980         0.980         0.683         0.980
 QSC_RF         0.980         0.980         0.980         0.683         0.980
 QSC_ABA        0.980         0.980         0.980         0.683         0.980
 QSC_RA         0.980         0.980         0.980         0.683         0.980
 DEP_1          0.980         0.980         0.980         0.683         0.980
 INT_01         0.980         0.980         0.980         0.683         0.980
 INT_02         0.980         0.980         0.980         0.683         0.980


           Covariance Coverage
              QSC_RF        QSC_ABA       QSC_RA        DEP_1         INT_01
              ________      ________      ________      ________      ________
 QSC_RF         0.980
 QSC_ABA        0.980         0.980
 QSC_RA         0.980         0.980         0.980
 DEP_1          0.980         0.980         0.980         0.980
 INT_01         0.980         0.980         0.980         0.980         0.980
 INT_02         0.980         0.980         0.980         0.980         0.980


           Covariance Coverage
              INT_02
              ________
 INT_02         0.980


UNIVARIATE SAMPLE STATISTICS


     UNIVARIATE HIGHER-ORDER MOMENT DESCRIPTIVE STATISTICS

         Variable/         Mean/     Skewness/   Minimum/ % with                Percentiles
        Sample Size      Variance    Kurtosis    Maximum  Min/Max      20%/60%    40%/80%    Median

     NS_AU_1               0.000      -0.418      -3.200    0.11%      -0.830     -0.238      0.059
            1868.000       0.999      -0.180       1.984    1.07%       0.355      0.947
     NS_CO_1               0.000      -0.354      -3.475    0.11%      -0.901     -0.144      0.008
            1868.000       0.999      -0.225       1.976    1.28%       0.311      0.916
     LONE_1                0.000       0.323      -1.528    8.19%      -0.920     -0.312     -0.008
            1868.000       0.999      -0.786       2.121    3.75%       0.296      0.904
     DEP_2                 0.000       0.734      -1.438    3.06%      -0.921     -0.404     -0.197
            1341.000       0.999       0.041       3.527    0.07%       0.114      0.838
     QSC_ABF               0.000      -1.944      -4.007    1.07%      -0.627      0.499      0.499
            1868.000       0.999       2.923       0.499   76.66%       0.499      0.499
     QSC_RF                0.000       0.514      -1.231   21.95%      -1.231     -0.663     -0.094
            1868.000       0.999      -0.643       2.180    5.57%      -0.094      1.043
     QSC_ABA               0.000      -0.240      -3.739    0.43%      -0.971      0.413      0.413
            1868.000       0.999       0.271       1.796   11.30%       0.413      0.413
     QSC_RA                0.000       0.466      -1.211   25.54%      -1.211     -0.599      0.012
            1868.000       0.999      -0.540       2.458    3.32%       0.012      0.624
     DEP_1                 0.000       0.700      -1.454    3.32%      -0.940     -0.425     -0.117
            1868.000       0.999      -0.082       3.484    0.05%       0.089      0.809
     INT_01                0.215       1.331      -3.823    0.27%      -0.331     -0.047      0.059
            1868.000       1.014       6.031       4.934    0.96%       0.237      0.805
     INT_02                0.362       1.050      -2.909    0.05%      -0.247      0.005      0.257
            1868.000       0.966       3.717       4.528    0.32%       0.510      1.176


THE MODEL ESTIMATION TERMINATED NORMALLY


MODEL FIT INFORMATION

Number of Free Parameters                       71

Loglikelihood

          H0 Value                      -25273.500
          H0 Scaling Correction Factor      1.3222
            for MLR
          H1 Value                      -25269.389
          H1 Scaling Correction Factor      1.2994
            for MLR

Information Criteria

          Akaike (AIC)                   50688.999
          Bayesian (BIC)                 51083.283
          Sample-Size Adjusted BIC       50857.715
            (n* = (n + 2) / 24)

Chi-Square Test of Model Fit

          Value                              7.979*
          Degrees of Freedom                     6
          P-Value                           0.2396
          Scaling Correction Factor         1.0304
            for MLR

*   The chi-square value for MLM, MLMV, MLR, ULSMV, WLSM and WLSMV cannot be used
    for chi-square difference testing in the regular way.  MLM, MLR and WLSM
    chi-square difference testing is described on the Mplus website.  MLMV, WLSMV,
    and ULSMV difference testing is done using the DIFFTEST option.

RMSEA (Root Mean Square Error Of Approximation)

          Estimate                           0.013
          90 Percent C.I.                    0.000  0.034
          Probability RMSEA <= .05           0.999

CFI/TLI

          CFI                                0.999
          TLI                                0.997

Chi-Square Test of Model Fit for the Baseline Model

          Value                           3379.421
          Degrees of Freedom                    34
          P-Value                           0.0000

SRMR (Standardized Root Mean Square Residual)

          Value                              0.006


MODEL RESULTS

                                                    Two-Tailed
                    Estimate       S.E.  Est./S.E.    P-Value

 NS_AU_1  ON
    QSC_ABF           -0.033      0.026     -1.252      0.210
    QSC_RF             0.031      0.034      0.926      0.355
    QSC_ABA            0.017      0.027      0.635      0.525
    QSC_RA             0.071      0.034      2.099      0.036
    INT_01            -0.031      0.027     -1.152      0.249
    INT_02             0.030      0.026      1.152      0.249

 NS_CO_1  ON
    QSC_ABF           -0.007      0.026     -0.288      0.773
    QSC_RF             0.062      0.033      1.889      0.059
    QSC_ABA            0.105      0.027      3.925      0.000
    QSC_RA            -0.034      0.034     -0.993      0.321
    INT_01            -0.028      0.026     -1.102      0.270
    INT_02             0.071      0.025      2.842      0.004

 LONE_1   ON
    QSC_ABF           -0.075      0.027     -2.760      0.006
    QSC_RF            -0.097      0.032     -3.000      0.003
    QSC_ABA           -0.066      0.026     -2.488      0.013
    QSC_RA            -0.071      0.033     -2.142      0.032
    INT_01             0.015      0.027      0.539      0.590
    INT_02             0.024      0.026      0.906      0.365

 DEP_2    ON
    DEP_1              0.727      0.029     24.658      0.000
    NS_AU_1           -0.033      0.022     -1.497      0.134
    NS_CO_1           -0.039      0.022     -1.748      0.080
    LONE_1             0.050      0.024      2.127      0.033

 NS_AU_1  WITH
    NS_CO_1            0.493      0.026     19.271      0.000
    LONE_1            -0.365      0.024    -14.990      0.000
    DEP_1             -0.517      0.025    -20.283      0.000

 NS_CO_1  WITH
    LONE_1            -0.331      0.024    -14.041      0.000
    DEP_1             -0.600      0.026    -22.706      0.000

 LONE_1   WITH
    DEP_1              0.523      0.024     21.391      0.000

 DEP_1    WITH
    QSC_ABF           -0.053      0.025     -2.096      0.036
    QSC_RF            -0.079      0.024     -3.294      0.001
    QSC_ABA           -0.156      0.024     -6.498      0.000
    QSC_RA            -0.060      0.024     -2.521      0.012

 QSC_ABF  WITH
    QSC_RF             0.215      0.023      9.219      0.000
    QSC_ABA            0.289      0.030      9.554      0.000
    QSC_RA             0.163      0.023      7.055      0.000
    INT_01            -0.459      0.058     -7.950      0.000

 QSC_RF   WITH
    QSC_ABA            0.270      0.023     11.771      0.000
    QSC_RA             0.702      0.027     26.088      0.000
    INT_01             0.006      0.030      0.181      0.856

 QSC_ABA  WITH
    QSC_RA             0.362      0.023     15.900      0.000
    INT_02            -0.148      0.042     -3.573      0.000

 QSC_RA   WITH
    INT_02             0.076      0.034      2.201      0.028

 INT_01   WITH
    QSC_ABA           -0.099      0.032     -3.061      0.002
    QSC_RA             0.011      0.027      0.408      0.683
    DEP_1              0.045      0.026      1.753      0.080

 INT_02   WITH
    QSC_ABF           -0.105      0.030     -3.514      0.000
    QSC_RF             0.077      0.029      2.622      0.009
    DEP_1             -0.004      0.024     -0.150      0.881
    INT_01             0.243      0.033      7.315      0.000

 Means
    QSC_ABF            0.000      0.023      0.001      0.999
    QSC_RF             0.000      0.023      0.001      0.999
    QSC_ABA            0.000      0.023      0.002      0.998
    QSC_RA             0.000      0.023      0.001      0.999
    DEP_1              0.000      0.023     -0.011      0.991
    INT_01             0.215      0.023      9.218      0.000
    INT_02             0.362      0.023     15.900      0.000

 Intercepts
    NS_AU_1           -0.004      0.025     -0.165      0.869
    NS_CO_1           -0.019      0.025     -0.779      0.436
    LONE_1            -0.012      0.024     -0.484      0.628
    DEP_2              0.018      0.017      1.091      0.275

 Variances
    QSC_ABF            0.999      0.051     19.479      0.000
    QSC_RF             0.999      0.027     37.099      0.000
    QSC_ABA            1.000      0.035     28.682      0.000
    QSC_RA             0.999      0.028     35.768      0.000
    DEP_1              1.001      0.032     31.279      0.000
    INT_01             1.014      0.066     15.251      0.000
    INT_02             0.966      0.053     18.076      0.000

 Residual Variances
    NS_AU_1            0.989      0.031     32.181      0.000
    NS_CO_1            0.983      0.030     32.261      0.000
    LONE_1             0.949      0.025     37.898      0.000
    DEP_2              0.362      0.019     18.732      0.000


QUALITY OF NUMERICAL RESULTS

     Condition Number for the Information Matrix              0.488E-04
       (ratio of smallest to largest eigenvalue)


STANDARDIZED MODEL RESULTS


STDYX Standardization

                                                    Two-Tailed
                    Estimate       S.E.  Est./S.E.    P-Value

 NS_AU_1  ON
    QSC_ABF           -0.033      0.026     -1.253      0.210
    QSC_RF             0.031      0.034      0.926      0.355
    QSC_ABA            0.017      0.027      0.635      0.525
    QSC_RA             0.071      0.034      2.104      0.035
    INT_01            -0.032      0.028     -1.151      0.250
    INT_02             0.030      0.026      1.155      0.248

 NS_CO_1  ON
    QSC_ABF           -0.007      0.026     -0.288      0.773
    QSC_RF             0.062      0.033      1.889      0.059
    QSC_ABA            0.105      0.027      3.933      0.000
    QSC_RA            -0.034      0.034     -0.993      0.321
    INT_01            -0.028      0.026     -1.103      0.270
    INT_02             0.070      0.025      2.834      0.005

 LONE_1   ON
    QSC_ABF           -0.075      0.027     -2.773      0.006
    QSC_RF            -0.097      0.032     -3.011      0.003
    QSC_ABA           -0.066      0.026     -2.490      0.013
    QSC_RA            -0.071      0.033     -2.149      0.032
    INT_01             0.015      0.027      0.540      0.589
    INT_02             0.023      0.026      0.906      0.365

 DEP_2    ON
    DEP_1              0.727      0.025     28.677      0.000
    NS_AU_1           -0.033      0.022     -1.494      0.135
    NS_CO_1           -0.039      0.022     -1.745      0.081
    LONE_1             0.050      0.024      2.124      0.034

 NS_AU_1  WITH
    NS_CO_1            0.500      0.019     26.286      0.000
    LONE_1            -0.377      0.021    -17.592      0.000
    DEP_1             -0.519      0.018    -29.171      0.000

 NS_CO_1  WITH
    LONE_1            -0.342      0.021    -15.966      0.000
    DEP_1             -0.605      0.015    -40.122      0.000

 LONE_1   WITH
    DEP_1              0.536      0.018     29.450      0.000

 DEP_1    WITH
    QSC_ABF           -0.053      0.025     -2.109      0.035
    QSC_RF            -0.079      0.024     -3.308      0.001
    QSC_ABA           -0.156      0.023     -6.749      0.000
    QSC_RA            -0.060      0.024     -2.529      0.011

 QSC_ABF  WITH
    QSC_RF             0.215      0.020     10.675      0.000
    QSC_ABA            0.289      0.026     11.120      0.000
    QSC_RA             0.163      0.022      7.552      0.000
    INT_01            -0.456      0.042    -10.969      0.000

 QSC_RF   WITH
    QSC_ABA            0.270      0.021     12.842      0.000
    QSC_RA             0.702      0.017     41.650      0.000
    INT_01             0.005      0.030      0.181      0.857

 QSC_ABA  WITH
    QSC_RA             0.362      0.019     18.612      0.000
    INT_02            -0.151      0.042     -3.619      0.000

 QSC_RA   WITH
    INT_02             0.077      0.034      2.265      0.024

 INT_01   WITH
    QSC_ABA           -0.098      0.030     -3.237      0.001
    QSC_RA             0.011      0.027      0.405      0.685
    DEP_1              0.044      0.025      1.766      0.077

 INT_02   WITH
    QSC_ABF           -0.107      0.029     -3.660      0.000
    QSC_RF             0.078      0.029      2.691      0.007
    DEP_1             -0.004      0.024     -0.150      0.881
    INT_01             0.245      0.029      8.483      0.000

 Means
    QSC_ABF            0.000      0.023      0.001      0.999
    QSC_RF             0.000      0.023      0.001      0.999
    QSC_ABA            0.000      0.023      0.002      0.998
    QSC_RA             0.000      0.023      0.001      0.999
    DEP_1              0.000      0.023     -0.011      0.991
    INT_01             0.213      0.021     10.258      0.000
    INT_02             0.368      0.021     17.698      0.000

 Intercepts
    NS_AU_1           -0.004      0.025     -0.165      0.869
    NS_CO_1           -0.019      0.025     -0.782      0.434
    LONE_1            -0.012      0.025     -0.483      0.629
    DEP_2              0.018      0.017      1.099      0.272

 Variances
    QSC_ABF            1.000      0.000    999.000    999.000
    QSC_RF             1.000      0.000    999.000    999.000
    QSC_ABA            1.000      0.000    999.000    999.000
    QSC_RA             1.000      0.000    999.000    999.000
    DEP_1              1.000      0.000    999.000    999.000
    INT_01             1.000      0.000    999.000    999.000
    INT_02             1.000      0.000    999.000    999.000

 Residual Variances
    NS_AU_1            0.989      0.005    201.819      0.000
    NS_CO_1            0.983      0.006    166.960      0.000
    LONE_1             0.949      0.010     90.580      0.000
    DEP_2              0.362      0.019     18.681      0.000


R-SQUARE

    Observed                                        Two-Tailed
    Variable        Estimate       S.E.  Est./S.E.    P-Value

    NS_AU_1            0.011      0.005      2.291      0.022
    NS_CO_1            0.017      0.006      2.844      0.004
    LONE_1             0.051      0.010      4.831      0.000
    DEP_2              0.638      0.019     32.928      0.000


TOTAL, TOTAL INDIRECT, SPECIFIC INDIRECT, AND DIRECT EFFECTS


                                                    Two-Tailed
                    Estimate       S.E.  Est./S.E.    P-Value

Effects from QSC_ABF to DEP_2

  Total               -0.002      0.003     -0.743      0.458
  Total indirect      -0.002      0.003     -0.743      0.458

  Specific indirect 1
    DEP_2
    NS_AU_1
    QSC_ABF            0.001      0.001      0.962      0.336

  Specific indirect 2
    DEP_2
    NS_CO_1
    QSC_ABF            0.000      0.001      0.284      0.777

  Specific indirect 3
    DEP_2
    LONE_1
    QSC_ABF           -0.004      0.002     -1.653      0.098


Effects from QSC_RF to DEP_2

  Total               -0.008      0.004     -2.043      0.041
  Total indirect      -0.008      0.004     -2.043      0.041

  Specific indirect 1
    DEP_2
    NS_AU_1
    QSC_RF            -0.001      0.001     -0.770      0.441

  Specific indirect 2
    DEP_2
    NS_CO_1
    QSC_RF            -0.002      0.002     -1.282      0.200

  Specific indirect 3
    DEP_2
    LONE_1
    QSC_RF            -0.005      0.003     -1.759      0.079


Effects from QSC_ABA to DEP_2

  Total               -0.008      0.004     -2.079      0.038
  Total indirect      -0.008      0.004     -2.079      0.038

  Specific indirect 1
    DEP_2
    NS_AU_1
    QSC_ABA           -0.001      0.001     -0.585      0.559

  Specific indirect 2
    DEP_2
    NS_CO_1
    QSC_ABA           -0.004      0.003     -1.568      0.117

  Specific indirect 3
    DEP_2
    LONE_1
    QSC_ABA           -0.003      0.002     -1.608      0.108


Effects from QSC_RA to DEP_2

  Total               -0.005      0.004     -1.125      0.261
  Total indirect      -0.005      0.004     -1.125      0.261

  Specific indirect 1
    DEP_2
    NS_AU_1
    QSC_RA            -0.002      0.002     -1.262      0.207

  Specific indirect 2
    DEP_2
    NS_CO_1
    QSC_RA             0.001      0.002      0.839      0.401

  Specific indirect 3
    DEP_2
    LONE_1
    QSC_RA            -0.004      0.002     -1.527      0.127


STANDARDIZED TOTAL, TOTAL INDIRECT, SPECIFIC INDIRECT, AND DIRECT EFFECTS


STDYX Standardization

                                                    Two-Tailed
                    Estimate       S.E.  Est./S.E.    P-Value

Effects from QSC_ABF to DEP_2

  Total               -0.002      0.003     -0.744      0.457
  Total indirect      -0.002      0.003     -0.744      0.457

  Specific indirect 1
    DEP_2
    NS_AU_1
    QSC_ABF            0.001      0.001      0.960      0.337

  Specific indirect 2
    DEP_2
    NS_CO_1
    QSC_ABF            0.000      0.001      0.283      0.777

  Specific indirect 3
    DEP_2
    LONE_1
    QSC_ABF           -0.004      0.002     -1.656      0.098


Effects from QSC_RF to DEP_2

  Total               -0.008      0.004     -2.043      0.041
  Total indirect      -0.008      0.004     -2.043      0.041

  Specific indirect 1
    DEP_2
    NS_AU_1
    QSC_RF            -0.001      0.001     -0.770      0.441

  Specific indirect 2
    DEP_2
    NS_CO_1
    QSC_RF            -0.002      0.002     -1.281      0.200

  Specific indirect 3
    DEP_2
    LONE_1
    QSC_RF            -0.005      0.003     -1.761      0.078


Effects from QSC_ABA to DEP_2

  Total               -0.008      0.004     -2.081      0.037
  Total indirect      -0.008      0.004     -2.081      0.037

  Specific indirect 1
    DEP_2
    NS_AU_1
    QSC_ABA           -0.001      0.001     -0.585      0.559

  Specific indirect 2
    DEP_2
    NS_CO_1
    QSC_ABA           -0.004      0.003     -1.568      0.117

  Specific indirect 3
    DEP_2
    LONE_1
    QSC_ABA           -0.003      0.002     -1.610      0.107


Effects from QSC_RA to DEP_2

  Total               -0.005      0.004     -1.124      0.261
  Total indirect      -0.005      0.004     -1.124      0.261

  Specific indirect 1
    DEP_2
    NS_AU_1
    QSC_RA            -0.002      0.002     -1.260      0.208

  Specific indirect 2
    DEP_2
    NS_CO_1
    QSC_RA             0.001      0.002      0.839      0.401

  Specific indirect 3
    DEP_2
    LONE_1
    QSC_RA            -0.004      0.002     -1.528      0.127


CONFIDENCE INTERVALS OF MODEL RESULTS

                  Lower .5%  Lower 2.5%    Lower 5%    Estimate    Upper 5%  Upper 2.5%   Upper .5%

 NS_AU_1  ON
    QSC_ABF         -0.100      -0.084      -0.076      -0.033       0.010       0.019       0.035
    QSC_RF          -0.056      -0.035      -0.024       0.031       0.087       0.098       0.119
    QSC_ABA         -0.052      -0.036      -0.027       0.017       0.061       0.070       0.086
    QSC_RA          -0.016       0.005       0.015       0.071       0.127       0.137       0.158
    INT_01          -0.102      -0.085      -0.076      -0.031       0.013       0.022       0.039
    INT_02          -0.038      -0.021      -0.013       0.030       0.074       0.082       0.098

 NS_CO_1  ON
    QSC_ABF         -0.074      -0.058      -0.050      -0.007       0.035       0.043       0.059
    QSC_RF          -0.023      -0.002       0.008       0.062       0.116       0.126       0.146
    QSC_ABA          0.036       0.052       0.061       0.105       0.149       0.157       0.174
    QSC_RA          -0.122      -0.101      -0.090      -0.034       0.022       0.033       0.054
    INT_01          -0.094      -0.078      -0.070      -0.028       0.014       0.022       0.038
    INT_02           0.007       0.022       0.030       0.071       0.112       0.120       0.135

 LONE_1   ON
    QSC_ABF         -0.144      -0.128      -0.119      -0.075      -0.030      -0.022      -0.005
    QSC_RF          -0.180      -0.160      -0.150      -0.097      -0.044      -0.034      -0.014
    QSC_ABA         -0.134      -0.117      -0.109      -0.066      -0.022      -0.014       0.002
    QSC_RA          -0.156      -0.136      -0.125      -0.071      -0.016      -0.006       0.014
    INT_01          -0.055      -0.039      -0.030       0.015       0.059       0.068       0.084
    INT_02          -0.044      -0.028      -0.019       0.024       0.067       0.075       0.091

 DEP_2    ON
    DEP_1            0.651       0.669       0.678       0.727       0.775       0.784       0.803
    NS_AU_1         -0.089      -0.076      -0.069      -0.033       0.003       0.010       0.024
    NS_CO_1         -0.097      -0.083      -0.076      -0.039      -0.002       0.005       0.019
    LONE_1          -0.011       0.004       0.011       0.050       0.089       0.096       0.111

 NS_AU_1  WITH
    NS_CO_1          0.427       0.443       0.451       0.493       0.535       0.543       0.559
    LONE_1          -0.428      -0.413      -0.405      -0.365      -0.325      -0.317      -0.302
    DEP_1           -0.583      -0.567      -0.559      -0.517      -0.475      -0.467      -0.451

 NS_CO_1  WITH
    LONE_1          -0.391      -0.377      -0.369      -0.331      -0.292      -0.285      -0.270
    DEP_1           -0.668      -0.652      -0.644      -0.600      -0.557      -0.549      -0.532

 LONE_1   WITH
    DEP_1            0.460       0.475       0.482       0.523       0.563       0.571       0.586

 DEP_1    WITH
    QSC_ABF         -0.118      -0.102      -0.094      -0.053      -0.011      -0.003       0.012
    QSC_RF          -0.141      -0.126      -0.119      -0.079      -0.040      -0.032      -0.017
    QSC_ABA         -0.218      -0.204      -0.196      -0.156      -0.117      -0.109      -0.094
    QSC_RA          -0.121      -0.106      -0.099      -0.060      -0.021      -0.013       0.001

 QSC_ABF  WITH
    QSC_RF           0.155       0.169       0.176       0.215       0.253       0.260       0.275
    QSC_ABA          0.211       0.230       0.239       0.289       0.339       0.348       0.367
    QSC_RA           0.103       0.117       0.125       0.163       0.200       0.208       0.222
    INT_01          -0.608      -0.572      -0.554      -0.459      -0.364      -0.346      -0.310

 QSC_RF   WITH
    QSC_ABA          0.211       0.225       0.232       0.270       0.307       0.315       0.329
    QSC_RA           0.632       0.649       0.657       0.702       0.746       0.754       0.771
    INT_01          -0.073      -0.054      -0.045       0.006       0.056       0.065       0.084

 QSC_ABA  WITH
    QSC_RA           0.303       0.317       0.324       0.362       0.399       0.406       0.420
    INT_02          -0.255      -0.230      -0.217      -0.148      -0.080      -0.067      -0.041

 QSC_RA   WITH
    INT_02          -0.013       0.008       0.019       0.076       0.132       0.143       0.164

 INT_01   WITH
    QSC_ABA         -0.182      -0.162      -0.152      -0.099      -0.046      -0.036      -0.016
    QSC_RA          -0.059      -0.042      -0.034       0.011       0.056       0.065       0.082
    DEP_1           -0.021      -0.005       0.003       0.045       0.087       0.095       0.111

 INT_02   WITH
    QSC_ABF         -0.181      -0.163      -0.154      -0.105      -0.056      -0.046      -0.028
    QSC_RF           0.001       0.019       0.029       0.077       0.125       0.135       0.153
    DEP_1           -0.065      -0.051      -0.043      -0.004       0.036       0.043       0.058
    INT_01           0.157       0.178       0.188       0.243       0.297       0.308       0.328

 Means
    QSC_ABF         -0.060      -0.045      -0.038       0.000       0.038       0.045       0.060
    QSC_RF          -0.060      -0.045      -0.038       0.000       0.038       0.045       0.060
    QSC_ABA         -0.060      -0.045      -0.038       0.000       0.038       0.045       0.060
    QSC_RA          -0.060      -0.045      -0.038       0.000       0.038       0.045       0.060
    DEP_1           -0.060      -0.045      -0.038       0.000       0.038       0.045       0.059
    INT_01           0.155       0.169       0.176       0.215       0.253       0.260       0.275
    INT_02           0.303       0.317       0.324       0.362       0.399       0.406       0.420

 Intercepts
    NS_AU_1         -0.068      -0.053      -0.045      -0.004       0.037       0.045       0.060
    NS_CO_1         -0.084      -0.068      -0.061      -0.019       0.022       0.030       0.045
    LONE_1          -0.075      -0.060      -0.052      -0.012       0.028       0.036       0.051
    DEP_2           -0.025      -0.014      -0.009       0.018       0.046       0.051       0.061

 Variances
    QSC_ABF          0.867       0.899       0.915       0.999       1.084       1.100       1.132
    QSC_RF           0.930       0.947       0.955       0.999       1.044       1.052       1.069
    QSC_ABA          0.910       0.931       0.942       1.000       1.057       1.068       1.089
    QSC_RA           0.927       0.945       0.954       0.999       1.045       1.054       1.071
    DEP_1            0.919       0.938       0.949       1.001       1.054       1.064       1.084
    INT_01           0.843       0.884       0.905       1.014       1.123       1.144       1.185
    INT_02           0.828       0.861       0.878       0.966       1.054       1.070       1.103

 Residual Variances
    NS_AU_1          0.910       0.929       0.938       0.989       1.039       1.049       1.068
    NS_CO_1          0.905       0.924       0.933       0.983       1.034       1.043       1.062
    LONE_1           0.885       0.900       0.908       0.949       0.991       0.999       1.014
    DEP_2            0.312       0.324       0.330       0.362       0.394       0.400       0.412


CONFIDENCE INTERVALS OF STANDARDIZED MODEL RESULTS


STDYX Standardization

                  Lower .5%  Lower 2.5%    Lower 5%    Estimate    Upper 5%  Upper 2.5%   Upper .5%

 NS_AU_1  ON
    QSC_ABF         -0.100      -0.084      -0.076      -0.033       0.010       0.019       0.035
    QSC_RF          -0.056      -0.035      -0.024       0.031       0.087       0.098       0.118
    QSC_ABA         -0.052      -0.035      -0.027       0.017       0.061       0.070       0.086
    QSC_RA          -0.016       0.005       0.015       0.071       0.127       0.137       0.158
    INT_01          -0.103      -0.086      -0.077      -0.032       0.014       0.022       0.039
    INT_02          -0.037      -0.021      -0.013       0.030       0.073       0.081       0.097

 NS_CO_1  ON
    QSC_ABF         -0.074      -0.058      -0.050      -0.007       0.035       0.043       0.059
    QSC_RF          -0.023      -0.002       0.008       0.062       0.116       0.126       0.146
    QSC_ABA          0.036       0.053       0.061       0.105       0.149       0.157       0.173
    QSC_RA          -0.122      -0.101      -0.090      -0.034       0.022       0.033       0.054
    INT_01          -0.095      -0.079      -0.071      -0.028       0.014       0.022       0.038
    INT_02           0.006       0.022       0.029       0.070       0.110       0.118       0.133

 LONE_1   ON
    QSC_ABF         -0.144      -0.127      -0.119      -0.075      -0.030      -0.022      -0.005
    QSC_RF          -0.179      -0.160      -0.150      -0.097      -0.044      -0.034      -0.014
    QSC_ABA         -0.133      -0.117      -0.109      -0.066      -0.022      -0.014       0.002
    QSC_RA          -0.156      -0.136      -0.125      -0.071      -0.017      -0.006       0.014
    INT_01          -0.055      -0.039      -0.030       0.015       0.060       0.068       0.085
    INT_02          -0.043      -0.027      -0.019       0.023       0.065       0.074       0.089

 DEP_2    ON
    DEP_1            0.662       0.677       0.685       0.727       0.769       0.777       0.792
    NS_AU_1         -0.089      -0.076      -0.069      -0.033       0.003       0.010       0.024
    NS_CO_1         -0.097      -0.083      -0.076      -0.039      -0.002       0.005       0.019
    LONE_1          -0.011       0.004       0.011       0.050       0.089       0.096       0.111

 NS_AU_1  WITH
    NS_CO_1          0.451       0.462       0.468       0.500       0.531       0.537       0.549
    LONE_1          -0.432      -0.419      -0.412      -0.377      -0.341      -0.335      -0.322
    DEP_1           -0.565      -0.554      -0.549      -0.519      -0.490      -0.485      -0.474

 NS_CO_1  WITH
    LONE_1          -0.397      -0.384      -0.377      -0.342      -0.307      -0.300      -0.287
    DEP_1           -0.644      -0.635      -0.630      -0.605      -0.580      -0.576      -0.566

 LONE_1   WITH
    DEP_1            0.489       0.500       0.506       0.536       0.566       0.572       0.583

 DEP_1    WITH
    QSC_ABF         -0.117      -0.102      -0.094      -0.053      -0.012      -0.004       0.012
    QSC_RF          -0.141      -0.126      -0.119      -0.079      -0.040      -0.032      -0.018
    QSC_ABA         -0.216      -0.202      -0.194      -0.156      -0.118      -0.111      -0.097
    QSC_RA          -0.121      -0.106      -0.099      -0.060      -0.021      -0.013       0.001

 QSC_ABF  WITH
    QSC_RF           0.163       0.175       0.182       0.215       0.248       0.254       0.267
    QSC_ABA          0.222       0.238       0.246       0.289       0.332       0.340       0.356
    QSC_RA           0.107       0.120       0.127       0.163       0.198       0.205       0.218
    INT_01          -0.563      -0.538      -0.525      -0.456      -0.388      -0.375      -0.349

 QSC_RF   WITH
    QSC_ABA          0.216       0.229       0.235       0.270       0.304       0.311       0.324
    QSC_RA           0.658       0.669       0.674       0.702       0.730       0.735       0.745
    INT_01          -0.073      -0.054      -0.044       0.005       0.055       0.065       0.084

 QSC_ABA  WITH
    QSC_RA           0.312       0.324       0.330       0.362       0.394       0.400       0.412
    INT_02          -0.258      -0.233      -0.220      -0.151      -0.082      -0.069      -0.044

 QSC_RA   WITH
    INT_02          -0.011       0.010       0.021       0.077       0.133       0.144       0.165

 INT_01   WITH
    QSC_ABA         -0.177      -0.158      -0.148      -0.098      -0.048      -0.039      -0.020
    QSC_RA          -0.059      -0.043      -0.034       0.011       0.056       0.065       0.082
    DEP_1           -0.020      -0.005       0.003       0.044       0.086       0.094       0.109

 INT_02   WITH
    QSC_ABF         -0.182      -0.164      -0.155      -0.107      -0.059      -0.050      -0.032
    QSC_RF           0.003       0.021       0.031       0.078       0.126       0.136       0.154
    DEP_1           -0.066      -0.051      -0.044      -0.004       0.036       0.044       0.059
    INT_01           0.171       0.189       0.198       0.245       0.293       0.302       0.320

 Means
    QSC_ABF         -0.060      -0.045      -0.038       0.000       0.038       0.045       0.060
    QSC_RF          -0.060      -0.045      -0.038       0.000       0.038       0.045       0.060
    QSC_ABA         -0.060      -0.045      -0.038       0.000       0.038       0.045       0.060
    QSC_RA          -0.060      -0.045      -0.038       0.000       0.038       0.045       0.060
    DEP_1           -0.059      -0.045      -0.038       0.000       0.038       0.045       0.059
    INT_01           0.160       0.173       0.179       0.213       0.247       0.254       0.267
    INT_02           0.314       0.327       0.334       0.368       0.402       0.409       0.421

 Intercepts
    NS_AU_1         -0.068      -0.053      -0.045      -0.004       0.037       0.045       0.060
    NS_CO_1         -0.084      -0.068      -0.060      -0.019       0.021       0.029       0.045
    LONE_1          -0.075      -0.060      -0.052      -0.012       0.028       0.036       0.051
    DEP_2           -0.024      -0.014      -0.009       0.018       0.045       0.051       0.061

 Variances
    QSC_ABF          1.000       1.000       1.000       1.000       1.000       1.000       1.000
    QSC_RF           1.000       1.000       1.000       1.000       1.000       1.000       1.000
    QSC_ABA          1.000       1.000       1.000       1.000       1.000       1.000       1.000
    QSC_RA           1.000       1.000       1.000       1.000       1.000       1.000       1.000
    DEP_1            1.000       1.000       1.000       1.000       1.000       1.000       1.000
    INT_01           1.000       1.000       1.000       1.000       1.000       1.000       1.000
    INT_02           1.000       1.000       1.000       1.000       1.000       1.000       1.000

 Residual Variances
    NS_AU_1          0.976       0.979       0.981       0.989       0.997       0.998       1.001
    NS_CO_1          0.968       0.972       0.974       0.983       0.993       0.995       0.998
    LONE_1           0.922       0.929       0.932       0.949       0.967       0.970       0.976
    DEP_2            0.312       0.324       0.330       0.362       0.394       0.400       0.412


CONFIDENCE INTERVALS OF TOTAL, TOTAL INDIRECT, SPECIFIC INDIRECT, AND DIRECT EFFECTS


                  Lower .5%  Lower 2.5%    Lower 5%    Estimate    Upper 5%  Upper 2.5%   Upper .5%

Effects from QSC_ABF to DEP_2

  Total             -0.011      -0.009      -0.008      -0.002       0.003       0.004       0.006
  Total indirect    -0.011      -0.009      -0.008      -0.002       0.003       0.004       0.006

  Specific indirect 1
    DEP_2
    NS_AU_1
    QSC_ABF         -0.002      -0.001      -0.001       0.001       0.003       0.003       0.004

  Specific indirect 2
    DEP_2
    NS_CO_1
    QSC_ABF         -0.002      -0.002      -0.001       0.000       0.002       0.002       0.003

  Specific indirect 3
    DEP_2
    LONE_1
    QSC_ABF         -0.010      -0.008      -0.007      -0.004       0.000       0.001       0.002


Effects from QSC_RF to DEP_2

  Total             -0.019      -0.016      -0.015      -0.008      -0.002       0.000       0.002
  Total indirect    -0.019      -0.016      -0.015      -0.008      -0.002       0.000       0.002

  Specific indirect 1
    DEP_2
    NS_AU_1
    QSC_RF          -0.004      -0.004      -0.003      -0.001       0.001       0.002       0.002

  Specific indirect 2
    DEP_2
    NS_CO_1
    QSC_RF          -0.007      -0.006      -0.006      -0.002       0.001       0.001       0.002

  Specific indirect 3
    DEP_2
    LONE_1
    QSC_RF          -0.012      -0.010      -0.009      -0.005       0.000       0.001       0.002


Effects from QSC_ABA to DEP_2

  Total             -0.018      -0.015      -0.014      -0.008      -0.002       0.000       0.002
  Total indirect    -0.018      -0.015      -0.014      -0.008      -0.002       0.000       0.002

  Specific indirect 1
    DEP_2
    NS_AU_1
    QSC_ABA         -0.003      -0.002      -0.002      -0.001       0.001       0.001       0.002

  Specific indirect 2
    DEP_2
    NS_CO_1
    QSC_ABA         -0.011      -0.009      -0.008      -0.004       0.000       0.001       0.003

  Specific indirect 3
    DEP_2
    LONE_1
    QSC_ABA         -0.009      -0.007      -0.007      -0.003       0.000       0.001       0.002


Effects from QSC_RA to DEP_2

  Total             -0.015      -0.012      -0.011      -0.005       0.002       0.003       0.006
  Total indirect    -0.015      -0.012      -0.011      -0.005       0.002       0.003       0.006

  Specific indirect 1
    DEP_2
    NS_AU_1
    QSC_RA          -0.007      -0.006      -0.005      -0.002       0.001       0.001       0.002

  Specific indirect 2
    DEP_2
    NS_CO_1
    QSC_RA          -0.003      -0.002      -0.001       0.001       0.004       0.004       0.005

  Specific indirect 3
    DEP_2
    LONE_1
    QSC_RA          -0.010      -0.008      -0.007      -0.004       0.000       0.001       0.002


CONFIDENCE INTERVALS OF STANDARDIZED TOTAL, TOTAL INDIRECT, SPECIFIC INDIRECT, AND DIRECT EFFECTS


STDYX Standardization

                  Lower .5%  Lower 2.5%    Lower 5%    Estimate    Upper 5%  Upper 2.5%   Upper .5%

Effects from QSC_ABF to DEP_2

  Total             -0.011      -0.009      -0.008      -0.002       0.003       0.004       0.006
  Total indirect    -0.011      -0.009      -0.008      -0.002       0.003       0.004       0.006

  Specific indirect 1
    DEP_2
    NS_AU_1
    QSC_ABF         -0.002      -0.001      -0.001       0.001       0.003       0.003       0.004

  Specific indirect 2
    DEP_2
    NS_CO_1
    QSC_ABF         -0.002      -0.002      -0.001       0.000       0.002       0.002       0.003

  Specific indirect 3
    DEP_2
    LONE_1
    QSC_ABF         -0.010      -0.008      -0.007      -0.004       0.000       0.001       0.002


Effects from QSC_RF to DEP_2

  Total             -0.019      -0.016      -0.015      -0.008      -0.002       0.000       0.002
  Total indirect    -0.019      -0.016      -0.015      -0.008      -0.002       0.000       0.002

  Specific indirect 1
    DEP_2
    NS_AU_1
    QSC_RF          -0.004      -0.004      -0.003      -0.001       0.001       0.002       0.002

  Specific indirect 2
    DEP_2
    NS_CO_1
    QSC_RF          -0.007      -0.006      -0.006      -0.002       0.001       0.001       0.002

  Specific indirect 3
    DEP_2
    LONE_1
    QSC_RF          -0.012      -0.010      -0.009      -0.005       0.000       0.001       0.002


Effects from QSC_ABA to DEP_2

  Total             -0.018      -0.015      -0.014      -0.008      -0.002       0.000       0.002
  Total indirect    -0.018      -0.015      -0.014      -0.008      -0.002       0.000       0.002

  Specific indirect 1
    DEP_2
    NS_AU_1
    QSC_ABA         -0.003      -0.002      -0.002      -0.001       0.001       0.001       0.002

  Specific indirect 2
    DEP_2
    NS_CO_1
    QSC_ABA         -0.011      -0.009      -0.008      -0.004       0.000       0.001       0.003

  Specific indirect 3
    DEP_2
    LONE_1
    QSC_ABA         -0.009      -0.007      -0.007      -0.003       0.000       0.001       0.002


Effects from QSC_RA to DEP_2

  Total             -0.015      -0.012      -0.011      -0.005       0.002       0.003       0.006
  Total indirect    -0.015      -0.012      -0.011      -0.005       0.002       0.003       0.006

  Specific indirect 1
    DEP_2
    NS_AU_1
    QSC_RA          -0.007      -0.006      -0.005      -0.002       0.001       0.001       0.002

  Specific indirect 2
    DEP_2
    NS_CO_1
    QSC_RA          -0.003      -0.002      -0.001       0.001       0.004       0.004       0.005

  Specific indirect 3
    DEP_2
    LONE_1
    QSC_RA          -0.010      -0.008      -0.007      -0.004       0.000       0.001       0.002


PLOT INFORMATION

The following plots are available:

  Histograms (sample values, estimated values, residuals)
  Scatterplots (sample values, estimated values, residuals)
  Loop plots

DIAGRAM INFORMATION

  Use View Diagram under the Diagram menu in the Mplus Editor to view the diagram.
  If running Mplus from the Mplus Diagrammer, the diagram opens automatically.

  Diagram output
    d:\dropbox\orkus 2.0\corona datensatz analysen\paper 03 - coronasc\mplus analysen\finale analysen [osf]\supplemental

     Beginning Time:  17:11:05
        Ending Time:  17:11:05
       Elapsed Time:  00:00:00


MUTHEN & MUTHEN
3463 Stoner Ave.
Los Angeles, CA  90066

Tel: (310) 391-9971
Fax: (310) 391-8971
Web: www.StatModel.com
Support: Support@StatModel.com

Copyright (c) 1998-2021 Muthen & Muthen
