# Supplementary material for: Call me maybe: Risk factors of impaired social contact during the COVID‐19 pandemic and associations with well‐being
Source: Br J Soc Psychol. 2022 May 26:10.1111/bjso.12546. Online ahead of print. doi: 10.1111/bjso.12546 (PMC9348265; doi:10.1111/bjso.12546)
Supplement: Supplementary file 1 — Appendix S1 [file BJSO-9999-0-s001.zip › Data analysis/Analyses conducted with Mplus Version 8.6 (Step 02 + Step 03 of data analysis)/Supplemental analyses/Output files/Analyses for loneliness/Path model w loneliness 01c - Quantity of social contact and life satisfaction.out]

Mplus VERSION 8.6
MUTHEN & MUTHEN
05/12/2021   5:13 PM

INPUT INSTRUCTIONS

  data: file = Mplus data file.dat;

  variable:
  names are
  Age                 !Age (z-standardized)
  WoCon               !Working conditions (1 = on-site, 2 = home office, 3 = no work)
  Empl                !Employment (0 = no, 1 = yes)
  LivCon              !Living conditions (0 = not alone, 1 = alone)
  QSC_AbF             !Quantity of social contact: Absolute frequency (z-standardized)
  QSC_RF              !Quantity of social contact: Relative frequency (z-standardized)
  QSC_AbA             !Quantity of social contact: Absolute amount (z-standardized)
  QSC_RA              !Quantity of social contact: Relative amount (z-standardized)
  MSC_Fa              !Mode of social contact: Face-to-face (z-standardized)
  MSC_Vi              !Mode of social contact: Video communication (z-standardized)
  MSC_Ph              !Mode of social contact: Phone (z-standardized)
  MSC_Me              !Mode of social contact: Messenger service (z-standardized)
  NS_Au_1             !Need satisfaction: Autonomy T1 (z-standardized)
  NS_Co_1             !Need satisfaction: Competence T1 (z-standardized)
  NS_Re_1             !Need satisfaction: Relatedness T1 (z-standardized)
  Lone_1              !Loneliness T1 (z-standardized)
  LSat_1 LSat_2       !Life Satisfaction T1 + T2 (z-standardized)
  Anx_1 Anx_2         !Anxiety T1 + T2 (z-standardized)
  Dep_1 Dep_2         !Depression T1 + T2 (z-standardized)
  Extra               !Extraversion(z-standardized)
  VC_PC               !Competence with devices: PC (z-standardized)
  VC_Ph               !Competence with devices: Phone (z-standardized)
  VC_SP;              !Competence with devices: Smartphone (z-standardized)

  usevariables are
  QSC_AbF QSC_RF QSC_AbA QSC_RA
  NS_Au_1 NS_Co_1 Lone_1
  LSat_1 LSat_2
  Int_01 Int_02;

  missing = all(-77);

  define:
  Int_01 = QSC_AbF*QSC_RF;
  Int_02 = QSC_AbA*QSC_RA;

  analysis:
  estimator = mlr;

  model:
  NS_Au_1 on QSC_AbF
             QSC_RF
             QSC_AbA
             QSC_RA
             Int_01
             Int_02;


  NS_Co_1 on QSC_AbF
             QSC_RF
             QSC_AbA (b1)
             QSC_RA (b3)
             Int_01
             Int_02;

  Lone_1  on QSC_AbF
             QSC_RF
             QSC_AbA
             QSC_RA
             Int_01
             Int_02;

  LSat_2 on  LSat_1
             NS_Au_1
             NS_Co_1
             Lone_1;

  NS_Au_1 NS_Co_1 Lone_1 LSat_1 with NS_Au_1 NS_Co_1 Lone_1 LSat_1;
  QSC_AbF QSC_RF QSC_AbA QSC_RA with QSC_AbF QSC_RF QSC_AbA QSC_RA;
  Int_01 with QSC_AbF QSC_RF;
  Int_02 with QSC_AbA QSC_RA;

  model constraint:
  loop(x,-2,2,0.1);
  Plot (effect);
  effect = b1 + b3*x;

  model indirect:

  LSat_2 ind QSC_AbF;
  LSat_2 ind QSC_RF;
  LSat_2 ind QSC_AbA;
  LSat_2 ind QSC_RA;

  output: stdyx cinterval;

  plot: type = plot3;


INPUT READING TERMINATED NORMALLY


SUMMARY OF ANALYSIS

Number of groups                                                 1
Number of observations                                        1907

Number of dependent variables                                    4
Number of independent variables                                  7
Number of continuous latent variables                            0

Observed dependent variables

  Continuous
   NS_AU_1     NS_CO_1     LONE_1      LSAT_2

Observed independent variables
   QSC_ABF     QSC_RF      QSC_ABA     QSC_RA      LSAT_1      INT_01
   INT_02


Estimator                                                      MLR
Information matrix                                        OBSERVED
Maximum number of iterations                                  1000
Convergence criterion                                    0.500D-04
Maximum number of steepest descent iterations                   20
Maximum number of iterations for H1                           2000
Convergence criterion for H1                             0.100D-03

Input data file(s)
  Mplus data file.dat

Input data format  FREE


SUMMARY OF DATA

     Number of missing data patterns             3


COVARIANCE COVERAGE OF DATA

Minimum covariance coverage value   0.100


     PROPORTION OF DATA PRESENT


           Covariance Coverage
              NS_AU_1       NS_CO_1       LONE_1        LSAT_2        QSC_ABF
              ________      ________      ________      ________      ________
 NS_AU_1        0.980
 NS_CO_1        0.980         0.980
 LONE_1         0.980         0.980         0.980
 LSAT_2         0.683         0.683         0.683         0.703
 QSC_ABF        0.980         0.980         0.980         0.683         0.980
 QSC_RF         0.980         0.980         0.980         0.683         0.980
 QSC_ABA        0.980         0.980         0.980         0.683         0.980
 QSC_RA         0.980         0.980         0.980         0.683         0.980
 LSAT_1         0.980         0.980         0.980         0.683         0.980
 INT_01         0.980         0.980         0.980         0.683         0.980
 INT_02         0.980         0.980         0.980         0.683         0.980


           Covariance Coverage
              QSC_RF        QSC_ABA       QSC_RA        LSAT_1        INT_01
              ________      ________      ________      ________      ________
 QSC_RF         0.980
 QSC_ABA        0.980         0.980
 QSC_RA         0.980         0.980         0.980
 LSAT_1         0.980         0.980         0.980         0.980
 INT_01         0.980         0.980         0.980         0.980         0.980
 INT_02         0.980         0.980         0.980         0.980         0.980


           Covariance Coverage
              INT_02
              ________
 INT_02         0.980


UNIVARIATE SAMPLE STATISTICS


     UNIVARIATE HIGHER-ORDER MOMENT DESCRIPTIVE STATISTICS

         Variable/         Mean/     Skewness/   Minimum/ % with                Percentiles
        Sample Size      Variance    Kurtosis    Maximum  Min/Max      20%/60%    40%/80%    Median

     NS_AU_1               0.000      -0.418      -3.200    0.11%      -0.830     -0.238      0.059
            1868.000       0.999      -0.180       1.984    1.07%       0.355      0.947
     NS_CO_1               0.000      -0.354      -3.475    0.11%      -0.901     -0.144      0.008
            1868.000       0.999      -0.225       1.976    1.28%       0.311      0.916
     LONE_1                0.000       0.323      -1.528    8.19%      -0.920     -0.312     -0.008
            1868.000       0.999      -0.786       2.121    3.75%       0.296      0.904
     LSAT_2                0.000      -0.597      -2.423    2.24%      -1.088     -0.199      0.246
            1341.000       0.999      -0.527       1.581    4.85%       0.691      0.691
     QSC_ABF               0.000      -1.944      -4.007    1.07%      -0.627      0.499      0.499
            1868.000       0.999       2.923       0.499   76.66%       0.499      0.499
     QSC_RF                0.000       0.514      -1.231   21.95%      -1.231     -0.663     -0.094
            1868.000       0.999      -0.643       2.180    5.57%      -0.094      1.043
     QSC_ABA               0.000      -0.240      -3.739    0.43%      -0.971      0.413      0.413
            1868.000       0.999       0.271       1.796   11.30%       0.413      0.413
     QSC_RA                0.000       0.466      -1.211   25.54%      -1.211     -0.599      0.012
            1868.000       0.999      -0.540       2.458    3.32%       0.012      0.624
     LSAT_1                0.000      -0.523      -2.201    3.48%      -0.943     -0.105      0.315
            1868.000       0.999      -0.753       1.573    4.87%       0.315      0.734
     INT_01                0.215       1.331      -3.823    0.27%      -0.331     -0.047      0.059
            1868.000       1.014       6.031       4.934    0.96%       0.237      0.805
     INT_02                0.362       1.050      -2.909    0.05%      -0.247      0.005      0.257
            1868.000       0.966       3.717       4.528    0.32%       0.510      1.176


THE MODEL ESTIMATION TERMINATED NORMALLY


MODEL FIT INFORMATION

Number of Free Parameters                       71

Loglikelihood

          H0 Value                      -25947.404
          H0 Scaling Correction Factor      1.3104
            for MLR
          H1 Value                      -25943.056
          H1 Scaling Correction Factor      1.2910
            for MLR

Information Criteria

          Akaike (AIC)                   52036.808
          Bayesian (BIC)                 52431.091
          Sample-Size Adjusted BIC       52205.524
            (n* = (n + 2) / 24)

Chi-Square Test of Model Fit

          Value                              8.197*
          Degrees of Freedom                     6
          P-Value                           0.2240
          Scaling Correction Factor         1.0608
            for MLR

*   The chi-square value for MLM, MLMV, MLR, ULSMV, WLSM and WLSMV cannot be used
    for chi-square difference testing in the regular way.  MLM, MLR and WLSM
    chi-square difference testing is described on the Mplus website.  MLMV, WLSMV,
    and ULSMV difference testing is done using the DIFFTEST option.

RMSEA (Root Mean Square Error Of Approximation)

          Estimate                           0.014
          90 Percent C.I.                    0.000  0.035
          Probability RMSEA <= .05           0.999

CFI/TLI

          CFI                                0.999
          TLI                                0.994

Chi-Square Test of Model Fit for the Baseline Model

          Value                           2198.688
          Degrees of Freedom                    34
          P-Value                           0.0000

SRMR (Standardized Root Mean Square Residual)

          Value                              0.008


MODEL RESULTS

                                                    Two-Tailed
                    Estimate       S.E.  Est./S.E.    P-Value

 NS_AU_1  ON
    QSC_ABF           -0.033      0.026     -1.251      0.211
    QSC_RF             0.031      0.034      0.926      0.355
    QSC_ABA            0.017      0.027      0.634      0.526
    QSC_RA             0.071      0.034      2.101      0.036
    INT_01            -0.031      0.027     -1.151      0.250
    INT_02             0.030      0.026      1.151      0.250

 NS_CO_1  ON
    QSC_ABF           -0.007      0.026     -0.288      0.774
    QSC_RF             0.062      0.033      1.888      0.059
    QSC_ABA            0.105      0.027      3.923      0.000
    QSC_RA            -0.034      0.034     -0.990      0.322
    INT_01            -0.028      0.026     -1.101      0.271
    INT_02             0.071      0.025      2.841      0.005

 LONE_1   ON
    QSC_ABF           -0.075      0.027     -2.760      0.006
    QSC_RF            -0.097      0.032     -3.000      0.003
    QSC_ABA           -0.066      0.026     -2.486      0.013
    QSC_RA            -0.071      0.033     -2.144      0.032
    INT_01             0.015      0.027      0.538      0.591
    INT_02             0.024      0.026      0.907      0.364

 LSAT_2   ON
    LSAT_1             0.467      0.032     14.481      0.000
    NS_AU_1            0.111      0.029      3.872      0.000
    NS_CO_1            0.051      0.028      1.829      0.067
    LONE_1            -0.136      0.029     -4.747      0.000

 NS_AU_1  WITH
    NS_CO_1            0.493      0.026     19.266      0.000
    LONE_1            -0.365      0.024    -14.993      0.000
    LSAT_1             0.446      0.025     17.851      0.000

 NS_CO_1  WITH
    LONE_1            -0.331      0.024    -14.036      0.000
    LSAT_1             0.411      0.024     16.977      0.000

 LONE_1   WITH
    LSAT_1            -0.436      0.024    -18.398      0.000

 LSAT_1   WITH
    QSC_ABF            0.062      0.025      2.474      0.013
    QSC_RF             0.101      0.025      4.099      0.000
    QSC_ABA            0.151      0.024      6.354      0.000
    QSC_RA             0.103      0.024      4.232      0.000

 QSC_ABF  WITH
    QSC_RF             0.215      0.023      9.219      0.000
    QSC_ABA            0.289      0.030      9.554      0.000
    QSC_RA             0.163      0.023      7.055      0.000
    INT_01            -0.459      0.058     -7.950      0.000

 QSC_RF   WITH
    QSC_ABA            0.270      0.023     11.772      0.000
    QSC_RA             0.702      0.027     26.088      0.000
    INT_01             0.006      0.030      0.181      0.856

 QSC_ABA  WITH
    QSC_RA             0.362      0.023     15.901      0.000
    INT_02            -0.148      0.042     -3.573      0.000

 QSC_RA   WITH
    INT_02             0.076      0.034      2.200      0.028

 INT_01   WITH
    QSC_ABA           -0.099      0.032     -3.061      0.002
    QSC_RA             0.011      0.027      0.408      0.683
    LSAT_1            -0.029      0.026     -1.080      0.280

 INT_02   WITH
    QSC_ABF           -0.105      0.030     -3.514      0.000
    QSC_RF             0.077      0.029      2.622      0.009
    LSAT_1            -0.028      0.025     -1.131      0.258
    INT_01             0.243      0.033      7.315      0.000

 Means
    QSC_ABF            0.000      0.023      0.000      1.000
    QSC_RF             0.000      0.023      0.000      1.000
    QSC_ABA            0.000      0.023      0.000      1.000
    QSC_RA             0.000      0.023      0.000      1.000
    LSAT_1             0.000      0.023     -0.003      0.998
    INT_01             0.215      0.023      9.219      0.000
    INT_02             0.362      0.023     15.900      0.000

 Intercepts
    NS_AU_1           -0.004      0.025     -0.172      0.864
    NS_CO_1           -0.020      0.025     -0.786      0.432
    LONE_1            -0.012      0.024     -0.476      0.634
    LSAT_2            -0.022      0.022     -1.021      0.307

 Variances
    QSC_ABF            0.999      0.051     19.479      0.000
    QSC_RF             0.999      0.027     37.099      0.000
    QSC_ABA            1.000      0.035     28.682      0.000
    QSC_RA             0.999      0.028     35.768      0.000
    LSAT_1             1.001      0.026     38.774      0.000
    INT_01             1.014      0.066     15.251      0.000
    INT_02             0.966      0.053     18.076      0.000

 Residual Variances
    NS_AU_1            0.989      0.031     32.173      0.000
    NS_CO_1            0.983      0.030     32.262      0.000
    LONE_1             0.950      0.025     37.913      0.000
    LSAT_2             0.605      0.026     23.651      0.000


QUALITY OF NUMERICAL RESULTS

     Condition Number for the Information Matrix              0.534E-04
       (ratio of smallest to largest eigenvalue)


STANDARDIZED MODEL RESULTS


STDYX Standardization

                                                    Two-Tailed
                    Estimate       S.E.  Est./S.E.    P-Value

 NS_AU_1  ON
    QSC_ABF           -0.033      0.026     -1.252      0.211
    QSC_RF             0.031      0.034      0.926      0.355
    QSC_ABA            0.017      0.027      0.634      0.526
    QSC_RA             0.071      0.034      2.106      0.035
    INT_01            -0.032      0.028     -1.150      0.250
    INT_02             0.030      0.026      1.153      0.249

 NS_CO_1  ON
    QSC_ABF           -0.007      0.026     -0.287      0.774
    QSC_RF             0.062      0.033      1.889      0.059
    QSC_ABA            0.105      0.027      3.930      0.000
    QSC_RA            -0.034      0.034     -0.991      0.322
    INT_01            -0.028      0.026     -1.102      0.271
    INT_02             0.070      0.025      2.833      0.005

 LONE_1   ON
    QSC_ABF           -0.075      0.027     -2.774      0.006
    QSC_RF            -0.097      0.032     -3.011      0.003
    QSC_ABA           -0.066      0.026     -2.488      0.013
    QSC_RA            -0.071      0.033     -2.151      0.031
    INT_01             0.015      0.027      0.539      0.590
    INT_02             0.023      0.026      0.907      0.364

 LSAT_2   ON
    LSAT_1             0.466      0.031     15.095      0.000
    NS_AU_1            0.110      0.029      3.862      0.000
    NS_CO_1            0.051      0.028      1.831      0.067
    LONE_1            -0.136      0.029     -4.763      0.000

 NS_AU_1  WITH
    NS_CO_1            0.500      0.019     26.281      0.000
    LONE_1            -0.377      0.021    -17.596      0.000
    LSAT_1             0.449      0.020     22.635      0.000

 NS_CO_1  WITH
    LONE_1            -0.342      0.021    -15.959      0.000
    LSAT_1             0.415      0.020     20.264      0.000

 LONE_1   WITH
    LSAT_1            -0.448      0.020    -22.259      0.000

 LSAT_1   WITH
    QSC_ABF            0.062      0.025      2.487      0.013
    QSC_RF             0.101      0.024      4.136      0.000
    QSC_ABA            0.151      0.023      6.501      0.000
    QSC_RA             0.103      0.024      4.275      0.000

 QSC_ABF  WITH
    QSC_RF             0.215      0.020     10.675      0.000
    QSC_ABA            0.289      0.026     11.120      0.000
    QSC_RA             0.163      0.022      7.552      0.000
    INT_01            -0.456      0.042    -10.969      0.000

 QSC_RF   WITH
    QSC_ABA            0.270      0.021     12.843      0.000
    QSC_RA             0.702      0.017     41.651      0.000
    INT_01             0.005      0.030      0.181      0.857

 QSC_ABA  WITH
    QSC_RA             0.362      0.019     18.613      0.000
    INT_02            -0.151      0.042     -3.620      0.000

 QSC_RA   WITH
    INT_02             0.077      0.034      2.265      0.024

 INT_01   WITH
    QSC_ABA           -0.098      0.030     -3.237      0.001
    QSC_RA             0.011      0.027      0.405      0.685
    LSAT_1            -0.028      0.026     -1.085      0.278

 INT_02   WITH
    QSC_ABF           -0.107      0.029     -3.660      0.000
    QSC_RF             0.078      0.029      2.691      0.007
    LSAT_1            -0.028      0.025     -1.129      0.259
    INT_01             0.245      0.029      8.483      0.000

 Means
    QSC_ABF            0.000      0.023      0.000      1.000
    QSC_RF             0.000      0.023      0.000      1.000
    QSC_ABA            0.000      0.023      0.000      1.000
    QSC_RA             0.000      0.023      0.000      1.000
    LSAT_1             0.000      0.023     -0.003      0.998
    INT_01             0.213      0.021     10.259      0.000
    INT_02             0.368      0.021     17.698      0.000

 Intercepts
    NS_AU_1           -0.004      0.025     -0.172      0.863
    NS_CO_1           -0.020      0.025     -0.789      0.430
    LONE_1            -0.012      0.025     -0.476      0.634
    LSAT_2            -0.022      0.021     -1.028      0.304

 Variances
    QSC_ABF            1.000      0.000    999.000    999.000
    QSC_RF             1.000      0.000    999.000    999.000
    QSC_ABA            1.000      0.000    999.000    999.000
    QSC_RA             1.000      0.000    999.000    999.000
    LSAT_1             1.000      0.000    999.000    999.000
    INT_01             1.000      0.000    999.000    999.000
    INT_02             1.000      0.000    999.000    999.000

 Residual Variances
    NS_AU_1            0.989      0.005    201.729      0.000
    NS_CO_1            0.983      0.006    167.002      0.000
    LONE_1             0.949      0.010     90.555      0.000
    LSAT_2             0.601      0.024     25.151      0.000


R-SQUARE

    Observed                                        Two-Tailed
    Variable        Estimate       S.E.  Est./S.E.    P-Value

    NS_AU_1            0.011      0.005      2.292      0.022
    NS_CO_1            0.017      0.006      2.843      0.004
    LONE_1             0.051      0.010      4.831      0.000
    LSAT_2             0.399      0.024     16.691      0.000


TOTAL, TOTAL INDIRECT, SPECIFIC INDIRECT, AND DIRECT EFFECTS


                                                    Two-Tailed
                    Estimate       S.E.  Est./S.E.    P-Value

Effects from QSC_ABF to LSAT_2

  Total                0.006      0.007      0.931      0.352
  Total indirect       0.006      0.007      0.931      0.352

  Specific indirect 1
    LSAT_2
    NS_AU_1
    QSC_ABF           -0.004      0.003     -1.203      0.229

  Specific indirect 2
    LSAT_2
    NS_CO_1
    QSC_ABF            0.000      0.001     -0.284      0.777

  Specific indirect 3
    LSAT_2
    LONE_1
    QSC_ABF            0.010      0.004      2.358      0.018


Effects from QSC_RF to LSAT_2

  Total                0.020      0.008      2.372      0.018
  Total indirect       0.020      0.008      2.372      0.018

  Specific indirect 1
    LSAT_2
    NS_AU_1
    QSC_RF             0.003      0.004      0.903      0.367

  Specific indirect 2
    LSAT_2
    NS_CO_1
    QSC_RF             0.003      0.002      1.334      0.182

  Specific indirect 3
    LSAT_2
    LONE_1
    QSC_RF             0.013      0.005      2.585      0.010


Effects from QSC_ABA to LSAT_2

  Total                0.016      0.007      2.249      0.025
  Total indirect       0.016      0.007      2.249      0.025

  Specific indirect 1
    LSAT_2
    NS_AU_1
    QSC_ABA            0.002      0.003      0.624      0.532

  Specific indirect 2
    LSAT_2
    NS_CO_1
    QSC_ABA            0.005      0.003      1.620      0.105

  Specific indirect 3
    LSAT_2
    LONE_1
    QSC_ABA            0.009      0.004      2.174      0.030


Effects from QSC_RA to LSAT_2

  Total                0.016      0.009      1.861      0.063
  Total indirect       0.016      0.009      1.861      0.063

  Specific indirect 1
    LSAT_2
    NS_AU_1
    QSC_RA             0.008      0.004      1.865      0.062

  Specific indirect 2
    LSAT_2
    NS_CO_1
    QSC_RA            -0.002      0.002     -0.873      0.383

  Specific indirect 3
    LSAT_2
    LONE_1
    QSC_RA             0.010      0.005      1.945      0.052


STANDARDIZED TOTAL, TOTAL INDIRECT, SPECIFIC INDIRECT, AND DIRECT EFFECTS


STDYX Standardization

                                                    Two-Tailed
                    Estimate       S.E.  Est./S.E.    P-Value

Effects from QSC_ABF to LSAT_2

  Total                0.006      0.007      0.932      0.351
  Total indirect       0.006      0.007      0.932      0.351

  Specific indirect 1
    LSAT_2
    NS_AU_1
    QSC_ABF           -0.004      0.003     -1.202      0.229

  Specific indirect 2
    LSAT_2
    NS_CO_1
    QSC_ABF            0.000      0.001     -0.284      0.777

  Specific indirect 3
    LSAT_2
    LONE_1
    QSC_ABF            0.010      0.004      2.368      0.018


Effects from QSC_RF to LSAT_2

  Total                0.020      0.008      2.379      0.017
  Total indirect       0.020      0.008      2.379      0.017

  Specific indirect 1
    LSAT_2
    NS_AU_1
    QSC_RF             0.003      0.004      0.903      0.367

  Specific indirect 2
    LSAT_2
    NS_CO_1
    QSC_RF             0.003      0.002      1.334      0.182

  Specific indirect 3
    LSAT_2
    LONE_1
    QSC_RF             0.013      0.005      2.597      0.009


Effects from QSC_ABA to LSAT_2

  Total                0.016      0.007      2.255      0.024
  Total indirect       0.016      0.007      2.255      0.024

  Specific indirect 1
    LSAT_2
    NS_AU_1
    QSC_ABA            0.002      0.003      0.625      0.532

  Specific indirect 2
    LSAT_2
    NS_CO_1
    QSC_ABA            0.005      0.003      1.621      0.105

  Specific indirect 3
    LSAT_2
    LONE_1
    QSC_ABA            0.009      0.004      2.180      0.029


Effects from QSC_RA to LSAT_2

  Total                0.016      0.008      1.865      0.062
  Total indirect       0.016      0.008      1.865      0.062

  Specific indirect 1
    LSAT_2
    NS_AU_1
    QSC_RA             0.008      0.004      1.867      0.062

  Specific indirect 2
    LSAT_2
    NS_CO_1
    QSC_RA            -0.002      0.002     -0.873      0.382

  Specific indirect 3
    LSAT_2
    LONE_1
    QSC_RA             0.010      0.005      1.950      0.051


CONFIDENCE INTERVALS OF MODEL RESULTS

                  Lower .5%  Lower 2.5%    Lower 5%    Estimate    Upper 5%  Upper 2.5%   Upper .5%

 NS_AU_1  ON
    QSC_ABF         -0.100      -0.084      -0.076      -0.033       0.010       0.019       0.035
    QSC_RF          -0.056      -0.035      -0.024       0.031       0.087       0.098       0.119
    QSC_ABA         -0.052      -0.036      -0.027       0.017       0.061       0.070       0.086
    QSC_RA          -0.016       0.005       0.015       0.071       0.127       0.138       0.158
    INT_01          -0.102      -0.085      -0.076      -0.031       0.013       0.022       0.039
    INT_02          -0.038      -0.021      -0.013       0.030       0.074       0.082       0.098

 NS_CO_1  ON
    QSC_ABF         -0.074      -0.058      -0.050      -0.007       0.035       0.043       0.059
    QSC_RF          -0.023      -0.002       0.008       0.062       0.116       0.126       0.146
    QSC_ABA          0.036       0.052       0.061       0.105       0.149       0.157       0.174
    QSC_RA          -0.122      -0.101      -0.090      -0.034       0.022       0.033       0.054
    INT_01          -0.094      -0.078      -0.070      -0.028       0.014       0.022       0.038
    INT_02           0.007       0.022       0.030       0.071       0.112       0.120       0.135

 LONE_1   ON
    QSC_ABF         -0.144      -0.128      -0.119      -0.075      -0.030      -0.022      -0.005
    QSC_RF          -0.180      -0.160      -0.150      -0.097      -0.044      -0.034      -0.014
    QSC_ABA         -0.134      -0.117      -0.109      -0.066      -0.022      -0.014       0.002
    QSC_RA          -0.156      -0.136      -0.126      -0.071      -0.017      -0.006       0.014
    INT_01          -0.055      -0.039      -0.030       0.015       0.059       0.068       0.084
    INT_02          -0.044      -0.028      -0.019       0.024       0.067       0.075       0.091

 LSAT_2   ON
    LSAT_1           0.384       0.404       0.414       0.467       0.520       0.530       0.550
    NS_AU_1          0.037       0.055       0.064       0.111       0.158       0.167       0.184
    NS_CO_1         -0.021      -0.004       0.005       0.051       0.097       0.106       0.123
    LONE_1          -0.210      -0.193      -0.184      -0.136      -0.089      -0.080      -0.062

 NS_AU_1  WITH
    NS_CO_1          0.427       0.443       0.451       0.493       0.535       0.543       0.559
    LONE_1          -0.428      -0.413      -0.405      -0.365      -0.325      -0.317      -0.302
    LSAT_1           0.382       0.397       0.405       0.446       0.488       0.495       0.511

 NS_CO_1  WITH
    LONE_1          -0.391      -0.377      -0.369      -0.331      -0.292      -0.284      -0.270
    LSAT_1           0.349       0.364       0.371       0.411       0.451       0.459       0.474

 LONE_1   WITH
    LSAT_1          -0.498      -0.483      -0.476      -0.436      -0.397      -0.390      -0.375

 LSAT_1   WITH
    QSC_ABF         -0.003       0.013       0.021       0.062       0.103       0.111       0.126
    QSC_RF           0.038       0.053       0.060       0.101       0.141       0.149       0.164
    QSC_ABA          0.090       0.104       0.112       0.151       0.190       0.197       0.212
    QSC_RA           0.040       0.055       0.063       0.103       0.143       0.151       0.166

 QSC_ABF  WITH
    QSC_RF           0.155       0.169       0.176       0.215       0.253       0.260       0.275
    QSC_ABA          0.211       0.230       0.239       0.289       0.339       0.348       0.367
    QSC_RA           0.103       0.117       0.125       0.163       0.200       0.208       0.222
    INT_01          -0.608      -0.572      -0.554      -0.459      -0.364      -0.346      -0.310

 QSC_RF   WITH
    QSC_ABA          0.211       0.225       0.232       0.270       0.307       0.315       0.329
    QSC_RA           0.632       0.649       0.657       0.702       0.746       0.754       0.771
    INT_01          -0.073      -0.054      -0.045       0.006       0.056       0.065       0.084

 QSC_ABA  WITH
    QSC_RA           0.303       0.317       0.324       0.362       0.399       0.406       0.420
    INT_02          -0.255      -0.230      -0.217      -0.148      -0.080      -0.067      -0.041

 QSC_RA   WITH
    INT_02          -0.013       0.008       0.019       0.076       0.132       0.143       0.164

 INT_01   WITH
    QSC_ABA         -0.182      -0.162      -0.152      -0.099      -0.046      -0.036      -0.016
    QSC_RA          -0.059      -0.042      -0.034       0.011       0.056       0.065       0.082
    LSAT_1          -0.097      -0.081      -0.072      -0.029       0.015       0.023       0.040

 INT_02   WITH
    QSC_ABF         -0.181      -0.163      -0.154      -0.105      -0.056      -0.046      -0.028
    QSC_RF           0.001       0.019       0.029       0.077       0.125       0.135       0.153
    LSAT_1          -0.091      -0.076      -0.068      -0.028       0.013       0.020       0.035
    INT_01           0.157       0.178       0.188       0.243       0.297       0.308       0.328

 Means
    QSC_ABF         -0.060      -0.045      -0.038       0.000       0.038       0.045       0.060
    QSC_RF          -0.060      -0.045      -0.038       0.000       0.038       0.045       0.060
    QSC_ABA         -0.060      -0.045      -0.038       0.000       0.038       0.045       0.060
    QSC_RA          -0.060      -0.045      -0.038       0.000       0.038       0.045       0.060
    LSAT_1          -0.059      -0.045      -0.038       0.000       0.038       0.045       0.059
    INT_01           0.155       0.169       0.176       0.215       0.253       0.260       0.275
    INT_02           0.303       0.317       0.324       0.362       0.399       0.406       0.420

 Intercepts
    NS_AU_1         -0.068      -0.053      -0.045      -0.004       0.037       0.045       0.060
    NS_CO_1         -0.084      -0.069      -0.061      -0.020       0.021       0.029       0.045
    LONE_1          -0.075      -0.060      -0.052      -0.012       0.029       0.036       0.051
    LSAT_2          -0.078      -0.064      -0.058      -0.022       0.013       0.020       0.034

 Variances
    QSC_ABF          0.867       0.899       0.915       0.999       1.084       1.100       1.132
    QSC_RF           0.930       0.947       0.955       0.999       1.044       1.052       1.069
    QSC_ABA          0.910       0.931       0.942       1.000       1.057       1.068       1.089
    QSC_RA           0.928       0.945       0.954       0.999       1.045       1.054       1.071
    LSAT_1           0.934       0.950       0.958       1.001       1.043       1.052       1.067
    INT_01           0.843       0.884       0.905       1.014       1.123       1.144       1.185
    INT_02           0.828       0.861       0.878       0.966       1.054       1.070       1.103

 Residual Variances
    NS_AU_1          0.910       0.929       0.938       0.989       1.039       1.049       1.068
    NS_CO_1          0.905       0.924       0.933       0.983       1.033       1.043       1.062
    LONE_1           0.885       0.900       0.908       0.950       0.991       0.999       1.014
    LSAT_2           0.539       0.555       0.563       0.605       0.647       0.655       0.670


CONFIDENCE INTERVALS OF STANDARDIZED MODEL RESULTS


STDYX Standardization

                  Lower .5%  Lower 2.5%    Lower 5%    Estimate    Upper 5%  Upper 2.5%   Upper .5%

 NS_AU_1  ON
    QSC_ABF         -0.100      -0.084      -0.076      -0.033       0.010       0.019       0.035
    QSC_RF          -0.056      -0.035      -0.024       0.031       0.087       0.098       0.118
    QSC_ABA         -0.052      -0.036      -0.027       0.017       0.061       0.069       0.086
    QSC_RA          -0.016       0.005       0.016       0.071       0.127       0.137       0.158
    INT_01          -0.103      -0.086      -0.077      -0.032       0.014       0.022       0.039
    INT_02          -0.037      -0.021      -0.013       0.030       0.072       0.081       0.097

 NS_CO_1  ON
    QSC_ABF         -0.074      -0.058      -0.050      -0.007       0.035       0.043       0.059
    QSC_RF          -0.023      -0.002       0.008       0.062       0.116       0.126       0.146
    QSC_ABA          0.036       0.053       0.061       0.105       0.149       0.157       0.173
    QSC_RA          -0.122      -0.101      -0.090      -0.034       0.022       0.033       0.054
    INT_01          -0.095      -0.079      -0.071      -0.028       0.014       0.022       0.038
    INT_02           0.006       0.022       0.029       0.070       0.110       0.118       0.133

 LONE_1   ON
    QSC_ABF         -0.144      -0.127      -0.119      -0.075      -0.030      -0.022      -0.005
    QSC_RF          -0.179      -0.160      -0.150      -0.097      -0.044      -0.034      -0.014
    QSC_ABA         -0.133      -0.117      -0.109      -0.066      -0.022      -0.014       0.002
    QSC_RA          -0.156      -0.136      -0.125      -0.071      -0.017      -0.006       0.014
    INT_01          -0.055      -0.039      -0.030       0.015       0.060       0.068       0.085
    INT_02          -0.043      -0.027      -0.019       0.023       0.066       0.074       0.089

 LSAT_2   ON
    LSAT_1           0.386       0.405       0.415       0.466       0.517       0.526       0.545
    NS_AU_1          0.037       0.054       0.063       0.110       0.158       0.167       0.184
    NS_CO_1         -0.021      -0.004       0.005       0.051       0.097       0.105       0.122
    LONE_1          -0.210      -0.192      -0.183      -0.136      -0.089      -0.080      -0.062

 NS_AU_1  WITH
    NS_CO_1          0.451       0.462       0.468       0.500       0.531       0.537       0.549
    LONE_1          -0.432      -0.419      -0.412      -0.377      -0.341      -0.335      -0.322
    LSAT_1           0.398       0.410       0.416       0.449       0.481       0.488       0.500

 NS_CO_1  WITH
    LONE_1          -0.397      -0.384      -0.377      -0.342      -0.307      -0.300      -0.287
    LSAT_1           0.362       0.374       0.381       0.415       0.448       0.455       0.467

 LONE_1   WITH
    LSAT_1          -0.500      -0.487      -0.481      -0.448      -0.415      -0.408      -0.396

 LSAT_1   WITH
    QSC_ABF         -0.002       0.013       0.021       0.062       0.103       0.111       0.126
    QSC_RF           0.038       0.053       0.061       0.101       0.141       0.149       0.164
    QSC_ABA          0.091       0.105       0.113       0.151       0.189       0.196       0.211
    QSC_RA           0.041       0.056       0.063       0.103       0.142       0.150       0.165

 QSC_ABF  WITH
    QSC_RF           0.163       0.175       0.182       0.215       0.248       0.254       0.267
    QSC_ABA          0.222       0.238       0.246       0.289       0.332       0.340       0.356
    QSC_RA           0.107       0.120       0.127       0.163       0.198       0.205       0.218
    INT_01          -0.563      -0.538      -0.525      -0.456      -0.388      -0.375      -0.349

 QSC_RF   WITH
    QSC_ABA          0.216       0.229       0.235       0.270       0.304       0.311       0.324
    QSC_RA           0.658       0.669       0.674       0.702       0.730       0.735       0.745
    INT_01          -0.073      -0.054      -0.044       0.005       0.055       0.065       0.084

 QSC_ABA  WITH
    QSC_RA           0.312       0.324       0.330       0.362       0.394       0.400       0.412
    INT_02          -0.258      -0.233      -0.220      -0.151      -0.082      -0.069      -0.044

 QSC_RA   WITH
    INT_02          -0.011       0.010       0.021       0.077       0.133       0.144       0.165

 INT_01   WITH
    QSC_ABA         -0.177      -0.158      -0.148      -0.098      -0.048      -0.039      -0.020
    QSC_RA          -0.059      -0.043      -0.034       0.011       0.056       0.065       0.082
    LSAT_1          -0.096      -0.080      -0.071      -0.028       0.015       0.023       0.039

 INT_02   WITH
    QSC_ABF         -0.182      -0.164      -0.155      -0.107      -0.059      -0.050      -0.032
    QSC_RF           0.003       0.021       0.031       0.078       0.126       0.136       0.154
    LSAT_1          -0.093      -0.077      -0.069      -0.028       0.013       0.021       0.036
    INT_01           0.171       0.189       0.198       0.245       0.293       0.302       0.320

 Means
    QSC_ABF         -0.060      -0.045      -0.038       0.000       0.038       0.045       0.060
    QSC_RF          -0.060      -0.045      -0.038       0.000       0.038       0.045       0.060
    QSC_ABA         -0.060      -0.045      -0.038       0.000       0.038       0.045       0.060
    QSC_RA          -0.060      -0.045      -0.038       0.000       0.038       0.045       0.060
    LSAT_1          -0.059      -0.045      -0.038       0.000       0.038       0.045       0.059
    INT_01           0.160       0.173       0.179       0.213       0.247       0.254       0.267
    INT_02           0.314       0.327       0.334       0.368       0.402       0.409       0.421

 Intercepts
    NS_AU_1         -0.068      -0.053      -0.045      -0.004       0.037       0.044       0.060
    NS_CO_1         -0.084      -0.069      -0.061      -0.020       0.021       0.029       0.045
    LONE_1          -0.075      -0.060      -0.052      -0.012       0.029       0.036       0.051
    LSAT_2          -0.077      -0.064      -0.057      -0.022       0.013       0.020       0.033

 Variances
    QSC_ABF          1.000       1.000       1.000       1.000       1.000       1.000       1.000
    QSC_RF           1.000       1.000       1.000       1.000       1.000       1.000       1.000
    QSC_ABA          1.000       1.000       1.000       1.000       1.000       1.000       1.000
    QSC_RA           1.000       1.000       1.000       1.000       1.000       1.000       1.000
    LSAT_1           1.000       1.000       1.000       1.000       1.000       1.000       1.000
    INT_01           1.000       1.000       1.000       1.000       1.000       1.000       1.000
    INT_02           1.000       1.000       1.000       1.000       1.000       1.000       1.000

 Residual Variances
    NS_AU_1          0.976       0.979       0.981       0.989       0.997       0.998       1.001
    NS_CO_1          0.968       0.972       0.974       0.983       0.993       0.995       0.998
    LONE_1           0.922       0.929       0.932       0.949       0.967       0.970       0.976
    LSAT_2           0.540       0.554       0.562       0.601       0.640       0.648       0.663


CONFIDENCE INTERVALS OF TOTAL, TOTAL INDIRECT, SPECIFIC INDIRECT, AND DIRECT EFFECTS


                  Lower .5%  Lower 2.5%    Lower 5%    Estimate    Upper 5%  Upper 2.5%   Upper .5%

Effects from QSC_ABF to LSAT_2

  Total             -0.011      -0.007      -0.005       0.006       0.017       0.019       0.023
  Total indirect    -0.011      -0.007      -0.005       0.006       0.017       0.019       0.023

  Specific indirect 1
    LSAT_2
    NS_AU_1
    QSC_ABF         -0.011      -0.010      -0.009      -0.004       0.001       0.002       0.004

  Specific indirect 2
    LSAT_2
    NS_CO_1
    QSC_ABF         -0.004      -0.003      -0.003       0.000       0.002       0.002       0.003

  Specific indirect 3
    LSAT_2
    LONE_1
    QSC_ABF         -0.001       0.002       0.003       0.010       0.017       0.019       0.021


Effects from QSC_RF to LSAT_2

  Total             -0.002       0.003       0.006       0.020       0.034       0.036       0.041
  Total indirect    -0.002       0.003       0.006       0.020       0.034       0.036       0.041

  Specific indirect 1
    LSAT_2
    NS_AU_1
    QSC_RF          -0.006      -0.004      -0.003       0.003       0.010       0.011       0.013

  Specific indirect 2
    LSAT_2
    NS_CO_1
    QSC_RF          -0.003      -0.001      -0.001       0.003       0.007       0.008       0.009

  Specific indirect 3
    LSAT_2
    LONE_1
    QSC_RF           0.000       0.003       0.005       0.013       0.022       0.023       0.026


Effects from QSC_ABA to LSAT_2

  Total             -0.002       0.002       0.004       0.016       0.028       0.030       0.035
  Total indirect    -0.002       0.002       0.004       0.016       0.028       0.030       0.035

  Specific indirect 1
    LSAT_2
    NS_AU_1
    QSC_ABA         -0.006      -0.004      -0.003       0.002       0.007       0.008       0.010

  Specific indirect 2
    LSAT_2
    NS_CO_1
    QSC_ABA         -0.003      -0.001       0.000       0.005       0.011       0.012       0.014

  Specific indirect 3
    LSAT_2
    LONE_1
    QSC_ABA         -0.002       0.001       0.002       0.009       0.016       0.017       0.020


Effects from QSC_RA to LSAT_2

  Total             -0.006      -0.001       0.002       0.016       0.030       0.033       0.038
  Total indirect    -0.006      -0.001       0.002       0.016       0.030       0.033       0.038

  Specific indirect 1
    LSAT_2
    NS_AU_1
    QSC_RA          -0.003       0.000       0.001       0.008       0.015       0.016       0.019

  Specific indirect 2
    LSAT_2
    NS_CO_1
    QSC_RA          -0.007      -0.006      -0.005      -0.002       0.002       0.002       0.003

  Specific indirect 3
    LSAT_2
    LONE_1
    QSC_RA          -0.003       0.000       0.001       0.010       0.018       0.019       0.023


CONFIDENCE INTERVALS OF STANDARDIZED TOTAL, TOTAL INDIRECT, SPECIFIC INDIRECT, AND DIRECT EFFECTS


STDYX Standardization

                  Lower .5%  Lower 2.5%    Lower 5%    Estimate    Upper 5%  Upper 2.5%   Upper .5%

Effects from QSC_ABF to LSAT_2

  Total             -0.011      -0.007      -0.005       0.006       0.017       0.019       0.023
  Total indirect    -0.011      -0.007      -0.005       0.006       0.017       0.019       0.023

  Specific indirect 1
    LSAT_2
    NS_AU_1
    QSC_ABF         -0.011      -0.010      -0.009      -0.004       0.001       0.002       0.004

  Specific indirect 2
    LSAT_2
    NS_CO_1
    QSC_ABF         -0.004      -0.003      -0.003       0.000       0.002       0.002       0.003

  Specific indirect 3
    LSAT_2
    LONE_1
    QSC_ABF         -0.001       0.002       0.003       0.010       0.017       0.019       0.021


Effects from QSC_RF to LSAT_2

  Total             -0.002       0.003       0.006       0.020       0.033       0.036       0.041
  Total indirect    -0.002       0.003       0.006       0.020       0.033       0.036       0.041

  Specific indirect 1
    LSAT_2
    NS_AU_1
    QSC_RF          -0.006      -0.004      -0.003       0.003       0.010       0.011       0.013

  Specific indirect 2
    LSAT_2
    NS_CO_1
    QSC_RF          -0.003      -0.001      -0.001       0.003       0.007       0.008       0.009

  Specific indirect 3
    LSAT_2
    LONE_1
    QSC_RF           0.000       0.003       0.005       0.013       0.021       0.023       0.026


Effects from QSC_ABA to LSAT_2

  Total             -0.002       0.002       0.004       0.016       0.028       0.030       0.035
  Total indirect    -0.002       0.002       0.004       0.016       0.028       0.030       0.035

  Specific indirect 1
    LSAT_2
    NS_AU_1
    QSC_ABA         -0.006      -0.004      -0.003       0.002       0.007       0.008       0.010

  Specific indirect 2
    LSAT_2
    NS_CO_1
    QSC_ABA         -0.003      -0.001       0.000       0.005       0.011       0.012       0.014

  Specific indirect 3
    LSAT_2
    LONE_1
    QSC_ABA         -0.002       0.001       0.002       0.009       0.016       0.017       0.019


Effects from QSC_RA to LSAT_2

  Total             -0.006      -0.001       0.002       0.016       0.030       0.032       0.038
  Total indirect    -0.006      -0.001       0.002       0.016       0.030       0.032       0.038

  Specific indirect 1
    LSAT_2
    NS_AU_1
    QSC_RA          -0.003       0.000       0.001       0.008       0.015       0.016       0.019

  Specific indirect 2
    LSAT_2
    NS_CO_1
    QSC_RA          -0.007      -0.006      -0.005      -0.002       0.002       0.002       0.003

  Specific indirect 3
    LSAT_2
    LONE_1
    QSC_RA          -0.003       0.000       0.002       0.010       0.018       0.019       0.022


PLOT INFORMATION

The following plots are available:

  Histograms (sample values, estimated values, residuals)
  Scatterplots (sample values, estimated values, residuals)
  Loop plots

DIAGRAM INFORMATION

  Use View Diagram under the Diagram menu in the Mplus Editor to view the diagram.
  If running Mplus from the Mplus Diagrammer, the diagram opens automatically.

  Diagram output
    d:\dropbox\orkus 2.0\corona datensatz analysen\paper 03 - coronasc\mplus analysen\finale analysen [osf]\supplemental

     Beginning Time:  17:13:07
        Ending Time:  17:13:07
       Elapsed Time:  00:00:00


MUTHEN & MUTHEN
3463 Stoner Ave.
Los Angeles, CA  90066

Tel: (310) 391-9971
Fax: (310) 391-8971
Web: www.StatModel.com
Support: Support@StatModel.com

Copyright (c) 1998-2021 Muthen & Muthen
