# Supplementary material for: Call me maybe: Risk factors of impaired social contact during the COVID‐19 pandemic and associations with well‐being
Source: Br J Soc Psychol. 2022 May 26:10.1111/bjso.12546. Online ahead of print. doi: 10.1111/bjso.12546 (PMC9348265; doi:10.1111/bjso.12546)
Supplement: Supplementary file 1 — Appendix S1 [file BJSO-9999-0-s001.zip › Data analysis/Analyses conducted with Mplus Version 8.6 (Step 02 + Step 03 of data analysis)/Supplemental analyses/Input files/Moderation analyses/Supplemental moderationanalyses 02 - Digital competencies.inp]

data: file = Mplus data file.dat; 

variable: 
names are
Age                 !Age (z-standardized)
WoCon               !Working conditions (1 = on-site, 2 = home office, 3 = no work)
Empl                !Employment (0 = no, 1 = yes)
LivCon              !Living conditions (0 = not alone, 1 = alone)
QSC_AbF             !Quantity of social contact: Absolute frequency (z-standardized)
QSC_RF              !Quantity of social contact: Relative frequency (z-standardized)
QSC_AbA             !Quantity of social contact: Absolute amount (z-standardized)
QSC_RA              !Quantity of social contact: Relative amount (z-standardized)
MSC_Fa              !Mode of social contact: Face-to-face (z-standardized)
MSC_Vi              !Mode of social contact: Video communication (z-standardized)
MSC_Ph              !Mode of social contact: Phone (z-standardized)
MSC_Me              !Mode of social contact: Messenger service (z-standardized)
NS_Au_1             !Need satisfaction: Autonomy T1 (z-standardized)
NS_Co_1             !Need satisfaction: Competence T1 (z-standardized)
NS_Re_1             !Need satisfaction: Relatedness T1 (z-standardized)
Lone_1              !Loneliness T1 (z-standardized)
LSat_1 LSat_2       !Life Satisfaction T1 + T2 (z-standardized)
Anx_1 Anx_2         !Anxiety T1 + T2 (z-standardized)
Dep_1 Dep_2         !Depression T1 + T2 (z-standardized)
Extra               !Extraversion(z-standardized)
VC_PC               !Competence with devices: PC (z-standardized)
VC_Ph               !Competence with devices: Phone (z-standardized)
VC_SP;              !Competence with devices: Smartphone (z-standardized)

usevariables are
MSC_Fa MSC_Vi MSC_Ph MSC_Me 
VC_PC VC_Ph VC_SP
NS_Au_1 NS_Co_1 NS_Re_1
Int_01 Int_02 Int_03;

missing = all(-77);

define:
Int_01 = MSC_Vi*VC_PC;
Int_02 = MSC_Ph*VC_Ph;
Int_03 = MSC_Me*VC_SP;


analysis:
estimator = mlr;

model:
NS_Au_1 on MSC_Fa 
           MSC_Vi 
           MSC_Ph 
           MSC_Me
           VC_PC 
           VC_Ph 
           VC_SP  
           Int_01 
           Int_02
           Int_03; 


NS_Co_1 on MSC_Fa 
           MSC_Vi 
           MSC_Ph 
           MSC_Me
           VC_PC 
           VC_Ph 
           VC_SP  
           Int_01 
           Int_02
           Int_03; 
 

NS_Re_1 on MSC_Fa 
           MSC_Vi 
           MSC_Ph 
           MSC_Me
           VC_PC 
           VC_Ph 
           VC_SP  
           Int_01 
           Int_02
           Int_03; 

NS_Au_1 NS_Co_1 NS_Re_1 with NS_Au_1 NS_Co_1 NS_Re_1;

VC_PC VC_Ph VC_SP MSC_Fa MSC_Vi MSC_Ph MSC_Me 
with VC_PC VC_Ph VC_SP MSC_Fa MSC_Vi MSC_Ph MSC_Me;

Int_01 with VC_Ph VC_SP MSC_Fa MSC_Ph MSC_Me; 
Int_02 with VC_PC VC_SP MSC_Fa MSC_Vi MSC_Me; 
Int_03 with VC_PC VC_Ph MSC_Fa MSC_Vi MSC_Ph; 

output: stdyx cinterval;
