# Supplementary material for: Call me maybe: Risk factors of impaired social contact during the COVID‐19 pandemic and associations with well‐being
Source: Br J Soc Psychol. 2022 May 26:10.1111/bjso.12546. Online ahead of print. doi: 10.1111/bjso.12546 (PMC9348265; doi:10.1111/bjso.12546)
Supplement: Supplementary file 1 — Appendix S1 [file BJSO-9999-0-s001.zip › Data analysis/Analyses conducted with Mplus Version 8.6 (Step 02 + Step 03 of data analysis)/Supplemental analyses/Input files/Analyses for loneliness/Path model w loneliness 01c - Quantity of social contact and life satisfaction.inp]

data: file = Mplus data file.dat; 

variable: 
names are
Age                 !Age (z-standardized)
WoCon               !Working conditions (1 = on-site, 2 = home office, 3 = no work)
Empl                !Employment (0 = no, 1 = yes)
LivCon              !Living conditions (0 = not alone, 1 = alone)
QSC_AbF             !Quantity of social contact: Absolute frequency (z-standardized)
QSC_RF              !Quantity of social contact: Relative frequency (z-standardized)
QSC_AbA             !Quantity of social contact: Absolute amount (z-standardized)
QSC_RA              !Quantity of social contact: Relative amount (z-standardized)
MSC_Fa              !Mode of social contact: Face-to-face (z-standardized)
MSC_Vi              !Mode of social contact: Video communication (z-standardized)
MSC_Ph              !Mode of social contact: Phone (z-standardized)
MSC_Me              !Mode of social contact: Messenger service (z-standardized)
NS_Au_1             !Need satisfaction: Autonomy T1 (z-standardized)
NS_Co_1             !Need satisfaction: Competence T1 (z-standardized)
NS_Re_1             !Need satisfaction: Relatedness T1 (z-standardized)
Lone_1              !Loneliness T1 (z-standardized)
LSat_1 LSat_2       !Life Satisfaction T1 + T2 (z-standardized)
Anx_1 Anx_2         !Anxiety T1 + T2 (z-standardized)
Dep_1 Dep_2         !Depression T1 + T2 (z-standardized)
Extra               !Extraversion(z-standardized)
VC_PC               !Competence with devices: PC (z-standardized)
VC_Ph               !Competence with devices: Phone (z-standardized)
VC_SP;              !Competence with devices: Smartphone (z-standardized)

usevariables are
QSC_AbF QSC_RF QSC_AbA QSC_RA  
NS_Au_1 NS_Co_1 Lone_1
LSat_1 LSat_2 
Int_01 Int_02;
 
missing = all(-77);

define:
Int_01 = QSC_AbF*QSC_RF;
Int_02 = QSC_AbA*QSC_RA; 

analysis:
estimator = mlr;

model:
NS_Au_1 on QSC_AbF 
           QSC_RF 
           QSC_AbA 
           QSC_RA   
           Int_01 
           Int_02; 


NS_Co_1 on QSC_AbF
           QSC_RF 
           QSC_AbA (b1) 
           QSC_RA (b3)
           Int_01 
           Int_02; 

Lone_1  on QSC_AbF
           QSC_RF 
           QSC_AbA 
           QSC_RA 
           Int_01 
           Int_02; 

LSat_2 on  LSat_1
           NS_Au_1 
           NS_Co_1 
           Lone_1;

NS_Au_1 NS_Co_1 Lone_1 LSat_1 with NS_Au_1 NS_Co_1 Lone_1 LSat_1;
QSC_AbF QSC_RF QSC_AbA QSC_RA with QSC_AbF QSC_RF QSC_AbA QSC_RA;
Int_01 with QSC_AbF QSC_RF;
Int_02 with QSC_AbA QSC_RA; 

model constraint:
loop(x,-2,2,0.1);
Plot (effect);
effect = b1 + b3*x;

model indirect:

LSat_2 ind QSC_AbF;
LSat_2 ind QSC_RF;
LSat_2 ind QSC_AbA;
LSat_2 ind QSC_RA;

output: stdyx cinterval;

plot: type = plot3;
